# Supplementary material for: A framework for mutational signature analysis based on DNA shape parameters
Source: PLoS One. 2022 Jan 11;17(1):e0262495. doi: 10.1371/journal.pone.0262495 (PMC8752002; doi:10.1371/journal.pone.0262495)
Supplement: S2 Table — (XLSX) [file pone.0262495.s007.xlsx]

## Sheet: PCs
FEAT_NO	FEAT_ID	FEAT_MUT	FEAT_LABEL	FEAT_DESC	PC1	PC2	PC3	PC4	PC5	PC6	PC7	PC8	PC9	PC10	PC11	PC12	PC13	PC14	PC15	PC16	PC17	PC18	PC19	PC20
1	Seq1	C>A	ACA>A	C>A__ACA>A	0.0636612	0.115482	-0.0381036	0.0227748	0.0395661	0.0922726	0.0456136	-0.0218212	-0.0513406	0.0360775	-0.0451894	0.209805	-0.0139288	0.088141	-0.0495653	0.00247097	-0.154217	0.0628636	-0.106026	-0.125433
2	Seq2	C>A	ACC>A	C>A__ACC>A	0.0795672	0.0726524	-0.0710457	0.0503029	0.0073447	0.102434	0.033335	0.075988	-0.0465828	0.0466849	0.0240147	0.0514525	0.102138	0.0409245	-0.0578298	-0.0146068	-0.104914	0.0942713	0.0781444	-0.0220351
3	Seq3	C>A	ACG>A	C>A__ACG>A	0.0635576	0.098393	-0.059857	0.0520789	-0.0150295	0.145402	0.0397908	0.0454856	-0.0719689	0.046548	0.0455486	0.0479811	0.190882	0.079868	-0.132683	-0.0215992	-0.000652094	0.0611201	0.0309146	0.0107836
4	Seq4	C>A	ACT>A	C>A__ACT>A	0.0667983	0.103273	-0.0432126	0.0256744	0.0864706	0.0322676	0.066148	0.1257	-0.0324703	0.0460889	-0.00964391	0.0698405	0.0426782	0.115461	-0.0552989	-0.0204806	-0.130127	0.0858161	-0.0784799	-0.0528801
5	Seq5	C>A	CCA>A	C>A__CCA>A	0.0386438	0.0614044	-0.0450163	0.0577249	0.139357	0.0428801	-0.047803	-0.284096	-0.00784984	-0.0478009	0.0439024	-0.27184	0.00628017	-0.0444706	0.031695	0.0331157	-0.0362387	0.0278314	-0.0215834	-0.0171618
6	Seq6	C>A	CCC>A	C>A__CCC>A	0.0619579	0.0741391	-0.0538513	0.0215966	0.10653	0.0887687	-0.0536773	-0.207358	-0.023466	0.0217822	0.0624146	-0.175043	0.0662041	0.00686365	-0.0548229	-0.0110161	0.0219491	-0.0282243	0.0636674	0.0639251
7	Seq7	C>A	CCG>A	C>A__CCG>A	0.02524	0.0464727	-0.033498	0.0350094	0.123423	0.033528	-0.0510159	-0.273916	-0.00363033	-0.0448192	0.0737853	-0.492204	0.0440459	-0.032822	0.0185457	0.0464565	-0.0681109	0.0801635	-0.0754118	-0.0751711
8	Seq8	C>A	CCT>A	C>A__CCT>A	0.0658749	0.0477259	-0.0317738	-0.0389781	0.147646	0.0187622	-0.0902227	-0.190787	-0.0159623	0.0365999	0.0860313	-0.162074	-0.0403291	0.100508	-0.0535892	-0.0424851	0.0393331	-0.0747422	0.0335008	0.0658386
9	Seq9	C>A	GCA>A	C>A__GCA>A	0.0797783	0.0383356	-0.0915333	0.0587544	-0.00433281	0.0940465	0.0232151	-0.0093815	-0.0600783	0.0650487	0.0824797	0.130809	0.0566412	0.109539	-0.0953813	0.0381478	-0.27117	0.182083	-0.0447198	-0.144715
10	Seq10	C>A	GCC>A	C>A__GCC>A	0.0796001	0.0616154	-0.0756594	0.0285857	-0.00748486	0.126945	0.00807383	0.0425684	-0.0598591	0.0429888	0.112694	0.0616158	0.139174	0.066099	-0.172824	-0.0286222	-0.120585	0.0386655	0.15794	0.0339635
11	Seq11	C>A	GCG>A	C>A__GCG>A	0.0643066	0.105387	-0.0529938	0.0184986	-0.00405561	0.142097	0.0295597	0.0330627	-0.0726636	0.0397162	0.0610772	0.0642919	0.172129	0.0939738	-0.183392	-0.0516083	0.0295177	0.00283792	0.0712989	0.0259731
12	Seq12	C>A	GCT>A	C>A__GCT>A	0.0842924	0.0466806	-0.058195	-0.0430402	0.0761006	0.0233753	-0.0035142	0.0658524	-0.033079	0.0348477	0.166095	0.0992258	-0.0334486	0.163817	-0.183546	-0.060341	-0.243622	0.03651	0.0160035	-0.0817288
13	Seq13	C>A	TCA>A	C>A__TCA>A	0.0285067	0.0494405	-0.046047	0.0690557	0.197766	-0.0602701	-0.0148433	-0.11895	0.0617053	-0.0763843	-0.1061	0.348916	-0.130036	-0.114562	0.0932503	-0.0180304	0.136279	-0.0742693	0.00649882	0.0572741
14	Seq14	C>A	TCC>A	C>A__TCC>A	0.0756631	0.0285106	-0.0841417	0.108136	0.0516399	0.0628765	-0.0285958	-0.0926567	-0.0114188	-0.0068445	0.0192164	0.231495	0.0181397	-0.00798263	-0.0273551	0.0068466	-0.000459782	0.0505605	0.0388365	0.0760093
15	Seq15	C>A	TCG>A	C>A__TCG>A	0.0390398	0.0703686	-0.0566694	0.0721759	0.148425	0.0102014	-0.0344885	-0.217787	0.0295538	-0.0649634	-0.053839	0.275777	-0.0806894	-0.0802423	0.0367588	-0.0321543	0.109853	-0.0615899	0.0412018	0.0659248
16	Seq16	C>A	TCT>A	C>A__TCT>A	0.027374	0.00626557	-0.0335242	0.0424076	0.199192	-0.149655	0.0444317	0.266137	0.0625791	-0.00632994	-0.0634659	-0.0415216	0.0364047	-0.035401	0.0350859	0.0123755	0.0628353	-0.0159931	0.0100278	-0.00861053
17	Seq17	C>T	ACA>T	C>T__ACA>T	0.0631892	0.0123679	0.0203421	-0.161205	0.0373384	-0.014236	-0.109328	-0.0234092	-0.0683985	0.238947	-0.110399	-0.00217192	-0.115241	0.249446	0.0117532	-0.10587	0.162097	-0.132277	0.0373153	-0.115576
18	Seq18	C>T	ACC>T	C>T__ACC>T	0.0605364	-0.0232779	0.162525	0.0650006	0.0196773	0.0191906	0.000333847	-0.00954999	0.0676318	0.00281882	0.0250413	0.00141881	0.0234382	-0.0334077	-0.0462153	-0.17435	-0.0140867	-0.112727	-0.0446172	-0.0961097
19	Seq19	C>T	ACG>T	C>T__ACG>T	0.067859	-0.0537219	-0.0128161	-0.0734561	0.0274423	-0.00425331	-0.117664	0.000821112	0.0985695	0.330179	0.187346	0.0534236	0.0196359	-0.190412	0.0702511	0.144483	0.0398099	0.0875904	-0.218692	-0.0076206
20	Seq20	C>T	ACT>T	C>T__ACT>T	0.0753626	0.0129946	0.127905	0.00812298	0.045397	-0.0363541	0.00675341	0.038689	-0.161283	0.0390543	-0.0319005	-0.0201366	-0.115684	0.106626	0.128908	-0.0489905	0.0158709	-0.0376819	-0.0585526	-0.103621
21	Seq21	C>T	CCA>T	C>T__CCA>T	0.0518069	-0.0274795	0.162252	0.111316	-0.00175362	0.0304466	0.0150512	-0.0308425	0.0357107	-0.00716562	0.0088765	0.0128183	0.0548444	-0.0567579	-0.053802	-0.0816859	-0.0295471	-0.0453331	-0.044969	-0.0489224
22	Seq22	C>T	CCC>T	C>T__CCC>T	0.0475357	-0.0314133	0.16104	0.100775	0.000359416	0.040114	0.0112196	-0.0286781	0.139778	0.00696051	0.0163938	0.00667141	0.0673076	-0.121367	-0.112883	-0.143152	-0.0257922	-0.0746986	-0.0859537	-0.0687207
23	Seq23	C>T	CCG>T	C>T__CCG>T	0.0785347	-0.0664349	0.0267257	-0.0264879	0.00797721	0.0147251	-0.111575	-0.0285227	0.0210446	0.259407	0.178664	0.0592753	0.0161851	-0.103624	0.0762188	0.138134	0.0558097	0.0899484	-0.147711	0.042775
24	Seq24	C>T	CCT>T	C>T__CCT>T	0.0476652	-0.0264172	0.151467	0.0955494	-0.0024201	0.0477278	0.0102951	-0.0252628	0.211807	0.0271126	0.0164124	0.00331987	0.0851405	-0.144628	-0.138527	-0.20498	-0.0437593	-0.115557	-0.132435	-0.0903369
25	Seq25	C>T	GCA>T	C>T__GCA>T	0.076006	-0.0679476	-0.0476663	-0.0430163	-0.00652257	0.0276149	-0.129481	-0.00657929	-0.0166977	0.175525	0.195054	0.0585969	0.0456951	-0.116425	0.111343	0.170513	0.0818422	0.140132	0.115219	0.0535188
26	Seq26	C>T	GCC>T	C>T__GCC>T	0.0840445	-0.0548335	0.0643033	-0.0504194	0.0472859	-0.000837514	-0.0931688	0.0333941	0.0542	0.0553763	0.176251	0.0239983	0.0178198	-0.0784825	-0.0638306	-0.0954614	0.00806617	-0.0965649	0.0996117	0.0121865
27	Seq27	C>T	GCG>T	C>T__GCG>T	0.068354	-0.0424195	-0.00859536	-0.125809	0.0619461	-0.0399408	-0.118877	0.0347565	-0.00934288	0.244533	0.180888	0.0312297	-0.0634049	-0.0471777	-0.0399558	0.082992	0.00565438	-0.0891553	-0.0308434	0.0775359
28	Seq28	C>T	GCT>T	C>T__GCT>T	0.0864349	-0.0539333	0.0702855	-0.00539826	0.0558425	-0.0262402	-0.0671915	0.058659	-0.0872689	0.0438693	0.119514	0.0124651	0.0184121	-0.0278307	0.0467478	0.00704183	-0.000888331	-0.0228096	0.133716	0.0415047
29	Seq29	C>T	TCA>T	C>T__TCA>T	0.0405546	-0.00712105	0.16498	0.112739	-0.00335748	-0.0480636	0.00454427	-0.0364537	-0.176924	-0.0720814	-0.012784	0.0178607	0.0280294	0.112778	0.0540908	0.0332858	-0.0373936	-0.0263987	0.0638927	0.0177435
30	Seq30	C>T	TCC>T	C>T__TCC>T	0.0387035	-0.0230825	0.174909	0.109224	0.0109946	-0.00262023	0.026801	-0.0267406	-0.11757	-0.0577701	-0.0213373	0.00659992	0.0164201	0.0498046	0.0278331	-0.00488688	-0.0291132	-0.0153395	0.0388644	0.015926
31	Seq31	C>T	TCG>T	C>T__TCG>T	0.0595383	-0.0502053	0.117005	0.113608	0.0657669	-0.0615184	0.0011315	0.0820258	-0.123306	0.0175402	0.0382582	-0.0045041	0.0594798	-0.0169811	0.0988046	0.126023	0.025522	0.0799694	0.0242796	0.055976
32	Seq32	C>T	TCT>T	C>T__TCT>T	0.0458894	-0.0081057	0.162261	0.10886	0.0213539	-0.056476	0.0168887	0.00294968	-0.158959	-0.0668125	-0.0290163	-0.000484428	0.0122312	0.101459	0.0429805	0.0295412	-0.0119217	-0.00305044	0.0445064	0.0228768
33	Seq33	C>G	ACA>G	C>G__ACA>G	0.07691	0.103811	-0.00928995	-0.0426493	-0.0301085	0.0528261	0.00368592	0.0354441	-0.0923696	0.107688	-0.0791071	-0.0297545	-0.093909	0.0221989	0.0681374	-0.0654622	-0.0196674	-0.0211674	-0.0402617	-0.0407401
34	Seq34	C>G	ACC>G	C>G__ACC>G	0.0760464	0.105638	-0.00705059	-0.00413166	-0.0484739	0.0609534	0.0463624	0.0484034	-0.0437788	0.0345079	-0.00160126	-0.0420995	-0.134186	-0.0931514	0.109664	-0.10021	-0.0934154	0.0203926	0.00521526	-0.00262876
35	Seq35	C>G	ACG>G	C>G__ACG>G	0.0652206	0.107425	0.00138581	0.0358819	-0.047885	0.0810027	0.0478106	0.0441803	-0.0585163	0.0424121	-0.0462882	-0.0659651	-0.109182	-0.160815	0.12499	-0.210272	0.241988	0.186951	-0.113086	-0.22918
36	Seq36	C>G	ACT>G	C>G__ACT>G	0.0759561	0.103242	-0.000362726	-0.0218677	-0.0501544	0.0138908	0.0496469	0.025349	-0.0729304	0.0554837	-0.0281239	-0.0336299	-0.199418	-0.0602441	0.186377	-0.0581067	-0.207869	0.0245185	-0.0636188	0.0286766
37	Seq37	C>G	CCA>G	C>G__CCA>G	0.0660919	0.115637	-0.0344931	0.0479872	-0.0647384	0.0824338	0.0398285	0.0497327	-0.0393302	0.024899	0.020932	-0.0252429	0.0379437	-0.0711297	0.00681533	-0.0643355	0.0826586	0.0105728	0.087858	0.0579559
38	Seq38	C>G	CCC>G	C>G__CCC>G	0.0685659	0.10806	-0.015805	0.0402628	-0.0547419	0.115245	0.0498839	0.0533749	0.00759413	0.0306104	0.00465819	-0.045239	0.0254113	-0.115027	-0.0221921	-0.117337	0.103795	-0.00448021	0.156909	0.0498307
39	Seq39	C>G	CCG>G	C>G__CCG>G	0.0664953	0.107399	0.0130061	0.0554792	-0.0472603	0.0919696	0.0386856	0.0425827	-0.0673516	0.0257917	-0.0161716	-0.0497183	0.0223086	-0.0856174	0.0295268	-0.15671	0.300379	0.0907571	0.0106698	-0.0252866
40	Seq40	C>G	CCT>G	C>G__CCT>G	0.0698084	0.114337	-0.0109369	0.0430355	-0.0713907	0.0446607	0.0482024	0.0368741	0.000580307	0.0262669	0.00803539	-0.0389028	-0.075594	-0.0988256	0.0548874	-0.0910395	-0.0629657	0.0337828	0.0464308	0.0812876
41	Seq41	C>G	GCA>G	C>G__GCA>G	0.0723922	0.102622	-0.0463389	0.0268933	-0.0475868	0.103868	0.0399083	0.0639193	-0.0563165	0.0333651	0.0242977	-0.0298066	0.0017156	-0.0381385	0.0360447	-0.0616392	0.0345372	0.0132084	0.0347134	0.00153089
42	Seq42	C>G	GCC>G	C>G__GCC>G	0.0828807	0.090981	-0.015452	-0.0298641	-0.0340692	0.0871917	0.0199729	0.049964	-0.029959	0.0301432	0.0678883	-0.0233097	-0.0402215	-0.0648508	-0.0237605	-0.111529	-0.0340791	-0.0885996	0.137867	0.0762745
43	Seq43	C>G	GCG>G	C>G__GCG>G	0.0638302	0.112713	-0.0175983	0.0322535	-0.0395716	0.123162	0.03787	0.061847	-0.0722954	0.0373729	0.0109795	-0.0325858	0.0597521	-0.0665169	-0.0394108	-0.119143	0.281211	0.0290615	0.00096599	-0.0460477
44	Seq44	C>G	GCT>G	C>G__GCT>G	0.0771133	0.103156	-0.0143522	0.00429626	-0.0545614	0.0368428	0.0398174	0.0439405	-0.047797	0.0451249	-0.018781	-0.0447048	-0.146913	-0.102498	0.136741	-0.0950315	-0.145235	0.0557354	0.0486459	0.0322567
45	Seq45	C>G	TCA>G	C>G__TCA>G	0.0327498	0.0944448	-0.0251156	0.0581233	-0.105013	-0.222218	-0.141305	-0.037552	0.0534768	-0.0404219	0.0168118	0.0215226	0.091335	0.0513942	-0.0895416	0.0497734	0.0345934	-0.0189327	-0.0157977	-0.0283074
46	Seq46	C>G	TCC>G	C>G__TCC>G	0.0544156	0.11598	-0.0131137	0.0616831	-0.100825	-0.128038	-0.0776798	-0.0077089	0.0295653	-0.0234742	0.0108505	-0.00385835	0.0236377	0.00314405	-0.0410339	0.00577773	0.0118754	0.00728651	-0.00183378	0.0274883
47	Seq47	C>G	TCG>G	C>G__TCG>G	0.0518243	0.111422	-0.0119568	0.0612054	-0.10413	-0.126302	-0.0842469	0.00705026	0.0115971	-0.0214158	-0.00399088	0.000548805	0.0625382	-0.0142703	-0.0241359	-0.044947	0.134299	0.0619108	-0.0632991	-0.128608
48	Seq48	C>G	TCT>G	C>G__TCT>G	0.0387125	0.0952051	-0.0189437	0.0497158	-0.103759	-0.221029	-0.135042	-0.0396421	0.046229	-0.0313029	0.00456835	0.0163678	0.050873	0.0497048	-0.0621597	0.0439518	-0.000881826	-0.0142677	-0.00950177	-0.0151562
49	Seq49	A>C	AAA>C	A>C__AAA>C	0.0609043	-0.101167	-0.0913207	0.0965967	-0.0533296	0.0364367	-0.0326182	-0.000700023	-0.0234127	-0.0164311	-0.00198925	-0.00831359	-0.0533759	0.0141175	0.0296256	0.0116602	-0.0263552	-0.0110456	-0.0757481	0.0157585
50	Seq50	A>C	AAC>C	A>C__AAC>C	0.0685638	-0.101986	-0.0819424	0.0817815	-0.0319207	-0.000709292	0.00167597	0.0170173	-0.0306195	-0.0359334	-0.0276758	-0.0242206	-0.0511721	0.0253108	-0.028798	-0.0433263	-0.0133858	-0.0557023	-0.0946056	0.0251759
51	Seq51	A>C	AAG>C	A>C__AAG>C	0.0805727	-0.0696828	-0.0244855	0.0964024	-0.0480172	0.0195119	0.0202258	0.00659834	-0.0945217	-0.0576707	-0.0740381	-0.0458114	-0.232543	-0.0753885	-0.154622	0.123983	0.05084	0.0430794	-0.0303899	-0.0998508
52	Seq52	A>C	AAT>C	A>C__AAT>C	0.0553445	-0.106947	-0.102959	0.0926372	-0.0471475	0.0164962	-0.0108897	-0.00373587	-0.0288872	-0.0153274	0.0125937	-0.00743623	-0.0212515	0.042624	-0.00528507	-0.02465	0.0220108	-0.0218453	-0.0784956	0.0271309
53	Seq53	A>C	CAA>C	A>C__CAA>C	0.0839553	-0.0631584	-0.075883	0.0645559	-0.00998416	-0.0319712	0.0568071	0.0684638	-0.00756938	-0.00543231	-0.0350149	-0.0522405	-0.0710535	-0.0420095	0.00830506	-0.0307621	-0.0133525	-0.120089	-0.0476601	0.00572
54	Seq54	A>C	CAC>C	A>C__CAC>C	0.0617004	-0.00105028	0.0175737	-0.126921	-0.00377413	-0.140273	0.206875	-0.104613	-0.0452405	0.0917784	0.00874817	0.0110921	0.00832764	-0.0614179	-0.0686143	-0.0430375	-0.0840525	-0.173472	0.0426203	0.0985378
55	Seq55	A>C	CAG>C	A>C__CAG>C	0.0805324	0.0313475	0.042462	-0.0903082	0.00592499	-0.0753534	0.130426	-0.0277854	-0.109723	0.0751644	-0.0485126	-0.0228335	-0.117046	-0.132134	-0.246912	0.0978994	0.0234953	-0.0535046	-0.00453596	0.120138
56	Seq56	A>C	CAT>C	A>C__CAT>C	0.0378731	-0.0297698	-0.0318573	-0.0517907	-0.0301598	-0.156938	0.307679	-0.134873	0.0261601	0.0704867	0.076316	0.0271523	0.11488	-0.00234299	0.033448	-0.00335426	0.0158119	-0.0438956	0.103601	-0.0700045
57	Seq57	A>C	GAA>C	A>C__GAA>C	0.0722773	-0.0854111	-0.0860483	0.080574	-0.057274	0.0340989	-0.0168644	0.00761559	-0.0256236	-0.039541	-0.0107331	-0.0231326	-0.107838	-0.0283766	0.0150619	0.00201852	-0.0287346	-0.0347855	-0.105404	-0.00781918
58	Seq58	A>C	GAC>C	A>C__GAC>C	0.0683662	0.00501412	0.0200786	-0.10109	0.0479498	-0.156195	0.179971	0.0195623	-0.0502112	0.0173702	0.08492	-0.0186358	-0.109134	-0.150263	-0.120701	-0.0490172	-0.151796	-0.184484	0.0163841	0.0561385
59	Seq59	A>C	GAG>C	A>C__GAG>C	0.0637443	0.0230648	0.0943453	0.00220973	-0.00120381	-0.0243873	0.0639457	-0.00190413	-0.177477	-0.0141671	-0.0623658	-0.0404603	-0.361331	-0.240633	-0.499256	0.348594	0.124991	0.128758	0.152296	-0.186829
60	Seq60	A>C	GAT>C	A>C__GAT>C	0.0695693	-0.0816017	-0.054078	-0.00773321	-0.0440538	-0.0915067	0.174193	-0.10352	-0.0284291	0.0365385	0.0845226	0.0262754	0.0312379	0.00642897	-0.0184525	0.00643274	-5.92161e-05	-0.0173913	0.0218799	0.00890824
61	Seq61	A>C	TAA>C	A>C__TAA>C	0.0528551	-0.105401	-0.100883	0.101091	-0.0518432	0.0367705	-0.0375222	-2.39745e-05	-0.0286578	-0.0253128	0.00326054	-0.0108175	-0.0468653	0.0515975	-0.0169633	-0.0423742	0.00642296	-0.0389938	-0.0791728	0.0332781
62	Seq62	A>C	TAC>C	A>C__TAC>C	0.0574576	-0.105938	-0.0944993	0.0984777	-0.0485305	0.0274062	-0.0275972	-0.000382908	-0.0248562	-0.0066794	0.0262031	-0.00386333	-0.0270871	0.00663068	0.00528096	0.00158476	0.00699537	0.0162477	-0.0616586	0.0570358
63	Seq63	A>C	TAG>C	A>C__TAG>C	0.0599754	-0.101869	-0.0937469	0.0890547	-0.0582625	0.0410883	-0.0413703	-0.0147819	-0.0436226	-0.00471312	0.00670208	-0.00215558	-0.0501521	0.0279684	-0.0104243	-0.000302136	0.0132836	0.00468864	-0.0688981	0.0430952
64	Seq64	A>C	TAT>C	A>C__TAT>C	0.0616049	-0.102318	-0.0977652	0.085302	0.00969277	-0.0343044	0.00489839	0.0780203	-0.00825037	0.0166094	0.00405845	-0.0298991	0.0108759	0.00464009	0.015053	0.0197278	0.0448571	0.0105499	-0.0376635	0.0469453
65	Seq65	A>T	AAA>T	A>T__AAA>T	0.0888284	0.0155217	0.0636654	-0.00911153	-0.0200718	0.0780943	-0.00758327	0.0292638	0.147121	-0.148589	-0.0198924	-0.0100092	-0.0306037	0.0244085	0.127525	0.249134	-0.0372677	-0.217142	-0.0177131	-0.184411
66	Seq66	A>T	AAC>T	A>T__AAC>T	0.0712878	0.00498395	0.0333176	-0.126744	0.0100768	0.0168199	-0.0453229	0.019722	0.0810958	-0.221504	0.319877	0.0364556	-0.190031	0.133378	-0.012715	-0.0686709	0.0603577	-0.0159723	0.0192382	-0.0526547
67	Seq67	A>T	AAG>T	A>T__AAG>T	0.0842959	0.0821598	0.0197242	0.0214067	-0.0422471	0.112462	0.0426317	0.0448893	0.0389058	-0.0355402	-0.0203729	-0.0169126	0.0452673	-0.0324351	0.0330112	0.122728	-0.0225488	-0.0890711	-0.0508734	-0.0681732
68	Seq68	A>T	AAT>T	A>T__AAT>T	0.0905956	-0.0432668	0.0874694	-0.0307236	0.0268201	-0.00153257	-0.0418392	0.00960637	0.027704	0.00475725	-0.0922526	-0.00933787	-0.00972836	0.0617515	0.0332322	0.056696	-0.0335442	0.0239308	0.0390874	0.0123655
69	Seq69	A>T	CAA>T	A>T__CAA>T	0.0721332	0.106586	-0.00325726	0.0146167	-0.0421886	0.1125	0.0597291	0.0507327	0.0118285	-0.0372141	-0.0169178	-0.0137986	0.0694979	0.018026	0.0342603	0.216537	0.0742307	-0.19753	-0.0774232	0.0293773
70	Seq70	A>T	CAC>T	A>T__CAC>T	0.0854205	0.0595046	0.0222943	-0.110823	-0.012678	-0.00777984	0.0614313	-0.0273072	-0.0608631	0.0502328	0.013892	0.00759271	-0.0601457	0.144022	0.00256559	-0.0231547	0.0429185	-0.0105002	-0.0395052	0.114353
71	Seq71	A>T	CAG>T	A>T__CAG>T	0.0647757	0.117084	-0.0257121	0.00978818	-0.0375181	0.105113	0.0775475	0.0477737	-0.0739655	0.00429426	0.00888549	-0.00772267	0.126607	0.0502699	-0.0829705	0.0501597	0.0965052	-0.0168707	-0.064031	0.13527
72	Seq72	A>T	CAT>T	A>T__CAT>T	0.0718997	0.0425937	0.0232115	-0.0189925	-0.048406	-0.0475289	0.251498	-0.0745258	0.128161	0.0550719	0.00897994	-0.00168411	0.0574209	0.0167748	0.0760469	0.0617267	0.0453175	0.113103	-0.00627111	0.0154459
73	Seq73	A>T	GAA>T	A>T__GAA>T	0.0820474	0.084548	0.00558666	-0.0224091	-0.0310123	0.113784	0.017395	0.048298	0.0284834	-0.134706	-0.00490687	0.0105222	0.0970778	-0.0192719	0.0558845	0.169963	0.0592471	-0.11558	-0.0370139	-0.0218455
74	Seq74	A>T	GAC>T	A>T__GAC>T	0.0625558	0.0229348	0.0209225	-0.143926	0.0117523	0.00369983	-0.016887	0.0175399	0.0113682	-0.257055	0.33561	0.0400739	-0.16802	0.201186	0.00116153	-0.0994241	0.14956	0.0695039	-0.0282166	0.00903183
75	Seq75	A>T	GAG>T	A>T__GAG>T	0.0815454	0.0835582	0.00677895	-0.0867301	-0.00849241	0.0783704	-0.0174955	0.0247054	-0.0988969	0.0274549	-0.0457559	9.93712e-05	0.0412408	0.0958352	-0.0509899	0.00286441	0.0999142	-0.0717752	-0.0844156	0.0735878
76	Seq76	A>T	GAT>T	A>T__GAT>T	0.0938432	0.0389768	0.044168	-0.0491294	-0.0253585	0.0100984	0.0920618	-0.00513021	0.0739553	-0.0525691	0.0403659	-0.0143298	-0.0828373	0.060477	0.112653	0.0374637	0.0631299	0.114626	-0.0147311	0.0331766
77	Seq77	A>T	TAA>T	A>T__TAA>T	0.096818	-0.0180413	0.0200463	-0.0410599	-0.00139386	0.0350771	-0.0358405	0.00798447	0.181669	0.0870766	-0.0300107	0.00276478	-0.0433982	-0.0169113	-0.00659814	0.0707757	-0.094848	-0.115321	-0.0455947	-0.150281
78	Seq78	A>T	TAC>T	A>T__TAC>T	0.0848256	-0.0128985	0.0522668	0.0379747	-0.0361243	0.0603222	0.034274	0.000422689	0.305811	-0.0408918	0.0597701	-0.0126642	-0.0537448	-0.0590773	-0.0876124	-0.106684	-0.0207955	0.0756713	-0.0365436	0.0701673
79	Seq79	A>T	TAG>T	A>T__TAG>T	0.0909048	0.0508762	-0.000396093	0.044967	-0.0406454	0.106692	0.0460615	0.0523537	0.0800267	-0.0328839	-0.0720398	-0.0287129	0.055307	-0.0259346	-0.037456	0.156494	0.00988339	-0.107928	-0.0440957	0.0441471
80	Seq80	A>T	TAT>T	A>T__TAT>T	0.0823728	-0.0547504	0.076427	0.037376	-0.00672181	0.0293023	-0.00927813	-0.0164871	0.193177	0.0749182	-0.165524	-0.0308104	-0.0425736	0.0636379	-0.0850883	-0.00909091	-0.00394706	0.178616	0.0914188	0.171652
81	Seq81	A>G	AAA>G	A>G__AAA>G	0.0892863	-0.051362	-0.0554059	-0.0462382	-0.0273897	0.0484718	-0.0944705	0.0134599	-0.0294102	-0.0371975	-0.0625844	0.00630807	0.09624	-0.135136	0.0980568	0.0681395	-0.0544864	-0.00896322	0.180078	-0.1274
82	Seq82	A>G	AAC>G	A>G__AAC>G	0.0906718	-0.0508873	-0.0374079	-0.0920291	0.00677414	-0.0101489	-0.0683242	0.0319786	-0.041278	-0.0447766	-0.00465566	-0.00162933	-0.0136625	-0.1225	0.0412325	-0.0272644	-0.0677392	-0.0112861	0.0565641	-0.0687914
83	Seq83	A>G	AAG>G	A>G__AAG>G	0.0865679	-0.00970892	-0.0173174	-0.123552	-0.00424166	0.029231	-0.0889112	0.00331077	-0.089558	-0.0046166	-0.172117	-0.000979608	0.117945	-0.114847	-0.0252238	-0.0171141	-0.0586814	-0.0399407	-0.0968246	0.0413444
84	Seq84	A>G	AAT>G	A>G__AAT>G	0.0814167	-0.0830333	-0.0657267	0.0392928	-0.0475334	0.0435506	-0.0515909	0.007993	-0.0137776	-0.0731524	0.00483387	-0.00225853	0.00882522	-0.105341	0.0904101	0.0117763	-0.0421832	0.0295656	0.109126	-0.106174
85	Seq85	A>G	CAA>G	A>G__CAA>G	0.0912407	-0.0124343	-0.00233468	-0.124471	-0.0130043	0.0313793	-0.0545989	-0.0115049	-0.0413946	-0.0960821	-0.0309493	0.0153989	0.0968026	-0.0667843	0.0475411	0.000569497	0.0094827	-0.0116671	0.0504927	-0.0323473
86	Seq86	A>G	CAC>G	A>G__CAC>G	0.0676724	0.00833958	0.00995284	-0.158651	-0.00771913	-0.108049	0.157351	-0.0932584	-0.0395322	0.0312708	-0.0274802	0.0191104	0.0326328	-0.0110911	0.0364576	-0.0521656	0.0217763	0.0557091	-0.125686	-0.0634239
87	Seq87	A>G	CAG>G	A>G__CAG>G	0.0697153	0.00935372	0.0139024	-0.190581	0.014026	-0.0330975	-0.00390022	-0.0488158	-0.075997	0.0184926	-0.166714	0.0136655	0.127656	-0.0269786	-0.0669387	-0.0556747	-0.00360892	0.00414705	-0.235543	0.0950039
88	Seq88	A>G	CAT>G	A>G__CAT>G	0.0679346	-0.0276857	0.024535	-0.0847464	-0.0295411	-0.110305	0.219643	-0.137061	-0.0055598	0.00947638	-0.0209565	0.0330374	0.128677	0.0403005	0.0784473	-0.0105409	0.0637852	0.157233	0.00803339	-0.123146
89	Seq89	A>G	GAA>G	A>G__GAA>G	0.0765474	-0.0277121	-0.01219	-0.151805	0.0330405	-0.00259083	-0.0974572	0.0491152	-0.0254933	-0.175088	0.0643994	0.0225376	0.0853428	-0.100055	0.0047748	-0.0255684	-0.0307561	0.0512213	-0.0447195	0.0570751
90	Seq90	A>G	GAC>G	A>G__GAC>G	0.0667359	-0.00340129	0.0110082	-0.169783	0.0832585	-0.0909593	-0.0154601	0.0889752	-0.0273047	-0.102472	0.125192	-0.00587375	-0.0726885	-0.0430072	-0.103319	-0.10779	-0.0493655	-0.0802871	-0.068814	0.0372806
91	Seq91	A>G	GAG>G	A>G__GAG>G	0.0663002	0.00423455	0.019016	-0.194307	0.0332943	-0.0160683	-0.0754149	0.0049561	-0.0623501	-0.11192	-0.0564931	0.0185701	0.0682418	-0.054935	-0.099934	-0.0757459	-0.0514856	-0.00125274	-0.246259	0.145094
92	Seq92	A>G	GAT>G	A>G__GAT>G	0.0790227	-0.0320695	0.0966625	-0.0368232	0.0507463	-0.0432802	-0.00152995	0.0535215	-0.102455	-0.200912	-0.00658855	-0.00851255	-0.0114866	-0.0182436	0.00431324	0.0365315	0.0339212	0.234261	-0.0469925	0.100355
93	Seq93	A>G	TAA>G	A>G__TAA>G	0.0892308	-0.0818744	-0.0119249	0.00769898	-0.0216056	0.0403056	-0.0636532	0.00613056	0.0345185	-0.0809145	0.080896	0.0179018	0.0324551	-0.076169	0.0695477	0.013021	-0.00340762	0.0687123	0.135686	-0.0364699
94	Seq94	A>G	TAC>G	A>G__TAC>G	0.0912174	-0.0716497	-0.0182569	-0.0683444	0.0118774	-0.0153151	-0.0515606	0.0171991	0.0173874	-0.0331895	0.0316192	-0.000187344	-0.0590654	0.0100083	-0.034863	-0.0679925	-0.0217565	-0.0417894	0.0762144	-0.065339
95	Seq95	A>G	TAG>G	A>G__TAG>G	0.0903038	-0.0734779	-0.028227	-0.0205762	-0.0188151	0.0332186	-0.0638116	0.000941437	0.020865	-0.0283304	-0.041862	-0.00727313	0.023893	-0.0110579	-0.0542317	-0.0846113	0.0221668	-0.11873	0.0677212	-0.0577039
96	Seq96	A>G	TAT>G	A>G__TAT>G	0.0839184	-0.0868811	-0.031085	-0.0372302	-0.0141738	0.0252346	-0.0897972	-0.0209678	0.0323579	0.0668046	-0.119322	-0.00580311	0.00868968	0.0591286	-0.00819235	-0.022997	-0.00336729	-0.0486351	0.204308	-0.0648816
97	Shape1	C>A	mgw0H	C>A__mgw0H	0.0545239	0.0681722	-0.0638261	0.0692125	0.184425	-0.0140391	-0.0065689	-0.102572	0.02074	-0.0394114	-0.0308177	0.103747	-0.0344581	-0.0429395	0.0276166	-0.000429605	0.0167004	-0.008338	-0.00344854	-0.00438284
98	Shape2	C>A	mgw0M	C>A__mgw0M	0.0625695	0.0349775	-0.0598423	0.0423368	0.193597	-0.0701179	0.00909008	0.124447	0.0285429	0.0128409	-0.00911304	-0.0723561	0.0394305	0.0112726	-0.0104708	0.00143118	0.0234044	-0.00530827	0.0240761	0.00853463
99	Shape3	C>A	mgw0L	C>A__mgw0L	0.043387	0.0185705	-0.0432184	0.0413294	0.194995	-0.128269	0.0412289	0.219925	0.0556507	0.00508331	-0.0436075	-0.116736	0.0144994	0.00368291	0.0506867	0.0255224	0.000948791	0.0472285	-0.0373691	-0.0458184
100	Shape4	C>A	pro0H	C>A__pro0H	0.0613945	0.0383722	-0.0618259	0.0484718	0.199595	-0.0639087	0.00416261	0.0796751	0.026034	0.00263444	0.00184427	-0.108318	0.0390582	0.00448555	-0.00655105	0.00691309	0.00824554	0.00387515	0.0167108	-0.00301355
101	Shape5	C>A	pro0M	C>A__pro0M	0.049715	0.0746302	-0.0573293	0.066963	0.163861	-0.0130877	0.00627136	-0.079197	0.0299288	-0.0411691	-0.086381	0.310714	-0.0826952	-0.0570159	0.0505597	-0.0140971	0.0556604	-0.0282391	-0.00941457	0.0125862
102	Shape6	C>A	ro-1M	C>A__ro-1M	0.0585869	0.0492832	-0.0621472	0.057038	0.205704	-0.0566469	0.00202218	0.0299714	0.0311488	-0.0137093	-0.0251232	-0.00336215	0.00643705	-0.0213548	0.0126189	0.00167851	0.0338925	-0.012139	0.0110179	0.00508788
103	Shape7	C>A	ro-1L	C>A__ro-1L	0.0750382	0.0431133	-0.0698981	0.0436578	0.132973	-0.031093	0.0345869	0.156578	0.00574508	0.030787	0.00978548	-0.0228535	0.03478	0.0627051	-0.0235787	0.00890856	-0.0924301	0.0718723	-0.00416099	-0.0466984
104	Shape8	C>A	ro+1H	C>A__ro+1H	0.0526747	0.0702279	-0.0636039	0.0680419	0.167249	0.00935805	-0.0168838	-0.172493	0.0153577	-0.0422075	-0.0316924	0.102768	-0.0564172	-0.045285	0.0405198	0.00841565	0.00251882	0.00885404	-0.031742	-0.0195542
105	Shape9	C>A	ro+1M	C>A__ro+1M	0.0581314	0.032381	-0.0583352	0.0488257	0.192451	-0.0811718	0.020158	0.163817	0.0320903	0.00806134	-0.0181157	-0.042248	0.0511778	-0.00112918	-0.011852	-0.00161405	0.0329268	-0.0129253	0.0380057	0.0147277
106	Shape10	C>A	ro+1L	C>A__ro+1L	0.0634708	0.041814	-0.0468269	0.0109236	0.203978	-0.0691854	-0.0129876	0.0367666	0.0287046	0.0163993	0.0167716	-0.157555	-0.0149088	0.054332	0.00544578	-0.00243005	-0.00338842	0.00430543	-0.0107171	-0.0137123
107	Shape11	C>A	tw-1H	C>A__tw-1H	0.0475568	0.014213	-0.0552296	0.0547517	0.18939	-0.113707	0.0375792	0.225526	0.0473125	-0.000218726	-0.037249	-0.00205681	0.0362823	-0.0155871	0.010576	0.0104712	0.0229171	0.00660711	0.013986	-0.0110342
108	Shape12	C>A	tw-1M	C>A__tw-1M	0.0602385	0.0759874	-0.0560037	0.0405185	0.157321	0.0287839	-0.0338173	-0.177015	-0.000171169	-0.0152441	0.0028819	-0.00282169	-0.0257606	-0.00288392	0.00296208	-0.00892684	0.01341	-0.014713	0.00237117	0.0131594
109	Shape13	C>A	tw-1L	C>A__tw-1L	0.0515036	0.078291	-0.0394657	0.0480707	0.127201	0.0643932	-0.04651	-0.233068	-0.0397047	-0.0194054	0.0316186	-0.149526	0.0626481	0.0225726	-0.0228596	-0.00552354	0.00739021	-0.0753015	0.0836684	0.0970038
110	Shape14	C>A	tw+1H	C>A__tw+1H	0.0645193	0.1077	-0.040466	0.0136556	0.0793549	0.0678704	0.0193425	-0.105831	-0.0333025	0.0299838	-0.0565953	0.00201366	-0.0311662	0.0785983	0.0262174	0.0475069	-0.21569	0.114152	-0.182551	-0.229666
111	Shape15	C>A	tw+1M	C>A__tw+1M	0.0633754	0.0642825	-0.073678	0.0771537	0.137597	0.0349634	-0.0189137	-0.150931	0.00202019	-0.0281189	-0.00853138	0.102322	-0.0210157	-0.0338089	0.012456	0.00294473	-0.00213671	0.0132065	0.0109774	0.0140584
112	Shape16	C>A	tw+1L	C>A__tw+1L	0.0476024	0.0266489	-0.0443868	0.030042	0.210997	-0.113813	0.0212067	0.183534	0.0444961	0.0064038	-0.0246606	-0.0852198	0.0321868	0.00499035	0.00282249	-0.00066706	0.0415578	-0.0194759	0.0146331	-0.00226097
113	Shape17	C>T	mgw0H	C>T__mgw0H	0.0741856	-0.0398708	0.127948	0.0635138	0.0242413	-0.0392357	-0.0466341	-0.00146548	-0.102546	0.0670292	0.0577416	0.0246733	0.0281617	0.0275774	0.050929	0.0627651	0.0124449	0.00658666	0.0200232	0.0263127
114	Shape18	C>T	mgw0M	C>T__mgw0M	0.0526875	-0.0300554	0.167678	0.098622	0.0139967	0.00321723	0.00988965	-0.0174027	-0.0340249	-0.0179019	0.00630767	0.00772431	0.0296356	-0.00498955	-0.00998959	-0.0462128	-0.0245357	-0.0317346	-0.00158463	-0.00896756
115	Shape19	C>T	mgw0L	C>T__mgw0L	0.0535303	-0.0135151	0.163568	0.0972144	0.0211842	-0.0269768	0.0322284	0.00513928	-0.0986054	-0.0472036	-0.0189979	-0.00471019	-0.0118628	0.0727185	0.0666595	-0.0312877	-0.0349187	0.00531296	0.00142054	-0.0149033
116	Shape20	C>T	pro0H	C>T__pro0H	0.0605151	-0.0359565	0.158406	0.0880557	0.0154216	0.00190439	-0.0056574	-0.0153074	-0.030086	0.00656279	0.0281089	0.0127948	0.0300955	-0.0150497	-0.0108991	-0.032443	-0.018066	-0.0277492	0.000335328	0.000465661
117	Shape21	C>T	pro0M	C>T__pro0M	0.0628606	-0.0285945	0.148341	0.0850377	0.0241978	-0.0467824	-0.0208823	-0.00250647	-0.131719	0.0257546	0.0166254	0.0161241	0.0260536	0.0617825	0.0697881	0.0528576	0.00394713	0.00577704	0.0198351	0.0113784
118	Shape22	C>T	ro-1M	C>T__ro-1M	0.060157	-0.0336414	0.157722	0.0903296	0.0172335	-0.0132679	-0.00936155	-0.0133311	-0.0660316	0.00946408	0.0224888	0.0144076	0.0311638	0.0105189	0.0136894	-0.00177529	-0.0116708	-0.014991	0.010186	0.00789708
119	Shape23	C>T	ro-1L	C>T__ro-1L	0.0810303	-0.038117	0.123413	0.0391986	0.0330677	-0.00786667	-0.026133	0.018609	0.00576968	0.0572456	0.0619297	0.00553004	-0.0114918	-0.0241993	0.0167525	-0.0725987	-0.00684715	-0.0534821	-0.0495572	-0.0549678
120	Shape24	C>T	ro+1H	C>T__ro+1H	0.0735155	-0.0437789	0.125288	0.0702634	0.0193057	-0.0322763	-0.0461636	-0.00712204	-0.10361	0.07245	0.0626351	0.0291907	0.0343579	0.0151392	0.0648026	0.0808375	0.00806221	0.0276807	0.0131819	0.0275759
121	Shape25	C>T	ro+1M	C>T__ro+1M	0.0534497	-0.0281974	0.168269	0.0940507	0.0174528	-0.00448719	0.00769332	-0.0141605	-0.0510549	-0.020521	0.00478394	0.00645074	0.0236997	0.0115045	-0.00752677	-0.0422646	-0.0200423	-0.0371166	0.0104268	-0.00327223
122	Shape26	C>T	ro+1L	C>T__ro+1L	0.0558052	-0.0254972	0.161074	0.0935317	0.0128991	0.0184463	0.014844	-0.00720251	0.0964306	-0.00116908	0.00472736	-0.00220613	0.0424281	-0.0682167	-0.0693865	-0.140702	-0.0338915	-0.0740609	-0.0737505	-0.0609637
123	Shape27	C>T	tw-1H	C>T__tw-1H	0.0552456	-0.0318385	0.160262	0.0914409	0.0240875	-0.0211933	0.0020865	-0.00503683	-0.12798	-0.0273663	0.0127278	0.00930597	0.0130905	0.0474866	0.0382282	0.0213364	-0.016592	-0.00702226	0.0558952	0.031046
124	Shape28	C>T	tw-1M	C>T__tw-1M	0.0666982	-0.0350025	0.148535	0.0816208	0.0110963	-0.00321427	-0.0232082	-0.0184105	0.0183168	0.0555375	0.0363058	0.0181376	0.0467077	-0.0368428	-0.0170074	-0.0414664	-0.0059828	-0.0315053	-0.0504326	-0.0287058
125	Shape29	C>T	tw-1L	C>T__tw-1L	0.0836996	-0.0534033	0.0715598	0.0321552	-0.00591912	0.0290391	-0.0821766	-0.0304105	-0.00207138	0.178328	0.131722	0.0517678	0.0491091	-0.0761405	0.0446153	0.0957399	0.0168843	0.0401982	-0.0715602	0.0345622
126	Shape30	C>T	tw+1H	C>T__tw+1H	0.0682895	0.00919234	0.0234668	-0.149247	0.0358554	-0.0176803	-0.102017	-0.0201804	-0.0614996	0.248433	-0.083767	-0.000810645	-0.118206	0.231501	0.0492596	-0.0803421	0.154965	-0.103215	-0.0259337	-0.145195
127	Shape31	C>T	tw+1M	C>T__tw+1M	0.0551159	-0.0303436	0.163731	0.0950168	0.0110697	-0.0085736	-0.00235803	-0.023993	-0.083645	-0.0120411	0.0129639	0.0153795	0.0274035	0.0255442	0.0197766	-0.00371873	-0.0172493	-0.0156717	0.026797	0.00547151
128	Shape32	C>T	tw+1L	C>T__tw+1L	0.0719854	-0.0415143	0.135269	0.0746986	0.0321609	-0.0211088	-0.023863	0.0171193	-0.00646912	0.0573893	0.0535837	0.0101689	0.0363163	-0.0394981	-0.00316314	-0.0110068	-0.00428016	-0.0179544	-0.039335	0.00372353
129	Shape33	C>G	mgw0H	C>G__mgw0H	0.0516775	0.109986	-0.0264299	0.0438376	-0.10089	-0.161304	-0.105215	-0.0176789	0.0229524	-0.0103046	0.00121535	0.00705393	0.0524762	0.0291902	-0.0490642	0.0097962	0.0379343	-0.00722016	-0.00608787	-0.0345516
130	Shape34	C>G	mgw0M	C>G__mgw0M	0.0638438	0.116613	-0.0174844	0.0400825	-0.0953072	-0.101431	-0.0520333	-4.63213e-05	0.0133253	-0.00014111	0.00242592	-0.0122965	-0.0231129	-0.0201152	0.00824667	-0.0219405	-0.0260425	0.00460007	0.0125727	0.010439
131	Shape35	C>G	mgw0L	C>G__mgw0L	0.0551649	0.103522	-0.0117384	0.0294375	-0.0992402	-0.143324	-0.051698	-0.0197385	0.0230924	0.00815919	-0.0168553	-0.00680871	-0.0863385	-0.0196006	0.134496	0.0456571	-0.216201	-0.0189793	0.0996756	0.258057
132	Shape36	C>G	pro0H	C>G__pro0H	0.0615283	0.114857	-0.0217083	0.0428475	-0.0976958	-0.115426	-0.066123	-0.00495819	0.0160292	-0.00334913	0.00483289	-0.00669997	0.00306468	-0.00728803	-0.0108696	-0.0145064	-0.00447832	0.000643879	0.0204809	0.00659217
133	Shape37	C>G	pro0M	C>G__pro0M	0.0505598	0.110482	-0.0229984	0.0413004	-0.100706	-0.168478	-0.104393	-0.0185883	0.0228999	-0.00998187	-0.00320924	0.00625071	0.0355703	0.0294662	-0.0355423	0.0136968	0.0190879	-0.00445166	-0.0288714	-0.0446177
134	Shape38	C>G	ro-1M	C>G__ro-1M	0.054826	0.112278	-0.0230162	0.0450668	-0.100761	-0.148116	-0.0918635	-0.0139572	0.0235333	-0.00913842	0.00218737	0.00166977	0.0322459	0.015809	-0.0361023	0.00232374	0.0196932	-0.00430615	0.00345199	-0.016255
135	Shape39	C>G	ro-1L	C>G__ro-1L	0.0747133	0.111455	-0.0127539	0.0122644	-0.0733666	-0.0191141	0.0233662	0.0225714	-0.0264963	0.023394	-0.00316226	-0.0325245	-0.139953	-0.0763401	0.127287	-0.0543433	-0.133941	0.0285512	-0.021714	0.00957124
136	Shape40	C>G	ro+1H	C>G__ro+1H	0.0540087	0.113755	-0.027909	0.0458898	-0.0997201	-0.141723	-0.0936971	-0.0101807	0.0153203	-0.00537769	-0.00028979	0.00316542	0.0481183	0.0215515	-0.0388596	0.00291027	0.0476296	-0.000653881	-0.0158035	-0.0420492
137	Shape41	C>G	ro+1M	C>G__ro+1M	0.0582436	0.112348	-0.0185927	0.0404496	-0.0993412	-0.14096	-0.0818938	-0.0125627	0.0242294	-0.00865768	0.00387535	-0.00244583	0.00547775	0.00417495	-0.0208233	-0.0050539	-0.0116973	-0.005091	0.0152622	0.00135375
138	Shape42	C>G	ro+1L	C>G__ro+1L	0.0692616	0.114083	-0.0151953	0.0318631	-0.0876208	-0.0578478	0.00849105	0.00697548	-0.00447688	0.0139171	-0.00323875	-0.0260629	-0.112653	-0.0615002	0.107538	-0.0344361	-0.130405	0.0326723	-0.0247785	0.0318603
139	Shape43	C>G	tw-1H	C>G__tw-1H	0.0544891	0.109645	-0.0215147	0.0460477	-0.102457	-0.158396	-0.0898802	-0.0162736	0.0272974	-0.0177807	0.00889106	0.00197644	0.0135298	0.0134569	-0.0213152	0.0116355	-0.0176967	-0.00272503	0.00124877	-0.000453433
140	Shape44	C>G	tw-1M	C>G__tw-1M	0.0595117	0.116582	-0.0229607	0.0389749	-0.0964196	-0.120306	-0.0755211	-0.0060504	0.0125831	0.00375851	-0.00446586	-0.00409146	0.0187182	0.00324054	-0.0217937	-0.0151812	0.023224	-0.00127271	-0.000219547	-0.024948
141	Shape45	C>G	tw-1L	C>G__tw-1L	0.0616578	0.107951	-0.0252533	-0.00892164	-0.0449235	0.0926519	0.0201864	0.0604934	-0.0684062	0.0560096	-0.0471527	-0.0383171	-0.0409856	-0.0700787	0.117337	-0.00763524	-0.0113611	-0.216487	0.108646	0.267508
142	Shape46	C>G	tw+1H	C>G__tw+1H	0.0583911	0.11549	-0.0259705	0.0445258	-0.0982169	-0.121207	-0.0796959	-0.00473541	0.0173747	-0.00624405	0.00657172	-0.00177261	0.0341621	0.00621115	-0.0338557	-0.00659485	0.0285106	-0.00661304	0.00833449	-0.0164677
143	Shape47	C>G	tw+1M	C>G__tw+1M	0.0551999	0.110018	-0.0182863	0.0411302	-0.101421	-0.159927	-0.0877772	-0.0189512	0.0242069	-0.00885394	-0.00207485	-9.0043e-05	0.000861731	0.00930444	-0.0114283	0.00127698	-0.0188264	0.00384202	-0.00353194	-0.00904447
144	Shape48	C>G	tw+1L	C>G__tw+1L	0.060842	-0.102323	-0.0947727	0.0916226	-0.0511289	0.0257104	-0.0191366	-0.00386089	-0.0385015	-0.0198713	-0.00317846	-0.0129977	-0.060189	0.0332759	-0.0293896	-0.0224029	0.0081896	-0.0373165	-0.0714627	0.0258508
145	Shape49	A>C	mgw0H	A>C__mgw0H	0.0655749	-0.0950411	-0.0899947	0.051104	-0.0153614	-0.0797021	0.124868	-0.00332111	-0.00323369	0.0184407	0.026393	-0.0142893	0.0329925	0.012418	0.00693172	-0.00944891	0.0348375	-0.0339071	-0.00770923	0.00596826
146	Shape50	A>C	mgw0M	A>C__mgw0M	0.0569368	-0.107551	-0.102711	0.0874505	-0.0420559	0.0108666	-0.0120147	-0.000784856	-0.0301816	0.001502	0.0134987	-0.00652155	-0.0166654	0.0405458	-0.000633273	-0.0129338	0.025032	-0.0131689	-0.0625806	0.0331966
147	Shape51	A>C	mgw0L	A>C__mgw0L	0.0686075	-0.093908	-0.0842983	0.0521405	-0.0516551	-0.0438461	0.109602	-0.0533875	-0.0217773	0.00988439	0.0221995	-0.00271635	-0.0121538	0.0119962	-0.0172423	-0.0117997	0.0108812	-0.0450936	-0.015501	-0.00449094
148	Shape52	A>C	pro0H	A>C__pro0H	0.0584217	-0.106579	-0.102394	0.088991	-0.0299893	-0.000883686	-0.00399028	0.0198222	-0.0253963	-0.00453977	0.00808389	-0.0151414	-0.0158568	0.0371105	-0.00324624	-0.016567	0.0285056	-0.0206823	-0.0625158	0.0339786
149	Shape53	A>C	pro0M	A>C__pro0M	0.0555689	-0.0606108	-0.0595262	-0.0172656	-0.0302975	-0.132864	0.253333	-0.0949722	0.0198225	0.0578709	0.0562002	0.0144528	0.0927279	0.000879628	0.0372569	-0.000709934	0.029733	-0.0252494	0.0628018	-0.0608192
150	Shape54	A>C	ro-1M	A>C__ro-1M	0.0641255	-0.101338	-0.0983884	0.0765448	-0.0266612	-0.0321341	0.0520826	0.0106879	-0.0232354	0.00146921	0.0114607	-0.0179339	-0.00989252	0.0242384	-0.00909709	-0.0146189	0.0271371	-0.040913	-0.0419293	0.0227832
151	Shape55	A>C	ro-1L	A>C__ro-1L	0.0611171	-0.105777	-0.0983506	0.0827397	-0.0416583	-0.000679667	0.0115486	-0.0045427	-0.0270018	-0.00322904	0.0109854	-0.00955887	-0.0218882	0.0329077	-0.0091468	-0.016043	0.021258	-0.0226894	-0.0563898	0.0263295
152	Shape56	A>C	ro+1H	A>C__ro+1H	0.0591407	-0.102245	-0.095378	0.0949957	-0.0538673	0.0317465	-0.0249992	-0.00510079	-0.0382973	-0.0234779	-0.00469051	-0.0129077	-0.0639933	0.037865	-0.0281786	-0.0251554	0.0076592	-0.037553	-0.0749463	0.0234484
153	Shape57	A>C	ro+1M	A>C__ro+1M	0.0648956	-0.100812	-0.0951118	0.080953	-0.00277001	-0.039967	0.0349652	0.0547123	-0.0146366	-0.00392483	-0.00167687	-0.0306791	-0.00572281	0.0114595	-0.00637531	-0.0108062	0.0333413	-0.0293355	-0.0491916	0.0326268
154	Shape58	A>C	ro+1L	A>C__ro+1L	0.0619651	-0.104133	-0.0989359	0.06409	-0.0403872	-0.0341163	0.0680514	-0.0274688	-0.019233	0.0179705	0.030935	-0.00128382	0.0153203	0.0317939	0.00590518	-0.0103231	0.0292667	-0.0212647	-0.0293315	0.0167394
155	Shape59	A>C	tw-1H	A>C__tw-1H	0.0592157	-0.106098	-0.101453	0.0893251	-0.020577	-0.00543145	-0.0087423	0.035689	-0.0222136	0.000816305	0.00851463	-0.0183221	-0.0115847	0.0262204	0.000923291	-0.00532601	0.0310473	-0.0101704	-0.0573353	0.0417045
156	Shape60	A>C	tw-1M	A>C__tw-1M	0.0587096	-0.105029	-0.0979998	0.0883789	-0.0541572	0.0147708	0.00310392	-0.0183596	-0.0340592	-0.0181367	0.00702716	-0.00800321	-0.0406983	0.046538	-0.0228113	-0.0343426	0.0150844	-0.0381705	-0.0674463	0.0184263
157	Shape61	A>C	tw-1L	A>C__tw-1L	0.0654421	-0.0677541	-0.061998	-0.000121872	-0.0396715	-0.109489	0.220669	-0.0880392	-0.00349839	0.040913	0.0355969	0.0052642	0.040239	-0.00762645	0.00203839	0.00167283	0.0125413	-0.0573681	0.0367513	-0.0348727
158	Shape62	A>C	tw+1H	A>C__tw+1H	0.0599523	-0.106669	-0.100815	0.0843496	-0.0326363	-0.00300365	0.00168503	0.0114498	-0.0250496	0.000648498	0.0129489	-0.0119625	-0.0145087	0.0320696	-0.00356814	-0.0130275	0.025786	-0.0174484	-0.0591948	0.0362389
159	Shape63	A>C	tw+1M	A>C__tw+1M	0.0649804	-0.100631	-0.0947021	0.0719419	-0.0420884	-0.026861	0.0645496	-0.0185839	-0.0242019	-0.00107478	0.0118324	-0.010976	-0.0157391	0.0270347	-0.0126462	-0.0179833	0.020593	-0.0411868	-0.0369102	0.00689205
160	Shape64	A>C	tw+1L	A>C__tw+1L	0.0973862	0.0501991	0.0153896	-0.028962	-0.0250804	0.0795642	0.0216822	0.0290261	0.0551683	-0.0288003	-0.0162939	-0.00450093	0.0134044	0.0410583	0.0200278	0.136112	0.0129102	-0.123363	-0.0442474	-0.0398388
161	Shape65	A>T	mgw0H	A>T__mgw0H	0.0973267	-0.00738966	0.0615902	-0.0184215	-0.0183221	0.0164952	0.0628197	-0.0126795	0.134863	-0.0577083	0.0293105	-0.00611599	-0.0526762	0.0664163	0.0140238	0.0208485	0.0205196	0.096512	0.0294897	0.0699922
162	Shape66	A>T	mgw0M	A>T__mgw0M	0.0904843	-0.0595683	0.0422339	-0.0267639	0.00527353	0.00579866	-0.0388735	-0.0122466	0.133328	0.0994547	-0.164871	-0.0235073	-0.0456234	0.083026	-0.0530316	-0.029001	-0.0164438	0.112063	0.0521413	0.0680624
163	Shape67	A>T	mgw0L	A>T__mgw0L	0.0971927	0.0443798	0.0308126	-0.0486433	-0.0225843	0.0491393	0.0502967	0.0109784	0.0589896	-0.0639401	0.0399004	0.00196884	-0.021345	0.0698472	0.0318492	0.0896337	0.0258088	-0.0527576	-0.0256073	-0.0192852
164	Shape68	A>T	pro0H	A>T__pro0H	0.0930259	-0.0522142	0.0501427	0.00749832	-0.00573269	0.0248052	-0.0141161	-0.0056319	0.163162	0.0585403	-0.128278	-0.0235579	-0.0330266	0.0488547	-0.0356475	0.0107318	-0.0139135	0.0942232	0.0459475	0.0843119
165	Shape69	A>T	pro0M	A>T__pro0M	0.089617	0.0525317	0.0256119	-0.03757	-0.0365171	0.0268638	0.115393	0.0022229	0.0574305	-0.0614901	0.0846155	-0.00395971	-0.026455	0.0873385	0.0751458	0.0737036	0.0961736	0.0554533	-0.0779614	0.119248
166	Shape70	A>T	ro-1M	A>T__ro-1M	0.0985088	0.0403902	0.00881048	-0.026236	-0.0355842	0.0617112	0.0659906	0.000420305	0.0945832	0.00707698	-0.00487165	-0.00239398	0.0348934	0.0379324	-0.00463593	0.0817453	0.0520735	-0.0502324	-0.0268894	0.0193719
167	Shape71	A>T	ro-1L	A>T__ro-1L	0.0998952	-0.0147852	0.0554576	-0.024441	-0.00639725	0.0319182	0.000549373	0.00682335	0.113648	-0.0176366	-0.0522255	-0.0131529	-0.0543191	0.0743652	0.00292941	0.0469248	-0.0134052	0.0370037	0.0190029	0.0290195
168	Shape72	A>T	ro+1H	A>T__ro+1H	0.0971176	0.0478491	0.011819	-0.0189447	-0.0279893	0.0879267	0.0162821	0.0332619	0.0767291	-0.0250301	-0.033028	-0.00755673	0.0195901	0.0190677	0.0280213	0.150842	-0.00868124	-0.139721	-0.0508703	-0.0644638
169	Shape73	A>T	ro+1M	A>T__ro+1M	0.0979441	-0.000413028	0.0566061	-0.0491831	-0.00765555	0.0261941	0.0163973	0.00254173	0.0865982	-0.0845263	0.081057	0.0033635	-0.0842575	0.104176	-0.0087429	-0.00483806	0.0449802	0.0457737	0.0174067	0.057899
170	Shape74	A>T	ro+1L	A>T__ro+1L	0.0945826	-0.0397149	0.0537027	-0.00966955	-0.00950693	-0.0012639	0.0385026	-0.0260998	0.146791	0.0674537	-0.130472	-0.021556	-0.0220631	0.0716051	-0.0168678	0.00465698	0.000469292	0.146089	0.0527751	0.101253
171	Shape75	A>T	tw-1H	A>T__tw-1H	0.087611	-0.0539919	0.0544692	0.0362002	-0.0185185	0.0375271	-0.00131151	-0.0145764	0.213901	0.0529611	-0.121883	-0.0270231	-0.0471156	0.0384309	-0.0728654	-0.02009	-0.00742126	0.134127	0.0545414	0.121569
172	Shape76	A>T	tw-1M	A>T__tw-1M	0.101112	-0.000117465	0.0231846	-0.0727546	0.00280654	0.0278599	-0.0189322	0.0187645	0.0640087	-0.0119269	-0.00762888	0.000608099	-0.0386387	0.0744486	0.0182982	0.0464805	-0.00148621	-0.0304692	-0.0218012	-0.0233755
173	Shape77	A>T	tw-1L	A>T__tw-1L	0.0931047	0.0582438	0.0383447	-0.0288816	-0.0306615	0.0511462	0.0846547	0.00623163	0.0387322	-0.0658671	0.0230347	-0.00238905	0.00983384	0.0640568	0.0508351	0.127447	0.0352906	-0.05692	-0.0151685	-0.00752872
174	Shape78	A>T	tw+1H	A>T__tw+1H	0.0956122	-0.0375359	0.0602404	-0.0227692	-0.00122662	0.0156788	-0.00583396	-0.00392798	0.152218	0.00672019	-0.0513872	-0.0159622	-0.0736118	0.0838844	-0.0362583	-0.0334415	0.0041519	0.122749	0.0394563	0.0967894
175	Shape79	A>T	tw+1M	A>T__tw+1M	0.0997249	0.0371795	0.0232667	-0.0268158	-0.0277234	0.060261	0.047055	0.011187	0.0673891	-0.0258567	-0.0179441	-0.00387102	0.0131031	0.0456054	0.0318514	0.128425	0.0149791	-0.077758	-0.0239913	-0.0282406
176	Shape80	A>T	tw+1L	A>T__tw+1L	0.092139	-0.0504877	-0.0248055	-0.0948068	-0.00304766	0.01307	-0.0680129	0.0059339	-0.0268602	-0.0743858	-0.0329531	0.0108423	0.0744608	-0.0727012	0.011396	-0.015555	-0.0229623	0.00636708	0.0133844	-0.009128
177	Shape81	A>G	mgw0H	A>G__mgw0H	0.0946674	-0.0690135	-0.0159794	-0.0481746	-0.0140581	-0.0275826	0.0227661	-0.0217425	-0.0248035	-0.0688996	-0.0105013	0.00622708	0.0296851	-0.0303033	0.0315972	-0.0223083	-0.0023807	0.0749988	0.0342613	-0.0501971
178	Shape82	A>G	mgw0M	A>G__mgw0M	0.0837369	-0.075763	-0.0309362	-0.0705061	-0.0149386	0.00354297	-0.0673298	-0.0409585	-0.00955529	0.079848	-0.178469	-0.00727613	0.00159334	0.1015	-0.00629952	-0.0323391	-0.00376027	-0.0702408	0.143313	-0.0734256
179	Shape83	A>G	mgw0L	A>G__mgw0L	0.0685693	-0.0241681	0.0975175	-0.105266	0.034693	-0.0228718	-0.0485181	-0.0242821	-0.146213	-0.0746245	-0.19201	-0.000152288	0.0789407	-0.00825186	-0.0884065	0.0188071	0.0229749	0.101917	-0.239645	0.226907
180	Shape84	A>G	pro0H	A>G__pro0H	0.0931037	-0.0466592	-0.0178324	-0.105779	-0.00376947	-0.0126007	-0.0238796	-0.0124247	-0.0299326	-0.0662003	-0.0350482	0.0117051	0.0691828	-0.0616452	0.0136023	-0.0257288	-0.0186817	0.0229681	-0.000765667	-0.0295134
181	Shape85	A>G	pro0M	A>G__pro0M	0.0886192	-0.0880473	-0.0373118	-0.0105294	-0.0193895	0.0176929	-0.0566155	-0.00306754	-0.00514521	-0.0253195	-0.0501632	-0.00290552	0.0088625	0.0142457	0.0260353	-0.0107025	-0.00207532	0.011255	0.122681	-0.0452797
182	Shape86	A>G	ro-1M	A>G__ro-1M	0.0939132	-0.0557623	-0.00973688	-0.0643409	0.0108976	-0.0554611	0.0555308	0.00517728	-0.00101069	-0.0662983	0.0307302	0.00352143	0.0924906	-0.0697791	0.0415701	-0.0182837	0.00992604	0.0969311	0.045446	-0.0744918
183	Shape87	A>G	ro-1L	A>G__ro-1L	0.0936289	-0.0469123	-0.0119764	-0.10251	0.0011697	-0.0278468	0.00318196	-0.0125175	-0.0298233	-0.0762808	-0.00131359	0.0144218	0.0685051	-0.0350071	0.0314639	-0.0181323	0.0121534	0.0488806	0.0229526	-0.0241919
184	Shape88	A>G	ro+1H	A>G__ro+1H	0.0919629	-0.0693132	-0.0297289	-0.0600471	-0.0156234	0.0159036	-0.0647471	-0.00926807	-0.0220697	-0.0386155	-0.0734516	0.00243428	0.0355532	-0.0345197	0.00701258	-0.0217142	-0.0308859	0.00108181	0.0452417	-0.03411
185	Shape89	A>G	ro+1M	A>G__ro+1M	0.092024	-0.0507135	-0.0281303	-0.0888655	-0.00914459	0.0226761	-0.0756838	0.00302061	-0.0307539	-0.0717485	-0.0413133	0.0113705	0.0798896	-0.0774155	0.0195013	-0.0110129	-0.0267862	0.00166817	0.0207714	-0.0134247
186	Shape90	A>G	ro+1L	A>G__ro+1L	0.0941998	-0.065023	-0.0232385	-0.0667456	0.00138077	-0.0211468	-0.017906	0.0101981	-0.0149795	-0.0720805	0.00918627	0.000852847	-0.00105631	-0.0489433	-0.000216161	-0.0412557	-0.0221216	0.0197904	0.0247823	-0.0343517
187	Shape91	A>G	tw-1H	A>G__tw-1H	0.091301	-0.0743767	-0.011543	-0.0586689	-0.0161544	-0.0320748	0.0214492	-0.0514527	-0.02012	-0.00258973	-0.0946776	0.00411789	0.0404233	0.0521043	0.0268349	-0.0177061	0.0195629	0.0584608	0.0777863	-0.0625501
188	Shape92	A>G	tw-1M	A>G__tw-1M	0.088735	-0.086534	-0.0275839	-0.0291033	-0.0135951	0.0148128	-0.0666694	-0.0107407	-0.00186138	-0.00190301	-0.071767	-0.0039146	-0.0120911	0.0487853	-0.00472449	-0.0286629	-0.00636924	-0.0177218	0.133003	-0.0391069
189	Shape93	A>G	tw-1L	A>G__tw-1L	0.0919037	-0.0621066	-0.0149094	-0.0759978	0.00959789	-0.0022289	-0.0602034	0.0272755	-0.0189036	-0.119868	0.0222409	0.00742334	0.0333832	-0.0624642	-0.00266736	-0.0320133	-0.016902	0.0398248	-0.0115	0.0156351
190	Shape94	A>G	tw+1H	A>G__tw+1H	0.0927207	-0.0397548	-0.0254198	-0.104274	-0.0217027	-0.0151442	0.00994165	-0.0438464	-0.0433773	-0.0242026	-0.0839791	0.0136163	0.105531	-0.067605	0.0488263	-0.0028077	-0.0140142	0.0305978	0.0160103	-0.0693793
191	Shape95	A>G	tw+1M	A>G__tw+1M	0.0907868	-0.0755824	-0.0350035	-0.0595204	-0.00953867	-0.00524884	-0.0461313	-0.0107934	-0.00997988	-0.00273578	-0.0682533	-0.00275574	-0.00251716	0.0187798	0.00256683	-0.0367907	-0.014591	-0.0164457	0.0792928	-0.0542294
192	Shape96	A>G	tw+1L	A>G__tw+1L	0.0942823	-0.0540246	-0.0190556	-0.0851494	-0.00840654	-0.00132946	-0.031195	-0.0092606	-0.0290938	-0.077055	-0.0310287	0.0117267	0.0769007	-0.0640089	0.0239134	-0.0136385	-0.0134751	0.0368808	0.0177512	-0.0232456

## Sheet: PC1-5_breakdownByMutType
			PC1	PC1	PC1	PC1	PC1	PC1						PC2	PC2	PC2	PC2	PC2	PC2						PC3	PC3	PC3	PC3	PC3	PC3						PC4	PC4	PC4	PC4	PC4	PC4						PC5	PC5	PC5
FEAT_NO	FEAT_ID	FEAT_LABEL	C>A	C>T	C>G	A>C	A>T	A>G	average		FEAT_NO	FEAT_ID	FEAT_LABEL	C>A	C>T	C>G	A>C	A>T	A>G	average		FEAT_NO	FEAT_ID	FEAT_LABEL	C>A	C>T	C>G	A>C	A>T	A>G	average		FEAT_NO	FEAT_ID	FEAT_LABEL	C>A	C>T	C>G	A>C	A>T	A>G	average		FEAT_NO	FEAT_ID	FEAT_LABEL	C>A	C>T	C>G
1	Seq1	A_A	0.0636612	0.0631892	0.07691	0.0609043	0.0888284	0.0892863	0.0737966		1	Seq1	A_A	0.115482	0.0123679	0.103811	-0.101167	0.0155217	-0.051362	0.0157756		1	Seq1	A_A	-0.0381036	0.0203421	-0.00928995	-0.0913207	0.0636654	-0.0554059	-0.0183521		1	Seq1	A_A	0.0227748	-0.161205	-0.0426493	0.0965967	-0.00911153	-0.0462382	-0.0233054		1	Seq1	A_A	0.0395661	0.0373384	-0.0301085
2	Seq2	A_C	0.0795672	0.0605364	0.0760464	0.0685638	0.0712878	0.0906718	0.0744456		2	Seq2	A_C	0.0726524	-0.0232779	0.105638	-0.101986	0.00498395	-0.0508873	0.00118726		2	Seq2	A_C	-0.0710457	0.162525	-0.00705059	-0.0819424	0.0333176	-0.0374079	-0.000267248		2	Seq2	A_C	0.0503029	0.0650006	-0.00413166	0.0817815	-0.126744	-0.0920291	-0.00430337		2	Seq2	A_C	0.0073447	0.0196773	-0.0484739
3	Seq3	A_G	0.0635576	0.067859	0.0652206	0.0805727	0.0842959	0.0865679	0.074679		3	Seq3	A_G	0.098393	-0.0537219	0.107425	-0.0696828	0.0821598	-0.00970892	0.0258107		3	Seq3	A_G	-0.059857	-0.0128161	0.00138581	-0.0244855	0.0197242	-0.0173174	-0.015561		3	Seq3	A_G	0.0520789	-0.0734561	0.0358819	0.0964024	0.0214067	-0.123552	0.00146025		3	Seq3	A_G	-0.0150295	0.0274423	-0.047885
4	Seq4	A_T	0.0667983	0.0753626	0.0759561	0.0553445	0.0905956	0.0814167	0.0742456		4	Seq4	A_T	0.103273	0.0129946	0.103242	-0.106947	-0.0432668	-0.0830333	-0.00228941		4	Seq4	A_T	-0.0432126	0.127905	-0.000362726	-0.102959	0.0874694	-0.0657267	0.000518986		4	Seq4	A_T	0.0256744	0.00812298	-0.0218677	0.0926372	-0.0307236	0.0392928	0.018856		4	Seq4	A_T	0.0864706	0.045397	-0.0501544
5	Seq5	C_A	0.0386438	0.0518069	0.0660919	0.0839553	0.0721332	0.0912407	0.067312		5	Seq5	C_A	0.0614044	-0.0274795	0.115637	-0.0631584	0.106586	-0.0124343	0.0300926		5	Seq5	C_A	-0.0450163	0.162252	-0.0344931	-0.075883	-0.00325726	-0.00233468	0.000211218		5	Seq5	C_A	0.0577249	0.111316	0.0479872	0.0645559	0.0146167	-0.124471	0.0286217		5	Seq5	C_A	0.139357	-0.00175362	-0.0647384
6	Seq6	C_C	0.0619579	0.0475357	0.0685659	0.0617004	0.0854205	0.0676724	0.0654755		6	Seq6	C_C	0.0741391	-0.0314133	0.10806	-0.00105028	0.0595046	0.00833958	0.0362632		6	Seq6	C_C	-0.0538513	0.16104	-0.015805	0.0175737	0.0222943	0.00995284	0.0235342		6	Seq6	C_C	0.0215966	0.100775	0.0402628	-0.126921	-0.110823	-0.158651	-0.0389602		6	Seq6	C_C	0.10653	0.000359416	-0.0547419
7	Seq7	C_G	0.02524	0.0785347	0.0664953	0.0805324	0.0647757	0.0697153	0.0642156		7	Seq7	C_G	0.0464727	-0.0664349	0.107399	0.0313475	0.117084	0.00935372	0.0408703		7	Seq7	C_G	-0.033498	0.0267257	0.0130061	0.042462	-0.0257121	0.0139024	0.00614769		7	Seq7	C_G	0.0350094	-0.0264879	0.0554792	-0.0903082	0.00978818	-0.190581	-0.0345167		7	Seq7	C_G	0.123423	0.00797721	-0.0472603
8	Seq8	C_T	0.0658749	0.0476652	0.0698084	0.0378731	0.0718997	0.0679346	0.060176		8	Seq8	C_T	0.0477259	-0.0264172	0.114337	-0.0297698	0.0425937	-0.0276857	0.0201307		8	Seq8	C_T	-0.0317738	0.151467	-0.0109369	-0.0318573	0.0232115	0.024535	0.0207742		8	Seq8	C_T	-0.0389781	0.0955494	0.0430355	-0.0517907	-0.0189925	-0.0847464	-0.00932045		8	Seq8	C_T	0.147646	-0.0024201	-0.0713907
9	Seq9	G_A	0.0797783	0.076006	0.0723922	0.0722773	0.0820474	0.0765474	0.0765081		9	Seq9	G_A	0.0383356	-0.0679476	0.102622	-0.0854111	0.084548	-0.0277121	0.00740572		9	Seq9	G_A	-0.0915333	-0.0476663	-0.0463389	-0.0860483	0.00558666	-0.01219	-0.046365		9	Seq9	G_A	0.0587544	-0.0430163	0.0268933	0.080574	-0.0224091	-0.151805	-0.00850148		9	Seq9	G_A	-0.00433281	-0.00652257	-0.0475868
10	Seq10	G_C	0.0796001	0.0840445	0.0828807	0.0683662	0.0625558	0.0667359	0.0740305		10	Seq10	G_C	0.0616154	-0.0548335	0.090981	0.00501412	0.0229348	-0.00340129	0.0203851		10	Seq10	G_C	-0.0756594	0.0643033	-0.015452	0.0200786	0.0209225	0.0110082	0.00420021		10	Seq10	G_C	0.0285857	-0.0504194	-0.0298641	-0.10109	-0.143926	-0.169783	-0.0777493		10	Seq10	G_C	-0.00748486	0.0472859	-0.0340692
11	Seq11	G_G	0.0643066	0.068354	0.0638302	0.0637443	0.0815454	0.0663002	0.0680134		11	Seq11	G_G	0.105387	-0.0424195	0.112713	0.0230648	0.0835582	0.00423455	0.0477563		11	Seq11	G_G	-0.0529938	-0.00859536	-0.0175983	0.0943453	0.00677895	0.019016	0.00682547		11	Seq11	G_G	0.0184986	-0.125809	0.0322535	0.00220973	-0.0867301	-0.194307	-0.0589807		11	Seq11	G_G	-0.00405561	0.0619461	-0.0395716
12	Seq12	G_T	0.0842924	0.0864349	0.0771133	0.0695693	0.0938432	0.0790227	0.0817126		12	Seq12	G_T	0.0466806	-0.0539333	0.103156	-0.0816017	0.0389768	-0.0320695	0.00353483		12	Seq12	G_T	-0.058195	0.0702855	-0.0143522	-0.054078	0.044168	0.0966625	0.0140818		12	Seq12	G_T	-0.0430402	-0.00539826	0.00429626	-0.00773321	-0.0491294	-0.0368232	-0.0229713		12	Seq12	G_T	0.0761006	0.0558425	-0.0545614
13	Seq13	T_A	0.0285067	0.0405546	0.0327498	0.0528551	0.096818	0.0892308	0.0567858		13	Seq13	T_A	0.0494405	-0.00712105	0.0944448	-0.105401	-0.0180413	-0.0818744	-0.0114254		13	Seq13	T_A	-0.046047	0.16498	-0.0251156	-0.100883	0.0200463	-0.0119249	0.00017603		13	Seq13	T_A	0.0690557	0.112739	0.0581233	0.101091	-0.0410599	0.00769898	0.0512747		13	Seq13	T_A	0.197766	-0.00335748	-0.105013
14	Seq14	T_C	0.0756631	0.0387035	0.0544156	0.0574576	0.0848256	0.0912174	0.0670471		14	Seq14	T_C	0.0285106	-0.0230825	0.11598	-0.105938	-0.0128985	-0.0716497	-0.0115129		14	Seq14	T_C	-0.0841417	0.174909	-0.0131137	-0.0944993	0.0522668	-0.0182569	0.00286068		14	Seq14	T_C	0.108136	0.109224	0.0616831	0.0984777	0.0379747	-0.0683444	0.0578584		14	Seq14	T_C	0.0516399	0.0109946	-0.100825
15	Seq15	T_G	0.0390398	0.0595383	0.0518243	0.0599754	0.0909048	0.0903038	0.0652644		15	Seq15	T_G	0.0703686	-0.0502053	0.111422	-0.101869	0.0508762	-0.0734779	0.00118563		15	Seq15	T_G	-0.0566694	0.117005	-0.0119568	-0.0937469	-0.000396093	-0.028227	-0.012332		15	Seq15	T_G	0.0721759	0.113608	0.0612054	0.0890547	0.044967	-0.0205762	0.0600725		15	Seq15	T_G	0.148425	0.0657669	-0.10413
16	Seq16	T_T	0.027374	0.0458894	0.0387125	0.0616049	0.0823728	0.0839184	0.0566453		16	Seq16	T_T	0.00626557	-0.0081057	0.0952051	-0.102318	-0.0547504	-0.0868811	-0.0250975		16	Seq16	T_T	-0.0335242	0.162261	-0.0189437	-0.0977652	0.076427	-0.031085	0.00956166		16	Seq16	T_T	0.0424076	0.10886	0.0497158	0.085302	0.037376	-0.0372302	0.0477385		16	Seq16	T_T	0.199192	0.0213539	-0.103759
97	Shape1	mgw0H	0.0545239	0.0741856	0.0516775	0.0655749	0.0973267	0.0946674	0.0729927		97	Shape1	mgw0H	0.0681722	-0.0398708	0.109986	-0.0950411	-0.00738966	-0.0690135	-0.00552611		97	Shape1	mgw0H	-0.0638261	0.127948	-0.0264299	-0.0899947	0.0615902	-0.0159794	-0.00111527		97	Shape1	mgw0H	0.0692125	0.0635138	0.0438376	0.051104	-0.0184215	-0.0481746	0.0268453		97	Shape1	mgw0H	0.184425	0.0242413	-0.10089
98	Shape2	mgw0M	0.0625695	0.0526875	0.0638438	0.0569368	0.0904843	0.0837369	0.0683765		98	Shape2	mgw0M	0.0349775	-0.0300554	0.116613	-0.107551	-0.0595683	-0.075763	-0.0202245		98	Shape2	mgw0M	-0.0598423	0.167678	-0.0174844	-0.102711	0.0422339	-0.0309362	-0.000176971		98	Shape2	mgw0M	0.0423368	0.098622	0.0400825	0.0874505	-0.0267639	-0.0705061	0.028537		98	Shape2	mgw0M	0.193597	0.0139967	-0.0953072
99	Shape3	mgw0L	0.043387	0.0535303	0.0551649	0.0686075	0.0971927	0.0685693	0.0644086		99	Shape3	mgw0L	0.0185705	-0.0135151	0.103522	-0.093908	0.0443798	-0.0241681	0.00581348		99	Shape3	mgw0L	-0.0432184	0.163568	-0.0117384	-0.0842983	0.0308126	0.0975175	0.0254405		99	Shape3	mgw0L	0.0413294	0.0972144	0.0294375	0.0521405	-0.0486433	-0.105266	0.0110354		99	Shape3	mgw0L	0.194995	0.0211842	-0.0992402
100	Shape4	pro0H	0.0613945	0.0605151	0.0615283	0.0584217	0.0930259	0.0931037	0.0713315		100	Shape4	pro0H	0.0383722	-0.0359565	0.114857	-0.106579	-0.0522142	-0.0466592	-0.0146967		100	Shape4	pro0H	-0.0618259	0.158406	-0.0217083	-0.102394	0.0501427	-0.0178324	0.000798033		100	Shape4	pro0H	0.0484718	0.0880557	0.0428475	0.088991	0.00749832	-0.105779	0.0283475		100	Shape4	pro0H	0.199595	0.0154216	-0.0976958
101	Shape5	pro0M	0.049715	0.0628606	0.0505598	0.0555689	0.089617	0.0886192	0.0661568		101	Shape5	pro0M	0.0746302	-0.0285945	0.110482	-0.0606108	0.0525317	-0.0880473	0.0100652		101	Shape5	pro0M	-0.0573293	0.148341	-0.0229984	-0.0595262	0.0256119	-0.0373118	-0.000535547		101	Shape5	pro0M	0.066963	0.0850377	0.0413004	-0.0172656	-0.03757	-0.0105294	0.0213227		101	Shape5	pro0M	0.163861	0.0241978	-0.100706
102	Shape6	ro-1M	0.0585869	0.060157	0.054826	0.0641255	0.0985088	0.0939132	0.0716862		102	Shape6	ro-1M	0.0492832	-0.0336414	0.112278	-0.101338	0.0403902	-0.0557623	0.00186822		102	Shape6	ro-1M	-0.0621472	0.157722	-0.0230162	-0.0983884	0.00881048	-0.00973688	-0.00445942		102	Shape6	ro-1M	0.057038	0.0903296	0.0450668	0.0765448	-0.026236	-0.0643409	0.0297337		102	Shape6	ro-1M	0.205704	0.0172335	-0.100761
103	Shape7	ro-1L	0.0750382	0.0810303	0.0747133	0.0611171	0.0998952	0.0936289	0.0809038		103	Shape7	ro-1L	0.0431133	-0.038117	0.111455	-0.105777	-0.0147852	-0.0469123	-0.00850388		103	Shape7	ro-1L	-0.0698981	0.123413	-0.0127539	-0.0983506	0.0554576	-0.0119764	-0.00235134		103	Shape7	ro-1L	0.0436578	0.0391986	0.0122644	0.0827397	-0.024441	-0.10251	0.00848489		103	Shape7	ro-1L	0.132973	0.0330677	-0.0733666
104	Shape8	ro+1H	0.0526747	0.0735155	0.0540087	0.0591407	0.0971176	0.0919629	0.0714034		104	Shape8	ro+1H	0.0702279	-0.0437789	0.113755	-0.102245	0.0478491	-0.0693132	0.00274925		104	Shape8	ro+1H	-0.0636039	0.125288	-0.027909	-0.095378	0.011819	-0.0297289	-0.0132521		104	Shape8	ro+1H	0.0680419	0.0702634	0.0458898	0.0949957	-0.0189447	-0.0600471	0.0333665		104	Shape8	ro+1H	0.167249	0.0193057	-0.0997201
105	Shape9	ro+1M	0.0581314	0.0534497	0.0582436	0.0648956	0.0979441	0.092024	0.0707814		105	Shape9	ro+1M	0.032381	-0.0281974	0.112348	-0.100812	-0.000413028	-0.0507135	-0.00590112		105	Shape9	ro+1M	-0.0583352	0.168269	-0.0185927	-0.0951118	0.0566061	-0.0281303	0.00411748		105	Shape9	ro+1M	0.0488257	0.0940507	0.0404496	0.080953	-0.0491831	-0.0888655	0.0210384		105	Shape9	ro+1M	0.192451	0.0174528	-0.0993412
106	Shape10	ro+1L	0.0634708	0.0558052	0.0692616	0.0619651	0.0945826	0.0941998	0.0732142		106	Shape10	ro+1L	0.041814	-0.0254972	0.114083	-0.104133	-0.0397149	-0.065023	-0.0130786		106	Shape10	ro+1L	-0.0468269	0.161074	-0.0151953	-0.0989359	0.0537027	-0.0232385	0.00509675		106	Shape10	ro+1L	0.0109236	0.0935317	0.0318631	0.06409	-0.00966955	-0.0667456	0.0206656		106	Shape10	ro+1L	0.203978	0.0128991	-0.0876208
107	Shape11	tw-1H	0.0475568	0.0552456	0.0544891	0.0592157	0.087611	0.091301	0.0659032		107	Shape11	tw-1H	0.014213	-0.0318385	0.109645	-0.106098	-0.0539919	-0.0743767	-0.0237413		107	Shape11	tw-1H	-0.0552296	0.160262	-0.0215147	-0.101453	0.0544692	-0.011543	0.00416515		107	Shape11	tw-1H	0.0547517	0.0914409	0.0460477	0.0893251	0.0362002	-0.0586689	0.0431828		107	Shape11	tw-1H	0.18939	0.0240875	-0.102457
108	Shape12	tw-1M	0.0602385	0.0666982	0.0595117	0.0587096	0.101112	0.088735	0.0725008		108	Shape12	tw-1M	0.0759874	-0.0350025	0.116582	-0.105029	-0.000117465	-0.086534	-0.00568554		108	Shape12	tw-1M	-0.0560037	0.148535	-0.0229607	-0.0979998	0.0231846	-0.0275839	-0.00547147		108	Shape12	tw-1M	0.0405185	0.0816208	0.0389749	0.0883789	-0.0727546	-0.0291033	0.0246059		108	Shape12	tw-1M	0.157321	0.0110963	-0.0964196
109	Shape13	tw-1L	0.0515036	0.0836996	0.0616578	0.0654421	0.0931047	0.0919037	0.0745519		109	Shape13	tw-1L	0.078291	-0.0534033	0.107951	-0.0677541	0.0582438	-0.0621066	0.0102037		109	Shape13	tw-1L	-0.0394657	0.0715598	-0.0252533	-0.061998	0.0383447	-0.0149094	-0.00528696		109	Shape13	tw-1L	0.0480707	0.0321552	-0.00892164	-0.000121872	-0.0288816	-0.0759978	-0.00561617		109	Shape13	tw-1L	0.127201	-0.00591912	-0.0449235
110	Shape14	tw+1H	0.0645193	0.0682895	0.0583911	0.0599523	0.0956122	0.0927207	0.0732475		110	Shape14	tw+1H	0.1077	0.00919234	0.11549	-0.106669	-0.0375359	-0.0397548	0.00807047		110	Shape14	tw+1H	-0.040466	0.0234668	-0.0259705	-0.100815	0.0602404	-0.0254198	-0.0181606		110	Shape14	tw+1H	0.0136556	-0.149247	0.0445258	0.0843496	-0.0227692	-0.104274	-0.0222932		110	Shape14	tw+1H	0.0793549	0.0358554	-0.0982169
111	Shape15	tw+1M	0.0633754	0.0551159	0.0551999	0.0649804	0.0997249	0.0907868	0.0715305		111	Shape15	tw+1M	0.0642825	-0.0303436	0.110018	-0.100631	0.0371795	-0.0755824	0.000820578		111	Shape15	tw+1M	-0.073678	0.163731	-0.0182863	-0.0947021	0.0232667	-0.0350035	-0.00577867		111	Shape15	tw+1M	0.0771537	0.0950168	0.0411302	0.0719419	-0.0268158	-0.0595204	0.0331511		111	Shape15	tw+1M	0.137597	0.0110697	-0.101421
112	Shape16	tw+1L	0.0476024	0.0719854	0.060842	0.0973862	0.092139	0.0942823	0.0773729		112	Shape16	tw+1L	0.0266489	-0.0415143	-0.102323	0.0501991	-0.0504877	-0.0540246	-0.0285837		112	Shape16	tw+1L	-0.0443868	0.135269	-0.0947727	0.0153896	-0.0248055	-0.0190556	-0.0053936		112	Shape16	tw+1L	0.030042	0.0746986	0.0916226	-0.028962	-0.0948068	-0.0851494	-0.00209249		112	Shape16	tw+1L	0.210997	0.0321609	-0.0511289
		AVERAGE OF MUTATION TYPE:	0.0580672	0.0631496	0.0619666	0.0642918	0.0884109	0.085373					AVERAGE OF MUTATION TYPE:	0.0582754	-0.0315989	0.10215	-0.0753391	0.0170227	-0.0491876					AVERAGE OF MUTATION TYPE:	-0.0553502	0.11567	-0.0197813	-0.0664898	0.0318125	-0.0108021					AVERAGE OF MUTATION TYPE:	0.0419297	0.0432783	0.0326476	0.0461717	-0.0292413	-0.0808633					AVERAGE OF MUTATION TYPE:	0.126039	0.0217087	-0.0766714
[truncated: 4 more columns]
