# Supplementary material for: A framework for mutational signature analysis based on DNA shape parameters
Source: PLoS One. 2022 Jan 11;17(1):e0262495. doi: 10.1371/journal.pone.0262495 (PMC8752002; doi:10.1371/journal.pone.0262495)
Supplement: S3 Table — Sheets within the table contain signature spectra, exposures per tumor sample, and normalized exposures. (XLSX) [file pone.0262495.s008.xlsx]

## Sheet: NMF_Signatures
signature	ACA>A	ACC>A	ACG>A	ACT>A	CCA>A	CCC>A	CCG>A	CCT>A	GCA>A	GCC>A	GCG>A	GCT>A	TCA>A	TCC>A	TCG>A	TCT>A	ACA>T	ACC>T	ACG>T	ACT>T	CCA>T	CCC>T	CCG>T	CCT>T	GCA>T	GCC>T	GCG>T	GCT>T	TCA>T	TCC>T	TCG>T	TCT>T	ACA>G	ACC>G	ACG>G	ACT>G	CCA>G	CCC>G	CCG>G	CCT>G	GCA>G	GCC>G	GCG>G	GCT>G	TCA>G	TCC>G	TCG>G	TCT>G	AAA>C
SBS1	0	395.524	0	0	0	0	0	0.0767	1369.69	0	0	541.438	0	364.64	0	0	0.22102	389.646	20052.4	281.533	19.5465	0.26318	12324.6	1e-05	1508.03	0.00087	11791.5	0.21891	0	0	6948.68	0	0	0	0	0	0	0	0	0	0	0	0	31.9454	0	0	0	57.2705	267.269
SBS2	0	0	0	173.669	0	0	0	0	141.907	0	0	0	0	0	0	0.00046	0	294.109	0	12.0995	242.207	19.7289	55.5207	54.6321	0	0	0	0	48573.1	8700.62	3331.03	27279.6	0	0	0	0	0	0	0	0	0	0	0	0	550.734	0	0	754.266	83.7464
SBS3L	5692.26	3322.7	1132.1	3578.04	3254.13	3033.51	0	2597.64	1544.53	2335.03	840.806	1147.61	0	3077.55	222.399	765.549	4448.12	1849.88	0	2725.95	5027.87	3429.83	614.401	5674.86	2420.36	1679.69	19.7184	2137.66	0	3122.07	0	3473.07	3471.18	1446.24	824.361	2381.54	2909.74	2187.13	983.008	2636.88	2055.94	1733.42	828.412	1580.46	2065.9	2672.9	622.034	3355.19	518.411
SBS4	7354.41	5159.77	2400.91	5294.86	12135.7	10932.6	3041.97	10185.5	5300.16	5586.12	2037.89	3570.78	5767.6	7435.01	1297.59	5548.36	998.06	463.465	7.80599	64.4647	2349.21	1614.92	407.271	2596.61	0	297.705	0	377.661	585.242	941.623	0	448.717	1590.86	617.394	317.495	683.651	1638	1277.82	541.579	1156.74	1092.59	929.584	500.542	602.791	341.245	1033.73	241.262	378.026	0
SBS5L	937.064	227.895	223.079	292.811	285.898	0	172.035	145.93	0.00696	0	144.722	0	278.633	34.727	84.2105	0.00053	2449.37	1011.88	1422.41	2039.28	1080.97	693.72	759.102	1323.27	674.96	427.009	0	917.879	613.808	882.796	511.307	1598.52	699.375	294.012	238.054	498.672	52.7332	64.8875	71.1417	84.3237	253.505	170.426	177.812	231.519	0	125.175	120.597	0.05372	319.907
SBS6/1L	0	0	0	0	0	2866.18	0	9617.44	384.75	210.987	0	2455.52	0	0	0	0	6799.92	2252.1	32489.4	1923.03	1472.53	2430.95	21350.9	0	18106.6	15032.4	34507.3	10381.8	0	0	8639.55	0	0	0	0	0	0	0	0	0	0	175.141	0	0	0	0	0	622.777	0
SBS7a	0	287.411	71.0605	347.17	1154.7	247.083	101.831	0	44.3474	0	0	0	0	641.495	0	801.579	685.972	9364.86	0	4469.83	30037.2	29048.4	3202.08	31531.5	0	6446.18	0	9297.97	136636	181789	42622.6	61513.4	244.919	0.09773	5.83998	252.721	0.00162	0	56.9671	0	51.4181	108.727	0	50.2768	0	0	1.1092	0	376.604
SBS7b	0	0	0	0	0	178.229	0	0	0	0	0	0	0	0	2.60789	0	1206.63	9329.44	0	4073.45	27731.8	44143.1	5702.76	33744	0	4754.19	0	0	444.981	58750	15805.3	29470.6	0	0	91.595	0	0	0	118.83	0	0	0	0	0	0	262.585	96.5934	0	153.547
SBS7c	7.22459	20.6667	0	0	0.00038	38.2149	0	0	3.76337	0.11444	1e-05	47.7223	0	0	9.76528	0	0	30.1803	0.00334	0	49.8253	0.08394	0.11473	9.62586	1.14992	6e-05	9.91378	0.0001	0	0.00031	0	0	0	24.2653	0	0	9e-05	0.00055	4.57861	48.7841	16.477	0	0	27.232	0	0	2e-05	0	45.4715
SBS8L/4L	12091.7	7299.36	2941.86	7861.92	5511.97	8762.75	0	6348.46	8551.13	6977.46	2519.77	5642.01	6984.19	9470.93	1380.5	9887.56	2835.71	1876.89	756.181	2578.27	4719.53	3602.22	807.102	5379.04	1706.93	1110.07	0	1615.17	0	2834.68	0	2531.02	3334.55	1504.6	750.044	2360.02	2695.03	2173.94	888.924	2524.07	1962.18	1654.59	799.695	1544.8	1547.53	2416.93	531.674	2405.38	717.224
SBS10a/56L	560.509	906.099	100.582	4656.08	0	0	0	3515.84	550.417	0	0	2937.46	20100.9	0	241.377	161159	437.055	1303.08	4044.9	2095.17	0	0	0	0	0	1848.97	0	1730.58	0	0	699.477	4634.89	0	0	0	0	0	0	0	0	0	0	0	63.3905	56.5696	0	0	19.4703	624.322
SBS10b	0	427.132	0	0	0	0	0	0	0	121.906	0	0	0	1188.26	0.01175	0	0	287.426	0	0	0.03693	0.13678	779.392	1878.62	0	1e-05	0	2701.84	669.578	2069.84	28568.2	8524.56	0	0	3e-05	0	0	0	0	0	0	0	0	0	0	0	1.02949	411.362	0
SBS11L/23L/7bL	0	0	0	0.00621	769.366	0	0	0	0	0	0	0	0	0	27.3108	0	0	7442	0	1056.59	1429.73	11904.4	779.343	7061.74	0	7586.49	0	4182.86	1306.97	10355	866.162	4477.46	0	0	0.00315	0	79.7523	98.0845	74.1226	0	0	121.585	24.1984	139.137	0	88.9992	0	350.074	0.01625
SBS12L	422.377	575.62	0	39.7379	397.794	121.332	0	0.00063	0	701.19	168.331	0.06426	0	0	12.5122	0	2147.12	851.166	803.331	944.636	142.164	0	1447.75	0	922.551	1659.9	0.02859	1498.56	0.01585	0	0	945.247	799.786	393.998	55.9199	603.402	89.4832	197.567	33.7617	186.965	193.563	359.051	54.9341	349.303	0	111.941	38.5818	477.932	669.751
SBS13	0.03464	214.417	0	6e-05	324.007	0	0	0.02196	0	0	0	0	4064.68	1716.24	382.862	2072.1	474.899	0	0.59373	105.722	359.293	0	0	502.702	639.236	0	0.14976	0	283.056	0	0	0	531.703	207.067	69.5923	536.525	665.265	239.038	152.021	852.961	181.07	143.315	45.8689	382	24578.5	5427.2	1178.65	29076	58.8449
SBS14L	673.436	0.00056	0	2008.06	0	0	0	11838.5	2418.99	700.682	0	5955.12	128.954	1372.33	242.756	11255.3	1e-05	323.129	0	607.417	0	0	1.20734	0	2.34783	0	0.00063	0	0	0	0	131.102	0	0	0	0	0	0	0	0	0	0	0	0	516.439	0	0	625.792	0
SBS15/6L	0	0	0	0	0	1649.57	0	2664.45	596.614	1584.49	294.395	3099.64	0	335.345	70.308	0	0	1362.8	6067.26	905.47	0	420.535	3556	0	5754.22	12779.7	21122.7	8036.86	0	0	1742.58	0	246.686	208.867	0	377.917	0	0	0	0	21.563	402.743	0	195.022	0	0	0	0	0
SBS16	0	0.06651	1.20393	0	20.4261	22.737	0	0	55.4754	1.91163	9.10339	0.00592	0	0.00104	0	0	0	0.00011	28.2376	0	0	1.46981	3e-05	0.00022	0.01164	0.00883	0.10638	23.114	0	42.8014	0.00135	0	0	0	0	0	0	0	0	0	8.00254	3.50346	0	0	0	0.00486	0	0	0
SBS17aL	0	0.001	0.08127	0	0	0	0	0	2.84249	0	0	0	0	0	0	0	0	2.8603	1e-05	0	5.82844	0.36701	0.04017	4.20599	4.54809	2.46995	8e-05	0	0	0.02821	6.03541	0.08918	0	0	0	0	0	0	0	0	0	0	0.11404	0	1.76799	0	0.96216	0	1e-05
SBS18/36L	853.315	212.175	67.8376	380.746	736.466	240.216	81.584	644.914	1618.97	300.931	88.8327	1009.33	1362.89	762.76	166.907	2655.51	264.387	146.504	242.993	211.942	178.843	138.906	0	227.304	77.4335	0	302.072	137.039	260.742	159.558	0	99.5034	16.0481	35.9375	0	28.042	0	0	0.0396	37.8832	0	10.9138	2.05627	2.43908	0	0	0	0	61.715
SBS19	61.284	0	0	0	0	517.964	0	0	0	0	0	0	0	999.529	0	0	0	9e-05	0	0	14257.8	10852.1	0	25634.3	1251.16	6665.49	0	8614.64	1901.45	4607	74.1465	2.70725	0	0	0	0	0	0	0	0	0	0	23.5871	0	0	0	0	0	0
SBS20L	0	474.751	137.805	457.154	0	3257.75	0	10458.1	0	939.454	214.309	0	0	1154.31	179.181	0	0	157.53	0	0	1094.23	932.213	0	989.036	1573.35	1276.01	0	747.529	1340.78	1667.67	0.00012	1120.92	0	0	0	0	0	0	0	0	0	0	0	0	0.00017	0	0	0	0
SBS23	0	247.676	0	0	0	714.234	0	0	0	0	0	0	0	1335.92	0	0	0	6328.26	0	0	2969.81	10036.2	2355.29	10197.7	0	8173.77	0	5658.07	8e-05	3367.72	0.00106	0	0	0	0	0	0.0014	60.8166	23.0569	71.0707	0	60.8681	10.3926	0	0	0.00231	0	0	0
SBS24L	0	6.24904	20.0142	0	97.9962	64.7368	15.4002	0.25385	222.109	313.747	26.5923	180.833	0	97.1344	37.8368	0	0	0	0.01347	0	0	1e-05	6e-05	2.59017	41.4266	44.0954	4.97827	12.2649	0	17.9568	0.01094	0	0	1.14373	0	0	2.87812	1.4145	0	13.4601	0	0.00045	0	0	0	4.67653	0	0	9.10199
SBS26L/12L	0	274.883	14.3336	0	237.006	0.2051	63.8068	0	0	59.3094	35.9904	1e-05	46.6208	63.9538	7.24195	0.09152	506.959	111.407	509.825	0	170.51	349.529	0	386.381	0	136.009	328.095	247.052	0	188.512	111.131	0	489.484	45.1286	0	177.886	0	4.21878	0	0	0	112.714	0	50.3779	0	0	0	391.592	224.085
SBS27L	0	0	3.47936	0	0.00498	71.4322	0	4.27772	7.56247	6e-05	0	18.4379	0	0	0	0	0	0.0214	7.46379	0	0	0.00643	9.89828	39.7687	1.88689	7.25688	4.58965	14.7999	0	0	0	0	0	0.02381	0	0	0	0	0	20.4239	0	0	0	0	0	3.90064	2.62579	0	0
SBS28L	0	23.1113	0	0	0.00085	0.00017	0	0	0	0	0	4.95088	0	0	0	0	0	0.00015	0.00082	0	0.24541	8.41026	0	0	0	0.0256	0.07282	13.8806	0	0	0.00945	0	0	0	0	0	5.69032	0	0	0	0	0	0	0	0	0	1.11984	0	201.076
SBS29L	8158.7	4264.98	1714.19	5373.03	3290.59	4535.92	0	6679.09	9823.66	5313.75	1608.95	6702.85	0	6984.92	598.326	6278.06	0	416.147	0	0	8.68522	0	1190.17	0	0	668.434	1111.8	370.596	0	0	0	0	0.04849	0	0	0	211.605	0	0	0	242.739	0.00179	40.2021	0	148.103	0	0	0.00061	0
SBS30L/7bL	0	27.4757	0	37.8341	0	0	0	0	0	0	0	0	0	0	0	137.936	550.145	6731.57	0	2457.13	13498	9693.06	0.00018	5647.64	0	2626.2	0	0	6991.26	9980.82	414.735	5039.58	0	0	43.5337	0	0	0	22.5271	0	0	0	4.37	0	0	0	59.198	133.897	79.7659
SBS31L	0	5.48249	2.19334	0	0	3.92956	0	2.31325	7.48403	1.73534	0	0	0	0.55511	0	0	0	4.67225	0.00136	0	29.6831	114.686	0	86.5019	2.72565	0	2.82487	3.00959	0	17.1379	0	0	0	0.37575	0	0	10.5652	2.89598	0	2.99695	1.07326	0	0.82946	0.00473	0	0.79919	0.00281	0	1e-05
SBS32L	790.731	0	69.8348	95.112	0.4132	0	139.565	245.313	0	0	85.3923	0	26.0468	0	43.711	70.0586	2650.75	1041.78	34.4871	2146.97	819.613	577.326	391.823	1091.86	589.96	536.828	0	879.886	1153.03	960.167	384.268	1533.26	443.723	93.7334	82.7662	264.08	0	0	0	0	87.1109	58.6626	42.3608	0.12901	0	0	41.9823	0	183.661
SBS34	0	14.4891	0	0	0.0141	0.62605	0.40029	0.90614	0	0	0	1e-05	0	17.5798	0	0	0	5e-05	0	0	0	0	0	6.1713	0	0.08097	0.01649	0	0	0.10095	0	0	0	0	6.12628	0	0	0	0	0.00829	0	0	0.56303	14.0965	0	0	0	0	0.00087
SBS36/18L/56L	1196.18	0	28.6745	685.554	1468.02	223.205	158.246	1231.48	2164.18	0	100.45	1576.08	3600.29	1494.26	317.647	6034.03	164.991	0	0	0	282.486	0	0	0	191.322	127.296	0	84.816	0	0	0	0	0	0	0	0	0	0	0	0	0	0	0	0	0	0	0	0	0
SBS37L	0	67.1403	18.7325	0	86.2399	0.00063	9.48529	0.55377	15.4609	24.757	9.57045	32.2086	0	0.28842	13.6023	0	0	6.50029	87.2827	0	0	24.9164	60.439	0	52.7648	29.1001	58.7078	22.7046	0	22.295	6.09876	0	7.38396	34.7927	1.1333	0	36.7321	41.3061	16.2212	30.4803	42.5028	51.4247	11.3769	30.6364	0	0	0	0	158.198
SBS38/45L	0	0	0	0.00012	28188.1	5836.15	2129.42	14041.9	0	0	0	0	2151.05	324.559	67.7379	0.45558	0	0	0	0	2.23889	0	0	0	81.6424	0	0	0	0.04861	93.0498	57.2927	0	0	0	0	0	0	0	0	0	0	0	0	0	0	0	0	0	0
SBS39L	0	100.443	14.8483	82.1135	0	0	0	54.8638	6.74575	0.00044	7.33438	9.96965	32.2848	48.1693	13.2401	58.3207	0	30.362	40.8871	118.658	73.9911	67.9997	56.1459	124.855	97.1791	34.0538	34.4154	62.4913	0	0	2.84705	0	170.959	111.357	74.0517	207.012	174.013	153.565	52.4452	198.47	111.46	111.49	31.318	166.694	211	169.011	35.6341	313.393	14.8937
SBS40L/3L	1994.15	787.631	128.776	1232.08	1261.33	543.34	146.355	936.816	702.971	347.445	69.1476	529.967	1412.84	788.989	86.7048	1595.46	1664.51	452.789	0	1246.4	725.756	384.482	1e-05	1063.06	587.91	337.473	0.00016	641.732	0	647.368	0	1391.41	1058.32	445.154	225.252	944.9	498.085	360.405	184.224	759.841	412.176	329.018	103.242	616.607	928.706	858.591	152.341	2068.58	418.438
SBS42L	0	710.047	0	0	0.27316	638.392	0	0	0	375.489	90.0195	0	0	1686.58	0	0	0	2346	0	2184.39	1398.56	2537.65	958.473	2574.54	1186.88	10083.7	0	9364.59	0.6751	2325.32	8.05735	0.09737	55.0922	140.269	47.0405	326.671	0	62.6085	27.3382	104.583	58.0074	202.679	60.3957	256.092	0	0	46.4446	0	0
SBS44L	687.16	296.727	0	627.174	0.00031	2822.38	0	8413.46	0	427.475	0	941.721	0.00013	0	0	1903.69	15177	2433.2	3199.14	3144.11	1614.58	2829.99	2566.72	3386.53	8232.39	11780.3	6163.75	8878.23	2508.59	3195.26	1e-05	3793.93	837.124	40.3994	0	283.578	0	0	0	0	0	257.22	0	78.3504	0	0	0	275.116	0
SBS45/38L	2608.81	1586.35	715.438	1818.09	39605.4	17685	14350.7	22925.9	2127.92	1679.32	612.001	1631.04	12685	4414.35	1772.41	7476.85	605.276	255.569	544.906	144.651	617.324	572.249	662.087	693.192	555.349	0.76174	587.481	291.831	0	0	0	0	377.607	134.801	113.693	167.598	367.501	306.461	164.836	235.6	305.89	235.731	147.694	139.886	0	0	9.5157	0	0
SBS46L	668.745	311.98	50.793	203.994	392.029	704.962	340.48	0	0	104.192	127.174	0	216.011	0	34.7587	0	2704.93	201.241	1321.57	151.993	0	0	260.783	0	344.427	552.479	0	798.629	0	0	0	0	490.798	76.5112	0	242.245	0	0	0	0	44.6108	108.984	17.5624	57.0094	0	0	36.2097	378.641	0
SBS49	195.305	0	0	0	6472.58	169.37	9652.01	1053.71	0	0	0	0	1.64531	0	152.178	4.28289	129.742	0	145.537	125.209	79.8523	0	99.6224	54.3438	99.0795	0	58.7799	76.3641	0.05549	0	0	243.504	84.7	0	42.8261	0	0	0	47.8411	0	0	0	4.35657	0	0	0	14.8533	0	18.4183
SBS52	1392.62	0	49.8333	2e-05	3445.92	0.00068	754.456	69.7911	0	0	0	0	29034.2	1800.34	3038.35	4355.49	0	127.607	176.179	119.993	268.484	0	0	0	0	0	0	69.719	0	0	109.292	1e-05	0	0	0	0	0	0	0	0	0	0	10.9076	0	0	0	11.2513	0	0
SBS53/38L	0	0	0	0	21402	549.851	5213.04	220.384	0	0	0	0	17.3286	372.86	0.49548	44.8854	0	0	0	0	68.8804	0	0	76.2248	70.3075	13.9644	156.681	79.1508	0	95.2653	94.439	247.35	51.291	0	0	51.5511	0	0	27.6828	0	0	0	0	0	0	0	0	1e-05	54.3993
SBS56/10aL/36L	0	0	0	0	778.169	71.1776	0	2477.74	0	0	0	0	9255.11	2179.94	617.396	17395.3	417.932	0	241.191	0	0	0	0	0	0	0	0	0	588	132.74	0	0	0	0	0	0	0	0	0	0	0	0	0	0	99.9748	0	0	0.01132	0
SBS57L	0	0	0	0	0	0	0	4.6512	0.00315	0	0	0	0	3.35895	0	0	0.19788	0	4.87652	0	0.00567	10.1989	4.19371	4.55366	0.00821	8e-05	0	0	0	0.45348	2.75674	0	0	0	0	0	0	0.70231	0	0	0	0	0	0	0	0	1.14676	0	14.9946
SBS58L	14.9986	0	0	0.01012	3.39432	0	0	0	0.00349	0	0.35902	1.15284	0.00141	0	0	5.29284	30.5155	4.79885	12.6389	2.83005	3e-05	6.50898	0	12.6228	9.39709	0	0.64613	1e-05	3.68999	0	6.11875	59.3018	20.8035	0	2.49946	4.69024	0	1.87707	0	0.40358	0	1.04782	0	0.46885	0	3e-05	0.63961	6.81602	3.33633
SBS59L	0.0708	0.00014	29.1493	0.02193	0.08425	0.81857	17.8888	15.6391	72.3158	19.2255	25.022	587.709	0.15727	0.09746	23.3086	1.93501	0	2.0078	2.09165	0	0.00065	0.00317	188.261	0	122.369	0.01688	0.35985	83.6552	1e-05	0	0.10944	3e-05	0	6e-05	0	0	0.85196	0	0	0	0	0	3.69097	0	0	0	0	0.00011	0
SBS-SS1	5129.6	3011.87	756.376	3125.48	0	3928.99	4.94065645841247e-324	4145.95	3250.73	3325.46	970.652	3110.75	9.88131291682493e-324	2484.29	160.415	1.02225	14878.3	2532.58	1e-05	3793.95	2069.88	0.00475	2400.53	0	2321.09	4495.47	4117.69	4133.46	0	0	5.43472210425371e-323	0	2861.43	937.228	340.598	1799.79	820.733	810.57	329.857	927.684	826.083	1236.89	289.321	960.498	4.94065645841247e-324	528.662	136.384	0	1004.11
SBS-SS2	0	827.634	0	1.29473953830995e-317	670.98	651.264	183.459	0	0	538.561	1.03753785626662e-322	0	0	0	91.5893	0	0	449.185	0	0	0.04649	84.6462	54.3467	24.6311	337.149	897.895	3e-05	0.0001	0	0	0	0	51.51	184.058	28.7649	0	137.319	299.984	34.8837	137.197	136.069	245.062	0	229.087	1.97626258336499e-323	42.923	16.5743	1e-05	620.928
SBS-SS3	2791.08	1181.3	0	1184.26	2181.15	0	337.863	0	990.891	1.48219693752374e-323	1.97626258336499e-323	0	362.119	0	5.32609	1477.39	4083.87	1632.78	0	3749.33	1862.94	0.06586	0	739.569	1.97626258336499e-323	0	0	817.39	2648.93	36.9276	102.847	3970.61	2184.67	1118.18	634.02	2168.07	1094.95	945.282	459.732	1543.89	835.846	771.778	304.572	1124.94	0	1307.05	336.172	1529.35	1364.84
SBS-SS4	0	0	0	253.46	0	1773.63	0	8531.83	414.718	1359.52	189.807	3454.73	0	747.814	65.7804	4e-05	2595.55	2151.83	0	1167.51	0	0	711.184	873.072	7833.5	15043.2	9675.56	9260.75	0	0	0	440.298	0	0	4.94065645841247e-324	0	4.94065645841247e-324	4.94065645841247e-324	4.94065645841247e-324	9.88131291682493e-324	2.53709	446.891	9.48627812154228e-314	0	314.623	0	1.48219693752374e-323	446.592	9.88131291682493e-324
SBS-SS5	781.327	250.714	9.88131291682493e-324	499.661	364.584	1.48219693752374e-323	4.94065645841247e-324	0	1299.95	44.5236	1.48219693752374e-323	868.015	471.732	62.0448	4.30098	991.78	0	257.852	856.124	678.463	119.659	0	171.955	43.6872	2.47032822920623e-323	1.87124057182776e-312	625.058	0	0	0	0	455.734	240.983	238.968	40.0266	660.209	150.049	120.98	0	387.383	101.136	167.352	1.48219693752374e-323	272.946	0	199.5	3.3658	675.067	491.406
SBS-SS6	0	0	101.009	9.88131291682493e-324	3432.87	0	337.816	3047.9	1513.18	0	0	0	2.96439387504748e-323	695.656	0	0	1.48219693752374e-323	0	0.0061	4.94065645841247e-324	3571.5	5074.81	0	3540.54	11497.1	8436.24	9189.16	7614.33	2.96439387504748e-323	0	18172.2	0	0	9.88131291682493e-324	9.88131291682493e-324	0	0	0	0	0	0	0	0	0	0	0	0	4.94065645841247e-324	7196.39
[truncated: 143 more columns]

## Sheet: NMF_Exposures
Sample	SBS1	SBS2	SBS3L	SBS4	SBS5L	SBS6/1L	SBS7a	SBS7b	SBS7c	SBS8L/4L	SBS10a/56L	SBS10b	SBS11L/23L/7bL	SBS12L	SBS13	SBS14L	SBS15/6L	SBS16	SBS17aL	SBS18/36L	SBS19	SBS20L	SBS23	SBS24L	SBS26L/12L	SBS27L	SBS28L	SBS29L	SBS30L/7bL	SBS31L	SBS32L	SBS34	SBS36/18L/56L	SBS37L	SBS38/45L	SBS39L	SBS40L/3L	SBS42L	SBS44L	SBS45/38L	SBS46L	SBS49	SBS52	SBS53/38L	SBS56/10aL/36L	SBS57L	SBS58L	SBS59L	SBS-SS1
001-0002-11TD	0.00081	0	0.00033	0	0.00236	0.00041	0	0	0.01256	0.00035	0	0.00011	0.00045	0.00068	6e-05	0.00012	0.00033	0.01366	0	0	0	0	0.0012	0.01201	0.00101	0.00438	0	0.00045	0	0	0	0.01367	0	0.01247	9e-05	0.00069	0.00056	0.00099	0.00065	4e-05	0	0	0	0.00017	0	0	0	0.00943	0.00066
002-0010-10TD	0	0	0	8e-05	0	0	0	0	0.00066	5e-05	0	0	0	6e-05	0	0	2e-05	0.00161	0	0	0	0	0	0	0	0	0	2e-05	0	0	0	0.00235	0	0.00055	0.0001	0	0.00024	0	0	9e-05	0	8e-05	0	2e-05	0	0	0	0.00147	7e-05
003-0005-10TD	0.00092	0	0	0	0	0	0	0	0	0.00066	0	0	0	0.00132	0	0.00038	0.00035	0.02673	0	0.00153	0	0	0	0.01138	0.00212	0	0.04686	0	0	0	0	0.08575	0	0.03044	0.00019	0	0	0	0	0	0	0	0	0.0003	0	0	0	0.00947	0.00135
004-0012-05TD	0.00063	0	0	0	0.0023	0	0	0	0.00585	0.00041	0	0	0	0.00126	1e-05	2e-05	0.00018	0.03787	0	0.00091	0	0	0.00096	0.01186	0.00097	0.01482	0.02782	0	0	0.00048	0	0.0189	0	0.03361	0.00044	0	0	0	0	0.00024	0	7e-05	0	0.00034	0	0.22171	0	0.00804	0.0011
005-0015-01TD	0	0	0.00027	0	0.00075	0.00021	0	0	0.00178	0.00029	0	0	0	0.00034	0	0.00011	0.00027	0.00719	0	0.00109	0	0.0006	0.00098	0.0049	0.00078	0	5e-05	0.00044	0	0	0	0.00252	0	0.00205	8e-05	0	0.00105	0.00078	0.00078	5e-05	6e-05	0	0	0	0	0	0	0.00553	0.00044
006-0018-01TD	0.00094	0	0.00076	0	0.00244	0.00061	0	0	0.01684	0.00076	0	8e-05	0	0.00081	0	0.00013	0.00076	0.00743	0	0	0	0	0.00202	0.0091	0	0.01275	0.00215	0.00021	0	0	0.00214	0.00658	0	0.01538	0	0.00403	0.00157	0.00205	0.00131	8e-05	0	0	0	0	0	0	0	0.0171	0.00091
009-0026-02TD	0.00063	0	0	0	0.00208	4e-05	0	0	0	0.00033	0	0.00019	0.00031	0.00069	4e-05	0.00032	0.00036	0.01336	0	0	0	0	0.00088	0	0.00022	0.00532	0.04034	0.00022	0	0.05741	0.00032	0	0	0.02025	0	0	0.00077	0.00062	0.00011	0.0001	0	0	0	0.00028	0	0.17163	0	0.00245	0.0007
010-0028-02TD	0.00068	0	0.00055	0	0.00268	0.00046	0	0	0.00256	0.00088	0	0	0	0.00126	9e-05	0.00039	0.00103	0.03638	0	0	0	0	0.00176	0	3e-05	0.00262	0	0.00058	0	0	0.00184	0.01476	0	0.03286	0	0.00505	0.00244	0.0027	0.00091	0.0001	0	0	0	0.00052	0	0	0	0.00441	0.00129
012-02-1TD	0.00113	0	0.00058	0	0.00201	0.00056	0	0	0.00187	0.00066	0	0.00014	0.0002	0.00086	0	0.00023	0.00036	0.01442	0	0	0	0	0.00174	0.0115	0	0	0.01482	0.00039	0	0	0.0014	0	0	0.014	0	0.00256	0.00194	0.00122	0.00086	6e-05	0	0.00017	5e-05	0	0	0	0	0.01721	0.00079
015-08-01TD	0.0006	0	0.00014	0	0.00114	0.0003	0	0	0	0.00058	0	0.00017	0.0003	0.00059	0	0.00048	0.00049	0	0	0.00098	0	0	0.00084	0.00086	0	0.01511	0.00076	0.00061	0.00063	0	0.00026	0.0123	0	0.0124	0	0.00278	0.00073	0.00106	0.00028	0.00019	0	0	0	6e-05	0	0.03474	0	0.006	0.00079
016-0040-02TD	0.00092	0	0.00066	0.00027	0.00234	0.00072	0	0	0.01525	0.00104	0	0	0	0.00151	0	0.00086	0.00091	0.01245	0	0.00169	0.00031	0	0.00105	0	0.00121	0.00453	0	0.00036	0	0	0.00115	0	0	0.02694	0.00048	0.0064	0.00104	0.00155	0.00091	0.00029	0	0	0	0.00055	0	0	0	0.0269	0.00145
019-0047-01TD	0	0	0.00071	0	0.00027	0.00015	0	0	0	0.00069	0	0	0.00077	0.00119	0.00029	0	0.00063	0.02095	0	0	0	0	0.00106	0.03013	0	0	0.0434	0.00018	0	0	0	0	0	0.03261	0.00017	0.01593	0.00314	0	0	0.00038	0	0	0	0.00044	0	0	0	0.00582	0.00122
020-0049-01TD	0.00107	0	0	0	0.00291	0.00033	0	0	0.0099	0.00065	1e-05	0.00012	0	0.00147	0	0.00025	0.00085	0.02977	0	0	0	0	0.00176	0.01275	4e-05	0	0.02385	0.00024	0	0	0.00095	0.00402	0	0.03788	0	0	0.00114	0.00143	0.00075	8e-05	0	0	0	0.00019	0	0	0	0.01251	0.00125
023-0056-01TD	0	0	0.00092	0	0.00355	0.00029	0	0	0.01064	0.0005	1e-05	0.00016	0	0.00107	1e-05	0	0.00111	0.00522	0	0	0	0	0.0012	0	0	6e-05	0.00977	0	0.00014	0	0.00254	0.01977	0	0.02131	0	0	0.00105	0.00107	0.0009	5e-05	0	0.00055	3e-05	0.00016	0	0	0	0	0.00096
025-0059-01TD	0.00041	0	0.0003	8e-05	0.00166	6e-05	0	0	0.00434	0.00023	0	0.00022	0	0.00054	1e-05	0.00029	0.00037	0.0066	0.04022	0.00017	0	0	0	0	0.00097	0	0	0	0	0.05558	0.00083	0	0	0.00984	0	0.00289	0.00054	0	0.00017	7e-05	0	0	0	0	0	0.00088	0.00249	0	0.00039
026-08-01TD	0.00064	0	0	0	0.00139	0.00041	0	0	0.00797	0.00054	0	0	0	0.00074	0	0.00025	0.00062	0.00161	0	0	0	0	0.00122	0	1e-05	0.02217	0.00834	0.0003	0	0	0	0.01052	0	0.02323	0	0	0.00039	0.00131	0.00047	6e-05	0	0	0	0.00024	0	0	0	0.01278	0.00091
027-0063-01TD	0.00033	0	0.00028	0	0.00176	0.00022	0	0	0	0.00024	0	5e-05	0.00044	0.00047	2e-05	0	0.00028	0.00152	0	0	0.00017	0	0.00041	0.00214	0.0002	0.00686	0	0	0	0.03459	0	0.00434	0	0.01348	0	0	0.00069	0.00095	0.00059	9e-05	0	0.00032	7e-05	0.00043	0	0	0	0.00645	0.00061
029-0065-01TD	0	0	0.00027	0	0.00202	0.0003	0	0	0.01477	0.00065	0	0.00023	0	0.0008	2e-05	0.00053	0.00056	0	0	0	0	0	0	0.01603	0.00069	0.00362	0.01533	0.00069	0	0.15097	0	0.00874	0	0.02074	7e-05	0.00292	0.00135	0.00057	0.00076	6e-05	0	0	0	0	0	0	0	0.00806	0.00089
030-0066-01TD	0.00042	0	0.00054	0	0.00211	0.00039	0	0	0	0.00042	0	0.0007	0.00058	0.00095	6e-05	5e-05	0.00089	0.00887	0	0	0	0	0.00137	0.01646	0	0	0	0.00043	0	0.05164	0.00102	0.02294	0	0.01493	0	0.00259	0.00082	0.00157	0.00131	0	0	0	0	0.00028	0	0	0	0.00258	0.00089
032-0069-01TD	0	0	0	0	0.00187	0	0	0	0.00468	0.00026	0	0	0	0.00085	0	0	0.0001	0.00735	0.10391	0.00059	0	0	0.00084	0.0073	0	0.00952	0.03712	0	0	0.01731	0	0.00739	0	0.02339	6e-05	0	0.00064	0	0	0.00015	0	0	9e-05	0.0001	0	0.1217	0	0	0.00085
033-0070-01TD	0.00102	0	0	0	0.00419	0.00049	0	0	0.01817	0.00105	0	0	0.00029	0.00171	0.00011	0.00049	0.00093	0.01536	0	0	0	0	0.00224	0.00278	0.00217	0.00993	0.07028	0	0	0	0	0.01566	0	0.04326	0	0.0036	0.00261	0.00193	0.00062	0.00015	0	0.00021	0	0	0	0	0	0.02817	0.00188
039-03-01TD	0.00049	0	0	0	0.00335	0.00014	0	0	0.0111	0.0007	0	0	0	0.0016	9e-05	0.0004	0.00039	0.01297	0	0	0	0	0.00144	0	0.00262	0	0.10946	0	0	0	0.00091	0.01409	0	0.0438	0	0.00238	0.00042	0.00011	0	0.00011	0	0	0	0.00018	0	0	0	0.01451	0.00151
044-05-01TD	0.00054	0	0.00042	0	0.00214	0.00058	0	0	0.00404	0.00036	0	0.00022	0	0.00039	6e-05	0	0.00077	0	0.16985	0	0	0	0.00099	0.0015	0	0.01114	0	0	0	0.0541	0	0	0	0.00749	0	0.00207	0.00113	0.00107	0.00071	5e-05	0	0	3e-05	0	0	0	0.00252	0.00027	0.00045
048-0089-01TD	0	0	0.00049	0	0.00341	0.00015	0	0	0.00205	0.00081	0	0.0001	0	0.00147	0	0.00035	0.00041	0.00043	0	0	0.00016	0	0.00163	0.01842	0.00103	0.00553	0	0.00034	0	0.0852	3e-05	0.01566	0	0.03904	0	0	0.00013	0.00115	0.0007	0	0	9e-05	0.00011	0	0	0	0	0.01352	0.00132
056-01-1TD	0.00065	0	0.00059	0	0.00247	0.00049	0	0	0	0.00043	1e-05	0	0.00058	0.00099	7e-05	0.00027	0.00043	0.02811	0	0	0	0	0.00117	0.01108	0	0.00018	0.01916	0.0004	0	0	0	0.02052	0	0.02153	0	0.00368	0.00079	0.00215	0.00098	7e-05	0	0	0	0	0	0	0	0.00206	0.00105
058-0121-01TD	0.00057	0	0.00048	0	0.00352	0.00037	0	0	0.01162	0.00032	0	0.00032	0	0.001	2e-05	0	0.00089	0.00137	0	0	0	0	0.00092	0.00119	0.002	0.01042	0	0	0	0.08583	0	2e-05	0	0.02217	0.00013	0.0015	0.00086	0.00093	0.00079	0	7e-05	0	0	0	0	0	0	0.00489	0.00081
060-0123-01TD	0.00051	0	0	0	0.00274	0	0	0	0.04635	0.00089	0	0	0	0.00245	0	0.00056	0.00039	0.05013	0	0	0	0	0.00205	0	0.0027	0	0	0	0	0	0	0	0	0.07661	0.00057	0	0	0	0	0.00044	0	0	0	0.00038	0	0	0	0	0.00255
063-0127-01TD	0.00098	0	0	0	0.00282	0.00036	0	0	0.01155	0.0004	0	0.00024	0	0.00107	4e-05	0.0003	0.00076	0.00927	0	0	0	0	0.00137	0.01441	0	0.01187	0	0.00018	0	0	0.00105	0.00502	0	0.03025	0.0001	0.00058	0.0012	0.00169	0.00082	9e-05	0	0	0	0.00019	0	0	0	0.00927	0.00091
064-0128-01TD	0.00062	0	0	0	0.0013	0	0	0	0.01269	0.00093	0	0	0	0.00196	4e-05	0.00041	0.00063	0.0565	0	0	0	0	0.00206	0	0.00144	0	0.14531	0.00026	0	0	0	0.02304	0	0.04934	0.00045	0	0.0011	0.00128	0	0.00043	0	0	0	0	0	0	0	0.0018	0.00192
082-02-1TD	0.00066	0	0	0	0.00125	0.00019	0	0	0.00518	0.00044	0	0.00037	0	0.00061	8e-05	0.00033	0.00017	0.01933	0.17419	0	0	0	0.00085	0.01026	0	0.00487	0.0152	0.00025	0	0	0	0.01318	0	0.01308	0	0.00132	0	0.00046	0.0003	4e-05	0	0.00027	0	4e-05	0	0	3e-05	0.01553	0.00067
083-01-2TD	0.00101	0	0.00031	0	0.00226	0.00048	0	0	0	0.00038	0	0.0001	0.0007	0.00072	5e-05	0	0.00014	0.00036	0	0.00022	0	0	0.00054	0	0.00013	0.00152	0	0.00018	0	0.08763	0	0	0	0.01572	0	1e-05	0.00059	0.00116	0.00066	4e-05	0	0	0	0.00019	0	0	0	0.00666	0.00065
084-05-01TD	0.00072	0	0	0	0.00472	0	0	0	0.01428	0.00085	0	0	0	0.00205	0	0.00044	0.00037	0.06479	0	0	0	0	0.00156	0	0.00272	0.02007	0	0	0	0	0	0	0	0.05378	0.00032	0.00238	0.00075	0	0	9e-05	0	0.00034	0	0	0	0	0	0.01625	0.00188
090-05-01TD	0.00114	0	0	0	0.00359	0.00012	0	0	0.00901	0.0008	0	0.00014	0.00038	0.00151	9e-05	0.00011	0.00029	0.0423	0	0	0	0	0.00225	0.02397	0	0	0	0.0005	0	0	2e-05	0	0	0.03738	0.00031	0	0.00156	0.00175	0	0.00029	0	0	0	0.00014	0	0	0	0.02175	0.00132
1056-01-02TD	0.00041	0	0	0	0.00244	0.0001	0	0	0.01111	0.00053	0	0	0	0.00163	4e-05	0.00039	0	0.04119	0	0.00047	0	0	0.00205	0.01284	0.00121	0.00091	0.08963	0.00039	0	0	0	0.01322	0	0.04812	0	0	0	0	0	0.00016	0	0.00011	0	0	0	0	0	0.02561	0.00155
1059-01-01TD	0.00075	0	0	0	0.00353	0.00051	0	0	0	0.00044	0	3e-05	0	0.00094	6e-05	9e-05	0.00087	0	0	0	0	0	0.00122	0.01529	0.00044	0	0	0.00032	0	0	0.00095	0.01225	0	0.0166	0	0.00059	0.00143	0.00139	0.0013	0	0	0	0	0.00047	0	0	0	0	0.00097
1076-03-01TD	0.00074	0	0.00018	0	0.00099	0.00035	0	0	0.00547	0.00044	0	0	0	0.00031	0	0.00025	0.00056	0.00481	0	0.00035	0	0	0.00027	0.01958	0	0	0.00835	0.00049	0	0.04042	0	0.00697	0	0.00986	0	0.00074	0.00076	0.00042	0.00039	2e-05	0	0	0	0	0	0	0	0.00366	0.00048
1078-01-03TD	0.00043	0	0	0	0.00308	8e-05	0	0	0.0072	0.00036	0	0	0	0.00103	0	0.00032	0.00017	0	0	0.00029	0	0	0.00095	0	0.00089	0	0.05348	0.00016	0	0	0.00142	0.00829	0	0.02451	3e-05	0.00014	0.00056	0.00035	0	0.00016	0	0	6e-05	0	0	0	0	0.0062	0.00083
1101-01-02TD	0.00095	0	0	0	0.00261	0.00037	0	0	0	0.00033	0	0	0.00089	0.00085	0	0.00019	0.00098	0.00844	0	0	0	0	0.00148	0.00386	0	0.00677	0.01185	0.00016	0	0	0.00112	0	0	0.02831	0	0	0	0.00163	0.00066	0	0	0.00027	0	0	0	0	0	0.01009	0.00086
115-1917-01TD	0.00015	0	0	0	0.00273	0	0	0	0.03309	0.00067	0	0	0	0.00187	0.0001	0.00064	0	0.06108	0	0.00124	0	0	0.00162	0.02196	0.00137	0.01773	0.11865	0.00065	0	0	0	0.01537	0.00017	0.05005	0.0001	0	0	0.00099	0	0.00024	0	0.00028	5e-05	0	0	0	0	0.02142	0.00182
1164-01-01TD	0.00065	0	0	0	0.00304	0.00017	0	0	0.00272	0.00032	0	0	5e-05	0.00104	4e-05	0.00018	0.00095	0.00565	0	0	0	0	0.00102	0	0.0015	0.00016	0.04957	0	0	0.13668	0.00128	0.00173	0	0.02444	0.0001	0.00331	0.00068	0.00087	0.00036	5e-05	0	0.00015	0	0	0	0	0	0.01547	0.00089
1169-01-01TD	0.001	0	7e-05	0	0.00078	0.00044	0	0	0	0.00051	0	0	0	0.00068	1e-05	0.00017	0.00033	0.01373	0	0	0	0	0.00101	0.0163	0.00066	0	0.01427	0.0004	0	0	0	0.00684	0	0.01597	0	0.00015	0	0.00096	0.00036	0.00012	0	9e-05	0	0.0003	0	0	0	0.0043	0.00072
1179-01-02TD	0.00079	0	0	0.00016	0.0014	0.00018	0	0	0.01532	0.00052	0	0	0	0.00091	2e-05	0.00045	3e-05	0.02235	0	0.00086	0	0	0	0.01331	0.00136	0	0.04087	0.00031	0	0.09516	0	0.00471	0	0.02545	0	0.00291	0.00035	0.00051	0	0.0001	0	0	0	0.00021	0	0	0	0.01194	0.00105
1183-01-04TD	0	0	0.00013	0	0.00078	0.00021	0	0	0.00147	0.00027	0	0	0	0.00035	2e-05	0.0001	0.00046	0.00556	0.00274	0.00021	0	0	0.00094	0.01137	0	0	0	0.00031	0	0.0744	0	0.0037	0.0001	0.00911	0	2e-05	0.00027	0.00083	0.00037	5e-05	0	0.0002	6e-05	0.00014	7e-05	0	0	0.01357	0.00049
1191-01-02TD	0.00059	0	0.00095	0	0.00308	0.00036	0	0	0.00249	0.0008	0	0.00033	0	0.00081	5e-05	0.0004	0.00072	0.00806	0.09199	0	0.00025	0	0.00136	0.03179	0.00048	0	0.01212	0.00059	0	2e-05	0.00097	0.00846	0	0.01574	0	0.00374	0.00223	0.00218	0.00066	0.00011	0	0.00014	0	0.0002	0	0	0	0.00039	0.00093
1192-01-02TD	0.00141	0	0.00082	0	0.00384	0.00069	0	0	0.00984	0.00112	0	5e-05	0	0.00147	0.00011	0.0002	0.00085	0.02527	0	0.0007	0	0	0.00224	0.06567	0	0.02193	0.02833	0	0	0	0.00283	0.01726	0	0.02812	8e-05	0.00559	0.0011	0.00183	0.00131	3e-05	0	0.00047	0	0.00056	0	0	0	0.02127	0.00155
122-06-01TD	0.00074	0	0	0	0	0	0	0	0.01487	0.00033	0	0	0	0.00189	0	0.00049	0	0.07772	0	0.00292	0	0	0.00103	0.04056	0.00013	0.00902	0.1762	0.0006	0	0	0	0.0175	0	0.05347	0.00074	0	1e-05	0	0	0.00036	0.00018	0.00024	0	0.00079	0	0	0	0.01478	0.00158
125-01-1TD	0.00056	0	0	0	0.00323	8e-05	0	0	0	0.00043	1e-05	0	0	0.00123	0	0.00038	0.00033	0.0156	0	0.00022	0	0	0.00108	0.02002	0.00141	0	0.08802	0.00033	0.00039	0	0	0	0.00017	0.0271	0	0.00024	0.00024	0.0003	0.00021	2e-05	0	0	0	0	0	0	0	0.01128	0.00124
1267-01-05TD	0.00055	0	0.00063	0	0.00392	0.00021	0	0	0	0.00071	0	0	0	0.00091	1e-05	0.00026	0.00026	0.01648	0	0	0	0	0.00083	0	0.00079	0	0.00044	0.00068	0.00016	0.11609	0.00164	0.00293	0	0.02797	0	0.00085	0.00146	0.00095	0.00049	7e-05	0	0	0	0	0	0	0	0.00811	0.00099
1276-01-03TD	0.00087	0	0	0	0.00285	0.00026	0	0	1e-05	0.00073	0	0	0	0.00171	9e-05	0.00036	0.00064	0.038	0	0	0	0	0.00125	0.0223	0.00114	0	0.10232	0	0	0	5e-05	0.02267	0	0.03631	0	0.00421	0.00053	0.0011	0	4e-05	0	0	0	0.00054	0	0	0	0	0.00151
128-03-2TD	0.00093	0	0	0	0.00195	0.00047	0	0	0.00354	0.00048	0	0	0	0.00079	5e-05	0	0.00088	0.01724	0	0.00022	0	0	0.0009	0.011	0.00092	0.01846	0.0208	0.0003	0	0.04015	0	0.00905	0	0.01177	0	0.00655	0.0012	0.00084	0.00029	7e-05	0	0.00016	6e-05	0.00025	0	0	0	0.00553	0.00103
1292-01-02TD	0.00208	0	0	0	0.00734	0	0	0	0.02828	0.00126	0	0	0	0.003	7e-05	0.00074	0.00109	0.07749	0	0.00142	0	0	0.00239	0	0.00632	0.01332	0.25765	0.00048	0	0	0.00142	0.0237	0	0.07615	0.00056	0.00057	0	0.00014	0	0.00032	0	0.00033	0.00012	0	0	0	0	0	0.00265
1297-01-01TD	0.0007	0	0.00036	0	9e-05	0.00029	0	0	0.00586	0.00065	0	0.00028	0	0.00064	6e-05	0.00025	0.00019	0.01252	0.0867	0.00168	0	0	0	0.01862	8e-05	0	0	0.0005	0	0.06184	0	0.00498	0	0.00425	0	0.00188	0.00097	0	0.00021	0.00014	0	0	0	0.00044	0	0.01526	0	0.0108	0.00056
1319-01-03TD	0.00064	0	0	0	0.00056	0.0001	0	0	0.01616	0.00072	0	0	0	0.0011	3e-05	0.00019	0.0002	0.02671	0	0	0	0	0.00095	0	0.00085	0.02523	0.03473	0	0	0.11917	0.00064	0.01222	0	0.03515	9e-05	0.00402	0.00047	0.00068	0	9e-05	0	0.00022	9e-05	0	0	0	0	0	0.00108
1323-01-02TD	0.00052	0	0	0	0.00056	0.00053	0	0	0.00536	0.00048	1e-05	0.00014	0.00025	0.00088	0	0.00013	0.00108	0.02113	0	0	0.00027	0	0.00092	0.00953	0	0.02795	0.0258	0.00023	0	0.00622	0	0.00877	0	0.0159	0	5e-05	0.00053	0.00194	0.00061	0	0	0	0	0	0	0.00092	0	0.0132	0.00081
1339-01-03TD	0.0004	0	0.00089	0	0.00469	0.00039	0	0	0.00339	0.00107	0	8e-05	0	0.00173	0.00011	0.0004	0.00102	0.04813	0	0	0	0	0.00205	0.04139	0.00017	0.01616	0	0.00031	0	0	0.00191	0	0	0.04341	0	0.00818	0.00253	0.00245	0.00099	0.00012	0	0.0003	0	0	0	0	0	0.01104	0.00205
134-08-01TD	0.0005	0	0.0007	0	0.00365	0.00022	0	0	0.01174	0.00065	0	4e-05	0	0.00125	1e-05	0.00051	0.00011	0.02003	0	0	0	0	0.00072	0.01408	7e-05	3e-05	0.01271	0.00029	0	0	0.00165	0	0	0.02938	0	0.00149	0.00083	0.0012	0.00074	0	0	0	0	0	0	0	0	0.01728	0.00103
1344-01-03TD	0.00036	0	0	0	0.00089	0.00031	0	0	0	7e-05	0	4e-05	0	0.00034	0	7e-05	0.00026	0.00798	0.0986	0	0	0	0.00053	0	0	0.00281	0.00419	8e-05	0	0.04013	0	0	0	0.00742	0	0	0	0.0006	0.00031	1e-05	0	5e-05	0	6e-05	0	0.02083	0	0.00509	0.00023
1353-01-01TD	0.00048	0	0	0	0	0.00023	0	0	0.01039	0.00049	0	0	0	0.0017	4e-05	0.00027	0.00025	0.0359	0	0.00136	0	0	0.00142	0.0089	0	0.01131	0.18367	0	0	0	0	0.01749	0	0.05533	0.00012	0	0	0.00128	0	0.0002	0	0	0	0.00034	0	0	0	0.01804	0.00141
1360-01-01TD	0.00062	0	0	0	0.003	0.00014	0	0	0.00053	0.00069	0	0.00033	0	0.00146	4e-05	0	0.00086	0.05379	0	0	0	0	0.00143	0	0.001	0.0104	0.09732	0	0	0	0	0.02245	0	0.03609	4e-05	0	0.00069	0.00074	1e-05	6e-05	0	0	0	0.00051	0	0	0	0.00542	0.00147
137-03-3TD	0.00071	0	0	0	0.00259	0.0001	0	0	0.00311	0.00046	1e-05	0.00012	0	0.00119	0	0.00016	0.00029	0.00993	0	0	0	0	0.00075	0.01666	0.00242	0.00228	0.0388	0.00022	0	0	0	0.01003	0	0.03349	0	0.00098	0.00069	0.00051	4e-05	4e-05	0	0	6e-05	6e-05	0	0	0	0.01437	0.00105
1371-01-01TD	0.0014	0	0.00062	0	0.00241	0.00053	0	0	0.00878	0.00062	0	0.00024	0	0.00107	0.0001	0.00016	0.00043	0.00343	0	0	0	0	0.00229	0.02546	0.00019	0.00251	0.00205	0.00047	0	0.07176	0.00053	0.00718	0	0.0204	2e-05	0	0.00163	0.00249	0.00124	2e-05	0	0.00015	0	0.00019	0	0	0	0	0.00083
138-03-2TD	0.00101	0	0	0	0.00433	0.00067	0	0	0.01522	0.0004	0	0	0	0.00142	6e-05	0.0003	0.00082	0	0	0	0	0	0.00124	0	0	0	0	0	0	0	0	0	0	0.03609	0	0.0002	0.00039	0.00172	0.00104	4e-05	0	0.00029	0	0.00034	0	0	0	0	0.00124
1384-01-01TD	0.0016	0	0	0	0.00657	0.00057	0	0	0.02317	0.00125	0	0	0	0.00244	0	0.00064	0.00075	0	0	0	0	0	0.00294	0	0.0014	0	0.06227	0.00026	0	0	0.0013	0.01849	0	0	0.0002	0.0072	0.00092	0.00322	0.00049	0.00024	0	0	0	0	0	0	0	0.01935	0.0021
139-05-01TD	0.00067	0	0	0	0.00386	0.00023	0	0	0.00135	0.00035	0	0.00029	0	0.00113	1e-05	7e-05	0.00018	0.01509	0	0	0	0	0.00172	0.0057	0	0	0.00984	0	0	0	0.00152	0.00413	0	0.03245	0	0.00325	0	0.00158	0.00015	0	0	0.00012	0	7e-05	0	0	0	0	0.00109
141-02-3TD	0.00234	0	0.00107	0	0.00576	0.001	0	0	0.00967	0.00092	0	0.00088	0	0.00223	0.00019	0	0.00098	0.05559	0	0	0	0	0.00252	0	0.00189	0	0	0	0	0	0.00108	0.01395	0	0.0451	0	0.00975	0.00098	0.00316	0.00116	4e-05	0	0.00052	0	0	0	0	0	0	0.0021
1416-01-03TD	0.00011	0	0	2e-05	0	0.0001	0	0	1e-05	0	0	0	0	4e-05	0	0	0	0	0	0.0001	0	0	7e-05	0.00569	0	0	0	5e-05	0	0	0	0.00077	0	0.001	6e-05	0	0	0	5e-05	2e-05	0	0.00012	0	0.00016	0	0	0	0	5e-05
1423-01-01TD	0.00122	0	0	0	0.00379	0.00036	0	0	0.00095	0.00039	0	0.00024	0.00059	0.0023	8e-05	0.00011	0.00038	0	0	0.0011	0	0	0.00241	0	0.0011	0	0	0	0	0	0	0	0	0.06336	0.00048	0.00301	0	0.00109	0	7e-05	0.00026	0.00023	0	0.00066	0	0	0	0	0.0023
1424-01-01TD	0.00021	0	0	0	0.00116	0.00022	0	0	0.0129	0.00044	1e-05	0	0	0.00098	1e-05	0.00023	0.00035	0.03425	0	0.00082	0	0	0.00022	0.00486	0.00174	0.01602	0.06356	0.00038	0	0	0	0	0	0.01863	0	0	0.00031	0.00059	2e-05	7e-05	0	0.00024	0	0	0	0	0	0.0098	0.00087
1425-01-01TD	0.00036	0	0	0	0	0	0	0	0.01621	0.00026	0	0	0	0.00161	0.0001	0	0.00061	0.03672	0	0.00112	0	0	0.00131	0.01474	0.00398	0	0	0	0	0	0	0	0	0.05073	0.00032	0	0	0	0	0.00027	0	0	8e-05	0.00061	0	0	0	0.02301	0.0016
1426-01-01TD	0.00076	0	0	0	0.00238	0.00027	0	0	0.00773	0.00065	0	0.00031	0	0.00117	4e-05	0	0.00074	0.02621	0	0.00047	0	0	0.00168	0.01809	0.00128	0.00828	0.06653	0.00057	0	0	0	0	0	0.03877	0.00027	0.0007	0.00198	0.00102	0.00014	0.00028	0	0	0	0.0009	0	0	0	0.02942	0.00129
1427-01-01TD	0.0006	0	0	0	0.00083	0.00019	0	0	0.00934	0.00045	0	0.00031	0.00015	0.00071	6e-05	0.00017	0.00023	0.00312	0	0.00082	0	0	0.00108	0.00178	0	0.01109	0.01738	0	0	0	0.00048	0.00351	0	0.01216	0.0001	0.00023	0.00023	0.00087	0.00021	7e-05	0	0.00016	0	0	0	0	0	0.01348	0.00062
1430-01-01TD	0.00033	0	5e-05	0	0.00116	0.00021	0	0	0.00136	0.00034	0	0.0002	0	0.00043	0	0	0.00059	0.00374	0.04255	0	0	0	0.00073	0.01938	0	0	0	0.00034	0	0.00014	0.00059	0.00652	0	0.00928	0	0	8e-05	0.00049	0.00037	0.00013	0	0.00045	0	0.00018	0	0.17201	0.00185	0.01499	0.00051
1431-01-01TD	8e-05	0	0.00016	0	0.00026	0.00012	0	0	0.00335	0.00016	0	0	9e-05	0.00019	1e-05	0	0.00022	0.01435	0.05777	0	9e-05	0	0.00015	0.00094	0.00042	0	0	0	0	0.00574	0	0.0006	0	0.00228	0	0.00057	0.0002	0.00037	0.00032	5e-05	4e-05	0.00028	0	0.0001	0	0.06374	0	0	0.00024
1432-01-04TD	0.00058	0	0.00066	0	0.00263	0.00039	0	0	0	0.00077	0	0	0.00044	0.00092	1e-05	0.00019	0.00054	0	0	0	0	0	0.00165	0.0256	0.00162	0	0	0.00052	0.00012	0	0.00061	0.00978	0.00032	0.01361	0	0.00209	0.00251	0.00116	0.00119	7e-05	0	0	3e-05	0.00027	0	0	0	0.03329	0.00104
1446-01-02TD	0.00053	0	0	0	0.0015	0.00017	0	0	0.00767	0.00042	0	0.00026	0	0.00088	2e-05	0.00025	0.00046	0.01102	0.04632	0.00011	0	0	0.00055	0.0058	0	0.00612	0.04174	0.00027	0	0.02377	0.00116	0.00637	0	0.0217	0	0	0.0001	0.00074	8e-05	6e-05	0	0	0	0	0	0	0	0.01627	0.00071
145-01-1TD	0.00031	0	0.00068	0	0.00245	0.00043	0	0	0.01808	0.00069	0	0	0	0.00083	0	0.00012	0.00103	0.01751	0	0	0	0	0.00217	0.02854	0.0003	0	0.00666	0.00072	0.00011	0.13046	0.00274	0.00019	0	0.02205	0	0	0.00177	0.00162	0.00087	0.00012	0	0	0	0.00042	0	0	0	0.0046	0.00101
1464-01-01TD	0.00048	0	0	0	0.00308	8e-05	0	0	0	0.00043	0	0	0.00033	0.001	0	0.00054	0.00018	0.02212	0	1e-05	0	0	0.00079	0.0129	0.00168	0.00975	0.05004	0.00043	0	0	0.00155	0.01437	0	0.02788	0.00033	6e-05	0.00058	0.00018	0	0.00011	0	0	0	0.00025	0	0	0	0.00397	0.00089
1477-01-03TD	0.00065	0	0	0.00013	0.00079	0.0001	0	0	0.00824	0.00031	0	0	0	0.00093	5e-05	0.00021	0.00083	0.00279	0	0.00216	0	0	0.00093	0.01674	0.00262	0.00666	0.10036	0.00052	0	0	0	0.00945	0	0.02711	0.00015	0.00104	0.0005	0.00158	0	0.00019	0	0.00023	0	0.00065	0	0	0	0.01066	0.00088
148-02-3TD	0.00054	0	0.00016	0	0.00196	0.00023	0	0	0.01095	0.00023	0	0	0	0.00044	1e-05	0	0.00041	0.00666	0.18807	0	0	0	0.0004	0	0.00042	0.0113	0	8e-05	0	0.06734	0.0008	0.00553	0	0.00694	0	0.00428	0.00059	0	0.00037	0	0	0	0	0	0	5e-05	0	0.00266	0.00051
151-02-8TD	0.00078	0	0	0	0.00257	4e-05	0	0	0.00018	0.00072	0	0.00033	0	0.00162	0	0	0.00025	0.03253	0	0.00203	0	0	0.00126	0.03697	0	0.02612	0	0	0	0	0	0	0	0.03965	0.00014	0.0026	0.00102	0.00034	0	0.00011	0	0.00013	0	0.00048	0	0	0	0.02275	0.00164
1525-01-02TD	0.00056	0	0	0	0.00154	0	0	0	0.00081	0.00039	0	9e-05	0	0.00079	0	8e-05	0.00029	0.02439	0	0.00054	0	0	0.00085	0	0.00079	0.01907	0.05314	0	0	0.05781	0	0.01072	0	0.02165	0.00013	0	0	0.00056	0	0.00011	0	0	0	0	0	0	0	0.00359	0.00075
155-01-1TD	9e-05	0	0.00037	0	0.00172	0.00033	0	0	0.00376	0.00052	0	0.0001	0.00036	0.00066	0.00011	0.00034	0.00049	0.00954	0	0	0	0	0.00156	0	0.0011	0.00617	0.01238	0.00019	0	0.06334	0.00063	0.00965	0	0.0117	0	0.0134	0.00181	0.00077	0.00063	0.00011	0	0	0	0	0	0	0.00321	0.01339	0.00075
157-01-1TD	0.00093	0	0	0	0.00546	0.0002	0	0	0.00022	0.00067	0	6e-05	0	0.00173	0	0.00024	0.00018	0.01546	0	0	0	0	0.00105	0.02234	0.00108	0.01057	0.02203	0.00046	0.00021	0.08188	0	0.01646	0	0.04239	0	8e-05	0	0.00056	0.00019	6e-05	0	0.00017	0	0.00015	0	0	0	0.00485	0.00148
166-07-01TD	5e-05	0	0	0	0.00256	0.00013	0	0	0.01364	0.0005	0	0	0	0.00101	1e-05	0	0.00035	0.01879	0	0	0	0	0.00092	0	0	0	0.0042	0	0.0001	0.07397	0.00037	0.00687	0	0.02226	0	0.00019	0.00034	0.0008	0.00034	0.00013	0	0.00013	0	0	0	0	0	0.00312	0.00095
174-01-3TD	0.00076	0	0	0	0.00399	0.00017	0	0	0.00689	0.00039	0	0.00037	2e-05	0.00127	6e-05	0.00017	0.0006	0.00581	0	0	0	0	0.00174	0.00296	0.0011	0	0	0	0	0	2e-05	0.01234	0	0.03292	0	0.00091	0.00055	0.00145	0.00109	0	0	0	0	0.00016	0	0	0	0	0.00107
176-06-01TD	0.00068	0	0.0006	0	0.00393	0.00028	0	0	0.00164	0.00039	0	0	0	0.00087	3e-05	7e-05	0.00012	0.03443	0	0	0	0	0.00195	0.01517	0	0	0.00568	0	0	0.13463	0.00139	0	0	0.0266	0	0.00192	0.00075	0.00133	0.00075	0	0	0	3e-05	0	0	0	0	0.00955	0.00088
177-01-9TD	0.00162	0	0.0009	0	0.00257	0.00076	0	0	0	0.00073	0	0.00015	0	0.00105	5e-05	0.00033	0.00085	0	0	0	0	0	0.00178	0	0	0	0	0.00047	0	0	0.00167	0	0	0.0234	0	0.00402	0.00211	0.00191	0.0015	0.00033	0	0.00039	0	0	0	0	0	0.02472	0.00104
179-10-01TD	0.00036	0	0	0	0.0012	0	0	0	0.00245	0.0001	0	0	0	0.00102	8e-05	0	0	0.02721	0	0.00106	0	0	0.00102	0	0.00089	0	0	0	0	0	0	0	0	0.03345	0.00016	0.00432	0	0	0	0.0001	0.00023	0	0	0	0	0	0	0.00726	0.00099
181-01-3TD	0	0	0	0	0.00177	0.00022	0	0	0	0.00048	0	0.00019	0	0.00113	0	0.00037	0.00049	0.00522	0	0	0	0	0.0015	0.01076	0.00159	0	0.08137	0	0	0	0	0.02019	0	0.0331	0.00017	0.00217	0	0.00051	5e-05	0.00011	0	0	0	0.00031	0	0	0	0	0.00112
184-01-4TD	0.00083	0	0	0	0.00129	0.00051	0	0	0	0.00018	1e-05	9e-05	0.0003	0.00058	0	0.00023	0.0007	0.01639	0	0	0	0	0.00087	0.00225	0	0.00145	0.00242	0.00013	0	0	0	0	0	0.00878	0	1e-05	0	0.00086	0.00061	0.00013	0	0	0	0	0	0	0	0.007	0.0003
188-01-2TD	0.00092	0	0.00073	0	0.00231	0.00042	0	0	0.00833	0.00079	0	0.0001	0	0.00091	4e-05	0.0003	0.00033	0.00053	0	0	0	0	0.00152	0.02408	0	0.01398	0.02683	0	0	0.04246	0.00206	0.01891	0	0.01793	0.00017	0.00475	0.00168	0.00082	0.00061	0.00014	0	0.00081	4e-05	0.00038	0	0	0	0.00053	0.00094
192-01-4TD	0	0	0	0	0.00255	0	0	0	0.00536	0.00053	0	0	0	0.00149	4e-05	0.00056	0.00014	0.03515	0	0.00262	0	0	0.00096	0.03139	0.00305	0.00163	0.08109	0.00047	0	0	0	0.00999	0	0.04189	0.0003	0.0025	0.0002	0	0	0.00024	0	0.00039	0	0	0	0	0	0.00775	0.00147
199-06-01TD	0.00121	0	0	0	0.00467	0.00051	0	0	0.02563	0.00087	1e-05	0.00039	0	0.00186	0.0001	0.00037	0.00157	0.05317	0	0	0	0	0.00234	0.03194	0.00014	0.0037	0.04055	0.00054	0	0	0	0.01185	0	0.05321	0.00025	0.00178	0.00082	0.00184	0.00058	8e-05	0	0	0	0.00051	0	0	0	0.02205	0.00186
244-05-1TD	0	0	0	0	0	0	0	0	0.01193	0.00021	0	0	0.00031	0.00123	0	0	0	0.04166	0	0.00011	0	0	0.00085	0.00151	0.0012	0.00831	0.12424	0	0	0	0	0.00691	0	0.03067	0.00022	8e-05	0	0	0	0	0	0	0	0.0002	0	0	0	0.00719	0.00116
277-01-3TD	0.00028	0	0.00023	0	0.00206	0.00017	0	0	0.00191	0.00021	0	0.00017	0	0.00052	0	0.00016	0.00012	0.00299	0.18215	0	0	0	0	0.00951	0	0	0	3e-05	0	0.02817	0.00106	0	0	0.00931	0	0.00104	0	0.00025	0.00018	0	6e-05	0	0	0	0	0.0172	0.00043	0.00277	0.00046
278-01-4TD	0.0003	0	0	0	0.00342	0.00036	0	0	0	0.00017	0	0	0	0.00086	0	0.00015	0.00038	0.01637	0	0	0	0	0.00114	0.00166	0.00014	0	0	0	0.00027	0	0.00194	0.00303	0	0.02349	1e-05	0	0.00038	0.00071	0.00114	0	0	0	0	0.00015	0	0	7e-05	0.00024	0.00074
282-01-12TD	0.00034	0	0.00055	0	0.00233	0.00038	0	0	0	0.00061	0	0	0.00052	0.00089	8e-05	0	0.00098	0.01258	0	0	0	0	0.00148	0	0	0.0013	0.00911	0.00022	0	0	0.00135	0.00593	0	0.02083	0	0.00126	0.00232	0.0015	0.001	0.00012	0	0	6e-05	0.00053	0	0	0	0	0.00078
283-06-01TD	0.00041	0	0	0	0.00149	6e-05	0	0	0.00231	0.00013	0	0	0.00011	0.00057	0	0	5e-05	0.01054	0	0	0	0	0.00042	0	0	0.00282	0.00867	0	0	0.08107	0.00029	0	0	0.01288	0.00015	0	6e-05	0.00055	0.0003	0.0001	0	0	0	0	0	0.09859	0	0	0.00054
288-01-6TD	0	0	0	0	0.00219	0	0	0	0	0.00016	0	9e-05	0	0.00072	4e-05	0	0.00033	0.0266	0	0	0	0	0.00075	0.0034	0.0006	0.00036	0.07078	0	0	0	0	0	0	0.02547	1e-05	0.00093	0	0.00034	0	2e-05	0	0	0	0	0	0	0	0.00212	0.00089
290-1950-01TD	0.00102	0	0.00111	0	0.00431	0.00026	0	0	0.0151	0.001	0	0	0	0.00168	0.00011	0.00015	0.0004	0.0271	0	0	0	0	0.00167	0.01378	0.00258	0.00108	0	0.00034	0	0	0.00072	0.03201	0	0.02907	0.00016	0.00239	0.00225	0.00154	0.00046	0.00019	0.00018	0	0	0.00058	0	0	0	0	0.00159
294-01-3TD	0.00067	0	0.00075	0	0.00225	0.00031	0	0	0.02499	0.00056	0	0.00011	0	0.00094	4e-05	0.00018	0.00062	0.00039	0	0	0	0	0.00108	0.00472	0	0.01634	0	0.00023	0.00014	0.02609	0.00095	0.00438	0	0.02255	0.00014	0.00027	0.00117	0.00161	0.00044	8e-05	0	0.00043	5e-05	0.00054	0	0	0	0.01306	0.00098
296-04-3TD	0.00092	0	0.00072	0	0.00537	0.00042	0	0	0.00951	0.00089	0	0	0	0.00161	3e-05	0.00054	0.00054	0.01754	0	0	0	0	0.00065	0	0.00093	1e-05	0.00317	0.00062	0	0	0.00104	0.01599	0	0.03414	0	0.00436	0.00136	0.00078	0.00071	0.00011	0	0	0	0	0	0	0	0.00546	0.00144
306-01-4TD	0.00062	0	0	0	0.00315	0.00055	0	0	0.00401	0.00023	0	0.00012	0	0.00071	0	0	0.00126	0.00048	0	0	0	0	0.00174	0	0	0.01269	0	0	0	0	0.00127	0.00966	0	0.01305	0	0.00149	0.00109	0.00088	0.00116	0	0	0	0	0	0	0	0	0.00949	0.00071
308-01-4TD	0.00039	0	0	0	0	0	0	0	0.01393	0.00013	0	0	0	0.00101	0	0	6e-05	0.04373	0	0.00173	0	0	0.00137	0	0.00128	0	0.05675	0	0	0	0	0.01314	0	0.02823	0.00039	0	0	0.00067	0	0.00024	0	0	0	0.00016	0	0	0	0.01082	0.00091
318-01-2TD	0.00056	0	0.0004	0	0.00306	0.00023	0	0	0.0138	0.00048	0	0.00024	0.00022	0.00103	8e-05	0.00032	0.00056	0	0	0.00061	0	0	0.00069	0.00304	0.00134	0	0	0	0	0.02523	0.0004	0.01609	0	0.01739	0	0.00623	0.00113	0.00145	0.00061	2e-05	0	0	0	0	0	0	0	0.01117	0.00089
339-01-4TD	0.00024	0	0	0	0.003	0.00019	0	0	0.0102	0.00068	0	0	0	0.00144	0	0.00034	0.00068	0.04522	0	0.00077	0	0	0.00194	0.02325	0.00157	0.01475	0.09018	0.00041	0	0	0.0002	0.01656	0	0.03915	0	0.00053	0.00029	0.00091	0	0.00011	0	0	0	0	0	0	0	0.00714	0.00154
342-01-2TD	6e-05	0	0	0.00017	0.00158	0.00019	0	0	0.01097	0.0004	0	0.0003	0	0.00102	0	0.00024	0.0006	0.01373	0	0.00121	0	0	0.00063	0.00672	0	0.0091	0.04433	0.00051	0.00017	0	0.00054	0.00218	0	0.0219	0.00016	0	0.00126	0.00134	0	0.00011	0	0.00014	1e-05	0.00036	0	0	0	0.00517	0.001
343-03-4TD	0.0005	0	0	0	0.00241	0.00021	0	0	0.00295	0.00054	0	0.00031	0.00084	0.00095	1e-05	0.00024	0.00056	0.0305	0	0	0	0	0.00142	0	0.00062	0	0	0.00031	0.00026	0.09364	0.00096	0.00848	0	0.02393	0.00022	0.0023	0.00115	0.00166	0.00054	9e-05	0	0	0	0.00021	0	0	0	0.00259	0.00096
356-01-3TD	0.00022	0	0.00034	0	0.00212	0.00021	0	0	1e-05	0.00059	0	7e-05	0	0.00095	4e-05	0.00056	0.0004	0.02026	0	0	0	0	0.00087	0	0.00069	0.01772	0	0.00037	0.0003	0	0	0.0044	0	0.02293	0	0.00126	0.00029	0.00068	0.00062	0.00011	0	0	0	0	0	0	0	0.00163	0.00099
358-01-2TD	0.00039	0	0.00054	0	0.00227	0.00056	0	0	0.0099	0.00058	0	0	0	0.00098	0	0.00034	0.00071	0.02873	0	0	0	0.00101	0.00052	0.00911	0	0.00845	0.00463	0.00044	0.00028	0	0.00278	0	0	0.02012	0.0002	0.00081	0.0018	0.00147	0.00086	0.00013	0	0	0	0.00028	0	0	0	0.00484	0.00091
367-01-6TD	0.00068	0	0	0	0.00318	0	0	0	0.00021	0.00048	0	0.00032	0	0.0014	0	0.00022	0.00034	0.03489	0	0	0	0	0.00112	0.00974	0.0007	0	0.06636	0	0	0	0	0.0125	0	0.0479	9e-05	0.00338	0	0.00093	0	5e-05	0	0.00026	0	0.00035	0	0	0	0.00195	0.00133
371-01-6TD	0.00059	0	0.00057	0	0.00309	0.0006	0	0	0.01782	0.00045	0	0	0	0.00086	2e-05	0	0.00067	0.01516	0	0	0.00035	0	0.00255	0	1e-05	0	0	0.00024	0	0	0.00119	0.00106	0	0.02102	0	0	0.00093	0.00157	0.0015	0	0	0.00017	7e-05	0.00024	0	0	0	0.00371	0.00099
372-01-7TD	0.00069	0	0	0	0.00347	0.00014	0	0	0.01972	0.00099	0	0	0	0.00176	0	0.0004	0.00057	0.02214	0	0.0017	0	0	0.00199	0.01559	0	0.03322	0.08208	0.00056	0	0	0.0003	0.01973	0.00083	0.04699	0.00053	0.00016	0.00164	0.00131	0	0.00037	0	0	0	0	0	0	0	0.01091	0.00154
373-01-5TD	0.00058	0	0	0	0.00238	0	0	0	0.01392	0.00048	0	0	0	0.00149	2e-05	0.0001	0	0.05995	0	0	0	0	0.00083	0.0104	0.00297	0	0.14399	0	0	0	0	0.03226	0	0.0426	0.00022	0	0	0.00049	0	0.00012	0	0	0	0.00029	0	0	0	0	0.00146
386-01-4TD	0.00031	0	0.00051	0	0.00246	0.00037	0	0	0.0189	0.00074	0	0	0	0.00088	4e-05	0.00036	0.00013	0	0	0.00068	0	0	0.00121	0.01938	0	0.00331	0.01512	0.00019	0	0.11977	2e-05	0.00521	0	0.02292	0	0.00184	0.0018	0.00062	0.00064	0.00015	0	0.00033	0	0.00021	0	0	0	0.00747	0.0009
393-01-6TD	0.00014	0	0	0	0.0032	0	0	0	0	0.00052	1e-05	0	0	0.00121	0	0.00034	0	0.04469	0	0.00121	0	0	0.00094	0.00326	0	0.01113	0.04442	0.00022	0	0	0	0.01116	0	0.03995	0	0.00025	0.00026	0	0	0.00023	7e-05	0	0	0	0	0	0	0	0.00121
435-06-01TD	0.00039	0	0.00075	0	0.00277	0.00054	0	0	0.00994	0.00058	0	0	0	0.00128	2e-05	0.00023	0.00092	0.02913	0	0	0	0	0.00221	0	0.0007	0	0.00819	0	0	0	0.002	0.01708	0	0.02698	0	0.00083	0.00163	0.0011	0.0012	8e-05	0	0	0	0	0	0	0	0.01164	0.00121
442-02-5TD	0.00075	0	0.00061	0	0.00351	0.00058	0	0	0.00518	0.0004	0	0	0	0.00104	4e-05	0	0.00046	0	0	0	0	0	0.00173	0	0.0005	0.01165	0	0.00011	0	0	0.00151	0.00356	0	0.02723	0	0.00606	0.00093	0.00148	0.00108	0.0001	0	0	0	0.00017	0	0	0	0	0.00103
467-02-1TD	0	0	0	0	0	0	0	0	0	0	0	0	0	0.00111	4e-05	0	0	0.03572	0	0	0	0	0.00092	0.01233	0.00296	0	0.12221	0	0	0	0	0.01702	0	0.03627	0	1e-05	0	0	0	0	0.0004	0	0	7e-05	0	0	0	0.00476	0.00132
473-02-1TD	0.00076	0	0	0	0.00168	0	0	0	0.00792	0.00052	0	0	0	0.00131	3e-05	0.00019	5e-05	0.04052	0	0	0	0	0.00077	0	0.00036	0	0.12203	0	0	0	0	0.01197	0	0.0372	0.00014	0.00603	0	0.00045	0	0.0001	0	0	0	0	0	0	0	0.01469	0.00115
477-02-8TD	0.0004	0	0	0	0.00382	0	0	0	0.00371	0.00082	0	0	0	0.00203	0	0.00033	0.0004	0.04234	0	0.00192	0	0	0.00163	0.00894	0.0007	0.01051	0.11169	0.00044	0	0	0.00122	0.02897	0	0.05092	0.00027	0	3e-05	0.00139	0	0.00031	0	0	0	0	0	0	0	0.02575	0.00183
519-02-3TD	0.00044	0	0	0	0.00133	0.0003	0	0	0.00135	0.00049	1e-05	0	0	0.00073	1e-05	0	0.0003	0.01034	0	0	0	0	0.00101	0	0	0	0.05309	0	0	0	0.00048	0.00597	0	0.01681	0	0.00089	0.00142	0.00086	0.00014	0	0	0	0	9e-05	0	0.08021	0	0.00934	0.00075
523-02-5TD	0.00091	0	0	0	0.00283	0	0	0	0.02605	0.00082	0	0	0	0.00173	4e-05	0.00027	0.00067	0.04291	0	0	0	0	0.00232	0	0	0.01182	0.15205	0	0	0	0.0014	0.04525	0	0.03357	0	0.00282	0.00102	0.00225	0	3e-05	0	0.00027	9e-05	0.00052	0	0	0	0	0.00176
564-01-4TD	0.00027	0	0	0	0.00075	0.0002	0	0	0.00567	0.00026	0	5e-05	0	0.00057	1e-05	0	0.00011	0.01186	0.02197	0	0	0	0.00051	0.00582	6e-05	0	0.0195	0.00012	0	0.0001	0	0.0055	0	0.0153	0	0	0	0	0	0	0	0	0	0	0	0.18793	0	0.00367	0.00057
577-01-4TD	0.00031	0	0.0005	0	0.00372	0.00059	0	0	0.00926	0.00048	0	0.00023	0	0.00078	2e-05	0.00025	0.00065	0	0	0	0	0	0.00145	0.01784	0	0.00912	0.0023	0.00026	0.00014	0.08257	0.00187	0	0	0.02048	0	0.00367	0.00196	0.00134	0.00138	0.0001	0	0	0	0	0	0	0	0.01843	0.00082
594-01-1TD	0.00111	0	0	0	0	0	0	0	0.0113	0.00038	0	0	0	0.00217	8e-05	0.00037	0.00095	0.09823	0	0.00148	0	0	0.00199	0	0.00235	0	0.14175	0	0	0	0	0.01331	0	0.06587	0.00061	0	0	0	0	0.00042	0	0	0	0.00019	0	0	0	0.00836	0.00197
618-1503-04TD	0.0006	0	0	0	0.00169	0	0	0	0.01842	0.00076	0	0	0	0.00137	4e-05	0.00071	0	0.03677	0	0.00121	0	0	0.0005	0.01922	0.00087	0	0.07541	0	0	0	0	0.01178	0	0.0363	0.00024	0.00142	0.00045	0	0	0.00021	0	0	0	0.00033	0	0	0	0.00663	0.00137
628-05-01TD	0	0	0	0	0.00073	0	0	0	0	0	0	0	0.00017	0.001	0	0	0	0.02746	0	0.0003	0	0	0.00045	0	0.00255	0.02542	0.12569	0	0	0	0	0.01289	0	0.03538	7e-05	0	0	0	0	0.00014	0	0	0	0	0	0	0	0	0.00084
654-02-5TD	0.00075	0	0	0.00015	0.00147	0.00013	0	0	0.00473	0.00039	0	0.0001	0	0.00132	5e-05	0	0.00067	0.03176	0	0.00055	0	0	0.00116	0.00863	0.00157	0.01903	0	0.0002	0	0	0	0.00533	0.00035	0.0284	0	1e-05	0.00048	0.00087	0	0.00025	1e-05	0.00026	0	0.00027	0	0	0	0	0.00119
661-06-01TD	0.00114	0	0	0	0.00189	0.00044	0	0	0.00407	0.00028	0	6e-05	0	0.00074	3e-05	0.00011	0.00088	0.00929	0.03351	0	0	0	0.00111	0	6e-05	0.002	0.01867	7e-05	0	0.04571	0.00028	0.00659	0	0.02141	0	0.00566	0.00027	0.00107	0.00047	5e-05	0	0	0	9e-05	0	0	0	0.00651	0.00067
677-07-01TD	0.00102	0	0.00078	0	0.00132	0.00045	0	0	0.01434	0.00081	0	0.00022	0	0.00096	5e-05	0.00048	0.00025	0.00486	0	0	0	0	0.00133	0.01749	0.00063	0.0076	0.01833	0.00072	0	0	0.00136	0.00385	0	0.021	0	0.00217	0.00122	0.0009	0.00048	0.00022	0	0	0	0	0	0	0	0.01013	0.00097
684-02-1TD	0.00051	0	0	0	0.00097	0	0	0	0.00074	2e-05	0	0.00011	0.00019	0.00082	3e-05	0	0.00022	0.02724	0	0.0015	0	0	0.00044	0.00752	0.00034	0.00425	0.08176	0.00013	0	0.03605	0	0	0	0.02729	0.0001	0	0	0	0	5e-05	0.00014	2e-05	3e-05	0.00037	0	0	0	0	0.00072
723-03-2TD	0.00091	0	0.00066	0	0.00305	0.00041	0	0	0.01754	0.00103	0	0	0.00037	0.00124	0	0.00023	0.00051	0.01998	0	0.00107	0	0	0.00174	0.03256	0	0.00873	0.02944	0.00087	0	0	8e-05	0.00976	0	0.02989	0	0.00085	0.00088	0.00193	0.00088	0.00018	0	0	0	0	0	0	0	0.0191	0.00131
745-06-01TD	0.00017	0	0	0	0.00092	6e-05	0	0	0	0.00013	0	0.00024	0	0.00037	0	0	0.00023	0.00748	0.08703	0.00031	0	0	0.00046	0.00871	0	0	0.0071	0	0	0	0	0.00499	0	0.0091	0.0001	0	0.00064	0.00044	0.0002	0	0	0	0	0.00012	1e-05	0.12255	0.00037	0.00437	0.00031
749-02-16TD	0.00037	0	0.00016	0	0	0.00027	0	0	0.0067	0.00034	0	0.00026	0	0.00019	0	4e-05	0.00049	0.00775	3e-05	0	0	0.00015	0.00051	0.00079	0	0.00913	0	0.00011	0	0.05516	0.00015	0.00504	0	0.00069	0	0.00067	0	0.00037	0.00041	2e-05	0	0	0	0	0	0	0	0.00763	0.00029
753-01-5TD	0.00145	0	0.00074	0	0.00105	0.00071	0	0	0.00425	0.0006	1e-05	0.00046	0	0.0009	1e-05	0.00031	0.00071	0.01155	0	0.00094	0	0	0.00276	0.01662	0	0	0	0.00075	0	0	0.00253	0	0	0.01965	0	0.0053	0.00257	0.0015	0.00147	8e-05	0	0	0	0	0	0	0	0	0.00082
761-01-1TD	0.00045	0	0.00055	0	0.00152	0.00044	0	0	0.00284	0.00062	0	0.00035	0.00013	0.00056	6e-05	0.00034	0.00061	0.02278	0	0	0	0.00129	0.00159	0	0	0.00078	0.00036	0.00033	0	0.02823	0.00077	0.00629	0	0.01236	0	0.00243	0.00233	0.00125	0.00086	0.00014	0	0	6e-05	0.00026	0	0	0	0.01327	0.00068
776-01-1TD	0.00035	0	0	0	0.00195	0	0	0	0.00737	0.00056	0	0	0.00029	0.00083	5e-05	0.00021	0.00044	0.01096	0	0.00025	0	0	0.0015	0.0103	0	0	0.02619	0.00043	0	0.08275	0.00153	3e-05	0	0.01941	3e-05	0	0.00131	0.00078	0.00011	0.00014	0	6e-05	0	0.00035	0	0	0	0.01336	0.00083
783-01-11TD	0.00017	0	0.00047	0.00013	0.00165	0.00017	0	0	0.0053	0.0005	0	0.00016	0	0.00099	1e-05	0	0.00077	0.02968	0	0	0	0	0.00128	0.01077	0.00076	0.00656	0.02379	0	0	0.12521	0.00011	0.00433	0	0.02019	0.00014	1e-05	0.00124	0.00023	0.00027	0.00011	0.00021	0.00038	0	0.00062	0	0	0	0.0008	0.00089
785-1836-01TD	0.00022	0	0	0	0	0	0	0	0.0077	0.00032	0	0	0	0.0007	0.00028	0	1e-05	0.01347	0.21375	0	0	0	0.0008	0.0011	0.00102	0	0.08828	0	0	0	0	0.00332	0	0.01162	0.00041	0.01227	0.00265	0.00034	0	0.00037	7e-05	0	0	0.00072	0	0.10973	0	0	0.00062
795-01-4TD	0.00023	0	0	0	0.00308	0.00012	0	0	0.01256	0.00039	0	0.00018	0	0.00114	5e-05	0.00018	0.00085	0.02116	0	0	0	0	0.00093	0.00532	0.00046	0.00841	0.04735	0	0	0	0	0.01187	0	0.02908	0	0.00105	0.00019	0.00081	4e-05	9e-05	0	0.00027	0	0.00016	0	0	0	0.00252	0.00092
802-01-11TD	0	0	0.00086	0	0.00215	0.00046	0	0	0.01331	0.00087	0	0	0	0.00116	4e-05	0.00014	0.0008	0.0101	0	0	0	0	0.00134	0.02011	0.00071	0.01319	0.01087	0.00066	0	0	0.00088	0.01339	0	0.02218	0	0.00211	0.00229	0.00063	0.00125	0.00017	0	0.00032	0	0.0005	0	0	0	0.00713	0.00128
804-02-4TD	0.00113	0	0	0	0.00478	0	0	0	0.00684	0.00063	0	0	0	0.00173	9e-05	0	4e-05	0.04916	0	0	0	0	0.00137	0.03767	0	0	0	0	0	0	0	0	0	0.04944	0.00024	0.0083	0.00096	0.00061	0	0.00021	0	0.00022	0.00014	0.00043	0	0	0	0	0.0017
824-01-1TD	0.0005	0	0.00073	0	0.00432	0.00023	0	0	0.00329	0.00078	0	0	0.00054	0.00161	2e-05	0.00062	0.00033	0.01672	0	0.00019	0	0	0.00152	0.01306	0.00092	0	0	0.00078	0.00059	0	0.00048	0.00554	0	0.03633	0.00013	0	0.00147	0.00158	0.00068	0.00023	0	0.00043	0	0.00031	0	0	0	0.00668	0.00152
832-01-3TD	0.00099	0	0	0	0.00246	0	0	0	0.01667	0.00046	1e-05	0.00023	0	0.00118	8e-05	0.00035	0.00041	0.01805	0	0	0	0	0.00168	0.00244	0.00197	0	0.10567	0	0	0	0	0.01282	0	0.02861	0	0.00497	0	0.0015	0	0.0002	0	0.00019	6e-05	0.0003	0	0	0	0.01771	0.00131
853-01-9TD	5e-05	0	0.00036	0	0.00241	0.00035	0	0	0.00944	0.00049	0	0.0001	0	0.00071	1e-05	7e-05	0.00058	0	0	0.00029	0	0	0.0007	0.01958	0	0	0	0.00042	0	0	0.00063	0.00238	0	0.01145	0	0.00176	0.0016	0.00127	0.00085	8e-05	0	0.00061	8e-05	0	0	0	0	0.0155	0.00075
862-01-10TD	0.00062	0	0	0	0	0.00034	0	0	0.00202	0.00069	0	0	0	0.001	0	0.00021	0.00051	0.02552	0	0	0	0	0.00162	0.00885	0.001	0	0.08648	0.00062	0	0	0.00073	0.01576	0	0.03214	0.00056	9e-05	0.00103	0.00161	0	0.00039	0	0.00033	0	0.00021	0	0	0	0	0.00111
875-01-3TD	0.00085	0	0.00161	0	0.00364	0.00071	0	0	0.01973	0.00118	0	0	0	0.00137	0	0.0005	0.00099	0.01753	0	0	0	0	0.00261	0.01682	0	0.02749	0	0.00049	0	0	0.00353	0.01151	0	0.02574	0.00013	0.00574	0.00268	0.00193	0.00163	0.00017	0	0	0	0	0	0	0	0	0.00162
880-01-8TD	0.00038	0	0	0	0.00274	0.00021	0	0	0.00198	0.00074	0	0	0	0.00152	4e-05	0.00039	0.00057	0.05698	0	0.00042	0	0	0.00155	0.02587	0.00128	3e-05	0.05973	0.00056	0	0	0.00034	0.02163	0	0.04126	0.00016	0.0011	0.00098	0.00081	0	0.00022	0	0.00035	0	0	0	0	0	0	0.00149
887-01-9TD	0	0	0.00043	0	0.00165	0.00028	0	0	0.00452	0.00047	0	7e-05	0	0.00071	0	0.00057	0.00054	0	0.08813	0.0005	0	0	0.00049	0.00075	0	0.0027	0	0.00037	0	0.11188	0.00064	0.01716	0	0.01674	0	0.00521	0.00085	0.00114	0.00035	2e-05	0	0	0	0	0	0	0.00035	0.01835	0.00059
C0001T	0.00075	0	0.0027	0.0004	0.0002	0.00043	0	0	0.01328	0.00253	0	0	0	0.00132	0.00035	0.00081	0.00038	0.02141	0	0.00067	0	0	0.00269	0.06276	0.00067	0.03163	0.04661	0.0014	0	0	0.00131	0.02615	0	0.00998	0.0007	0.03181	0.00893	0.00269	0.00074	0.00098	0	0	0	0.0009	0	0	0	0.05631	0.00158
C0002T	0.00113	0	0.00241	0	0.00485	0.00054	0	0	0	0.00184	0	0.00027	0	0.00161	0.00038	0.00065	0.0005	0.04294	0	0	0	0	0.00373	0.00308	0.00072	0.02907	0.02116	0.00051	0	0	0	0.01556	0	0.03301	0.00012	0.03852	0.00768	0.00198	0.0009	0.00043	0	0	0	0	0	0	0	0.00276	0.00172
C0004T	0.00071	0	0.00205	0	0.00737	0	0	0	0.0162	0.0014	0	0	0	0.00222	0.00028	0	7e-05	0.02963	0	0	0	0	0.00231	0.0279	0.00178	0.01379	0.01953	0	5e-05	0	0.00194	0.01402	0	0.04728	0	0.02131	0.00294	0.00076	0.00036	0.00031	0	0	0	0.00027	0	0	0	7e-05	0.00215
C0005T	0.00025	0	0.0012	0	0.0015	0	0	0	0.00131	0.00091	0	0.00016	0.00049	0.00075	0.00015	9e-05	0.00021	0.01641	0	0.00105	0	0	0.00149	0.01866	0	0.02692	0.0256	0.00062	0.00042	0.08582	0.00139	0.00606	0	0.01339	0.00038	0.00824	0.00298	0.00068	0.00022	0.00042	0	0.00042	0	0.00048	0	0	2e-05	0	0.00082
C0006T	0.00016	0	0	0	0.00046	0	0	0	0.00204	0.00012	0	0	0	0.00041	4e-05	0	0	0	0	0	0	0	0	0	0	0.00418	0	0	0	0.0185	0.00038	0	0	0.01484	0.00018	5e-05	0.00019	0	0	0.0001	0	0.00018	0	0	0	0	0	0	0.00041
C0007T	0	0	0.00513	0	0	0	0	0	0.00906	0.0038	0	0	0	0.00291	0.001	0.00125	0.00053	0.04623	0	0	0	0	0.00438	0.09303	0.0017	0.05725	0.02522	0.00079	0	0	0	0.0375	0	0.07369	0	0.0753	0.01276	0.00173	0	0.00121	0	0	0	0.0008	0	0	0	0.02472	0.00326
C0008T	0	0	0.00097	0	0.00051	0	0	0	0.00877	0.00082	0	0	0	0.0006	0.00016	0.00067	0	0	0	0	0	0	0	0.01319	0.00183	0.00959	0.01283	0	0	0.04215	0	0.01934	0	0.00922	0.00029	0.00401	0.00172	0.00072	0	0.00027	0	0	0	0	0	0	0	0.00508	0.00086
C0009T	0.00049	0	0.00152	0	0.00373	0	0	0	0.00186	0.00186	0	0	0	0.00228	0.00032	0.00094	1e-05	0.02984	0	0.00255	0	0	0.00141	0.00554	0.00038	0.03272	0.01737	0	0	0	0	0.00527	0	0.05793	0.00045	0.02944	0.00465	0.00041	0	0.00066	0	0	9e-05	0.00076	0	0	0	0	0.00234
C0010T	0.00039	0	0.00265	0.00063	0.00175	0	0	0	0	0.00242	0	0	0	0.00164	0.0001	0.00092	0.00077	0.00957	0	0.00179	0.0005	0.00274	0.00251	0.05964	0	0.02492	0.06247	0.00095	0	0	0.00107	0.01171	0	0.03454	0.00085	0.01843	0.00635	0.00131	0.00019	0.00097	0	0.00069	0	0.00046	0	0	0	0	0.00197
C0011T	0	0	0.00388	0.00112	0	0.00013	0	0	0.01518	0.00329	0	0	0.00091	0.00224	0.00065	0.00076	0.001	0.00971	0	0.00074	0	0	0.00477	0.03108	0.00039	0.03652	0.01805	0.00226	0	0	0	0.04101	0	0.03284	0.0009	0.04826	0.01294	0.00253	0.00074	0.0015	0	0	0	0.00065	0	0	0	0.03102	0.00253
C0012T	0	0	0.00212	0	0.0065	0	0	0	0.00661	0.00215	0	0	0	0.00318	0.00038	0.00092	0	0.04717	0	0	0	0	0.00321	0.05203	0.00221	0.03767	0.05944	0.00083	0	0	0	0	0	0.0873	0.00054	0.02994	0.00511	0.00148	0	0.00076	0	0	0	0	0	0	0	0	0.00329
C0013T	0	0	0	0.0001	0.00182	0	0	0	0	0.00063	0	0	0	0.001	0.00021	0.00057	1e-05	0.01545	0	0	0	0	0.00148	0	0	0.0151	0.05847	0	0	0.10121	0	0.00539	0	0.02605	0	0.00768	0.003	0.00035	0	0.00028	0	0.0003	0	0.0006	0	0	0	0.00524	0.00098
C0014T	0.00038	0	0.00224	0	0.00254	0	0	0	0.00737	0.00206	0	8e-05	0	0.00115	0.00016	0.00094	0.00037	0.01149	0	0	0	0	0.00249	0.02783	0	0.02458	0.04076	0.00077	0.00023	0	0.00207	0.00348	0	0.01991	0	0.02392	0.00639	0.00122	0.00051	0.00063	0	0	0	1e-05	0	0	0	0.01248	0.00132
C0015T	0	0	0	0	0.00178	0	0	0	0.00566	0.00163	0	0	0	0.00199	0.00035	0.00071	0.00016	0.04421	0	0	0	0	0.00215	0.0292	0	0.0159	0.08852	0.00029	0	0	0	0.03899	0	0.05114	6e-05	0.03123	0.00363	0	0	0.00026	0	0	0	0	0	0	0	0	0.0023
C0016T	0.00037	0	0.00167	0	0.00234	0.00055	0	0	0.00304	0.00132	0	0	0	0.00119	0.00027	0	0.00131	0	0	0	0	0	0.00327	0.0469	0	0	0.01457	0.00027	0	0	0.00137	0.01746	0	0.01299	0	0.01931	0.00472	0.00195	0.00093	0.00037	0	0.00025	0	0.00096	0	0	0	0.02341	0.00114
C0017T	0.00036	0	0	0	0.00251	0	0	0	0.00676	0.0007	0	0	0	0.00108	9e-05	0.00026	0	0.01253	0	0	0	0	0.00097	0.00761	0	0	0.01141	0.00014	0	0	0.00047	0.00501	0	0.02727	0	0.00507	0.0013	0.00103	0	0.00021	0	0.00025	0	0.00023	0	0	0	0.00239	0.00099
C0018T	0	0	0.0008	0	0.00141	0.0002	0	0	0.00119	0.00063	0	0	0	0.0007	0.00016	0.00049	0.00045	0	0	0	0	0	0.00065	0.00214	0.00095	0.00461	0.01299	0.0001	0.00016	0.00474	0.00017	0.00354	0	0.01213	0	0.00974	0.00245	0	0.00025	0.00023	0	0	0	0	0	0.00482	0	0.00083	0.00079
C0019T	0	0	0.00227	0.00041	0.00211	0	0	0	0.01557	0.00189	0	0	0	0.00127	8e-05	0.0006	0.00043	0.01549	0	0	0	0	0.00137	0.01362	0.00101	0.0067	0.03992	0.0007	0	0	0.00135	0.02358	0	0.02654	0.00064	0.01873	0.00515	0.00028	0.00055	0.00045	0	0	0	0.00066	0	0	0	0.0029	0.00166
C0020T	0.00017	0	0.00351	0.00057	0.00074	0.00043	0	0	0.0019	0.00219	0	0	0	0.00096	0.00041	0.0006	0.00118	0	0	0	0	0	0.00261	0.05884	0.00144	0.03865	0.0444	0.0014	0	0	0	0.00535	0	0.01891	0	0.02519	0.00843	0.00237	0.00078	0.00074	0	0	0	0.00019	0	0	0	0.02334	0.00154
C0021T	0.01389	0	0	0	0	0.00778	0	0	0	0.00413	0	0	0.00331	0.01934	0	0	0.00665	0	0	0	0	0	0.01203	0	4e-05	0	0	0	0	0	0	0	0	0	0	0	0	0.01619	0.01226	0.00079	0	0.00047	0	0.00281	0	0	0	0	0.01606
C0022T	5e-05	0	0	0	0.00012	1e-05	0	0	0	3e-05	0	0	0	7e-05	1e-05	0	2e-05	0	0.02573	0.00032	1e-05	0	0	0	0	0.00228	0.00121	0	0	0.01006	0	0	0	0.00166	0	0.00162	0	0	5e-05	0	5e-05	0	0	0	0	0.03477	0	0	0.0001
C0023T	0.00056	0	0.00252	0	0.00329	0.00038	0	0	0.00262	0.00209	0	0	0	0.00177	0.00047	0.00094	0.00084	0.00736	0	0	0	0	0.00341	0.07889	0.00087	0	0.01947	0.00113	0	0	0	0.01848	0	0.03627	0	0.03276	0.00805	0.00265	0.00128	0.00042	0	0.00083	0	0	0	0	0	0.01574	0.00195
C0024T	0	0	0.00027	0	0.00019	0	0	0	0	0.00014	0	0	0	0.00011	5e-05	0.00012	0	0	0	0	0	0	0.00014	0.00099	0.00079	0.00619	0	3e-05	7e-05	0.03679	0.00036	0.00148	0	0.00144	0	0.00272	0.00059	0	7e-05	1e-05	6e-05	0	0	4e-05	0	0	0	0	9e-05
C0025T	0.00027	0	0.00133	0	0	0	0	0	0.00299	0.00148	0	0	0	0.00093	0.00024	0.00068	0.00044	0.01303	0	0	0	0	0.00188	0.03261	0	0	0	0.00083	0	0	0	0.01148	0	0.02119	0	0.00676	0.00393	0.00123	4e-05	0.00039	0	4e-05	0	0	0	0	0	0.01753	0.00118
C0026T	0.00031	0	0.00087	0	0.00207	0	0	0	0.00683	0.00073	0	0	0	0.00101	0.00024	0	0.00024	0.02833	0	0	0	0	0.00106	0	0	0	0.02044	0	0	0.01196	0	0.00611	0	0.02999	0	0.01621	0.00224	0	4e-05	0.00021	0	0	0	0	0	0	0	0.0052	0.001
C0027T	0	0	0	0	0.00197	0.00016	0	0	0.0148	0.00139	0	0	0.00077	0.00125	0.00012	0.00033	0.00034	0.00356	0	0.00083	0	0	0.00127	0.0198	0.00013	0.04483	0.02877	0.00055	0	0	0.0018	0.00875	0	0.02705	0.00047	0.01069	0.00308	0.00218	0.00023	0.00032	0	0	0	0.00073	0	0	0	0.03136	0.00164
C0028T	0.00117	0	0.00134	0.00064	0	0.00041	0	0	0	0.00161	0	0.00025	0.0005	0.00089	0.00012	0.00089	0.00074	0.00481	0	0.00336	0	0.00209	0.00197	0.02541	0	0.00742	0	0.00128	0.00032	0	0.00243	0	0.0012	0.01253	0	0.00742	0.00423	0.00124	0.00047	0.00059	0	0.00194	0	0.00034	0	0	0	0.01884	0.00098
C0029T	0.00036	0	0.0013	0	0.00108	0.00046	0	0	0.01035	0.00119	0	4e-05	0	0.00079	0.00015	0.00026	0.00113	0.02366	0	0.0007	0	0	0.00201	0.02288	2e-05	0.01399	0.03782	0.00068	0	0	0	0.02138	0	0.01958	0.00034	0.00622	0.00428	0.00183	0.00068	0.00049	0	0.00016	0	0.00083	0	0	0	0.00256	0.00099
C0030T	0	0	0.00229	0	0.00208	0	0	0	0.01681	0.00221	0	0.00018	0	0.00213	0.00035	0.00094	0.00014	0.01721	0	0	0	0	0.00269	0.01476	0.00308	0.00674	0.10128	0.00067	0	0	0	0.01358	0	0.0432	0.00023	0.02767	0.00711	0.00072	0	0.00075	0	0.00053	0	0.0006	0	0	0	0.0244	0.00224
C0031T	0	0	0.01572	0	0	0	0	0	0.39245	0.01514	0	0	0	0.0137	0	0	0	0.00066	0	0	0	0	0	0	0.00169	0.61293	0.11412	0	0	0	0	0.51596	0	0.06607	0.00028	0	0	0	0	0	0	0	0	0	0	0	0	0	0.01547
C0032T	0	0	0.00092	0	0.00029	0	0	0	0.00942	0.00072	0	0.0001	0	0.00084	0.00015	0.00052	6e-05	0.01696	0.01666	0	0	0	0.00084	0.01271	0.00135	0	0.00284	0	0	0.07545	0	0	0	0.01381	0.00012	0.00722	0.00243	0	8e-05	0.00031	0	0.00025	0	0	0	0	0	0	0.0007
C0033T	6e-05	0	0.00038	0	0.00021	0	0	0	0.00727	0.00023	0	0	0	0.00032	5e-05	0	0	0.00474	0.02352	0	0	0	0	0.00345	0.00054	0	0	0	0	0.02136	0	0.00191	0	0.00974	0	0.00713	0.00095	0	0	1e-05	0	0.00014	0	0	0	0.00033	0	0.00603	0.00036
C0034T	0.00046	0	0.00114	0	0.00158	0	0	0	0	0.00123	0	0.00029	0	0.00105	0.00016	0.00058	0.00054	0.01448	0	0	0	0	0.00207	0	0.00012	0.00632	0.02562	0.0006	0	0	0	0.00701	0	0.01983	0.00032	0.0184	0.0041	0.00166	0.00027	0.00063	0	0	0	0	0	0	0	0.00578	0.00119
C0035T	0	0	0.01327	0.00332	0	0	0	0	0.25629	0.01137	0	0	0	0.00715	0	0.00236	0	0.02176	0	0.00528	0	0	0	0.05351	0.00159	0.34003	0.09788	0	0	0	0	0.3185	0.00012	0.01826	0.00219	0	0	0	0	1e-05	0	0	0	0	0	0	0	0.00426	0.00886
C0036T	0	0	0.00099	0.00045	0.00058	0.00016	0	0	0.01062	0.00101	0	0	0	0.00049	9e-05	0.00022	0.00055	0	0	0.00039	0	0	0.00096	0.01139	0.00096	0.01601	0.00495	0.00039	0	0.00689	0.00025	0.01395	0	0.01016	0.00014	0.00584	0.00339	0.00117	0.00027	0.00045	0	0.00024	0	0	0	0	0	0.00449	0.00079
C0037T	0.00048	0	0.00209	0	0.0012	0.0003	0	0	0.00426	0.00225	0	0	0.00067	0.00157	0.00033	0.00111	0.00074	3e-05	0	0.00123	0	0.00317	0.00277	0.0826	0.0001	0.00448	0.01747	0.00138	1e-05	0	7e-05	0.03532	0.00228	0.03248	0.00041	0.02783	0.00696	0.00137	0.00077	0.00077	0	0	0	0	0	0	0	0.03095	0.0018
C0038T	0.00065	0	0.00198	0	0.00097	0.00047	0	0	2e-05	0.00209	0	0	0	0.00159	0.00027	0.00088	0.00084	0.04089	0	0	0	0	0.00254	0.02545	0.00201	0.02851	0	0.00086	0	0	0	0.00916	0	0.03469	0.00033	0.02541	0.00668	0.00216	0.00011	0.00074	0	0	0	0.00038	0	0	0	0.00268	0.00179
C0039T	0.00016	0	0.00095	0	0.00059	6e-05	0	0	0	0.00103	0	0.00015	0	0.00086	0.00024	0	0	0.0293	0	0	0	0	0.00075	0.00275	0.00031	0.03308	0.02954	0.00024	0	0.11392	0	0.01398	0	0.0265	0.00032	0.01987	0.00401	0.00057	0.00014	0.00027	0	0	0	0.00044	0	0	0	0.01654	0.00117
C0040T	0	0	0.00046	0	0.00064	0.00011	0	0	0.00668	0.00057	0	0	0	0.00042	1e-05	0	0.00011	0.00134	0.14513	0	0	0	0.00064	0	0	0	0.00118	0.00019	0	0.00854	0	0.00423	0	0.0026	0.00042	0.00264	0.00152	0.00023	0.00014	0.00016	4e-05	0	6e-05	0	0	0	0	0	0.0004
C0041T	0	0	0.00143	0	0.00134	0	0	0	0	0.00144	0	0	0.00077	0.00132	0.00016	0.00033	0.00039	0	0	0	0	0	0.00235	0.01927	0	0.00985	0.04296	0.00081	0	0	0.00146	0.00889	0	0.03633	0.00056	0.0214	0.00486	0.00029	0.00016	0.00069	0	0.00045	0	0	0	0	0	0	0.00152
C0042T	0	0	0.00069	0	0.00148	0	0	0	0.00426	0.00068	0	0	0	0.0006	0	0.0002	0	0.00177	0.04524	0	0	0	0.0008	0.0143	0.00164	0	0.02328	0.00025	0	0.05988	0	0.01893	0	0.01452	0	0.00475	0.00166	0.00093	0.00023	0.00014	0.00013	0	0	0.00011	0	0	0	0	0.0007
C0043T	0	0	0.00074	0.00029	0.00113	8e-05	0	0	0	0.00065	0	0	0	0.00056	0.00015	0	0.00023	0.00845	0.09023	0	0	0	0.00038	0	0.00086	0.01135	0	0.00013	0	0.03306	0	0.00946	0	0.01126	9e-05	0.00682	0.00208	0.00042	4e-05	0.00018	0	0	0	0.00052	0	0	0	0	0.0005
C0044T	0	0	0.0006	0.00034	0.00172	0	0	0	0	0.00063	0	0	0	0.00053	8e-05	0.00026	9e-05	0.0048	0.04635	0	0	0	0.00039	0.01551	0	0	0	0.00015	0	0.05133	0.00012	0.00534	0	0.00779	0.00037	0.00895	0.00258	0.00045	9e-05	0.00026	0	0	0	0	0.0001	0	0.00114	0.01185	0.00056
C0045T	9e-05	0	0.00028	9e-05	0.00049	0	0	0	0	0.00021	0	0	0	0.00023	6e-05	0	0	0.00448	0	0	0	0	0	0	5e-05	0.00054	0.00125	0	0	0	0	0.00088	0	0.00739	6e-05	0.00665	0.00077	0.00034	0	0.00011	0	0	0	0.0001	0	0.02921	0	0.00226	0.00031
C0046T	0	0	0.00966	0.00119	0.0096	0	0	0	0.28785	0.00783	0	0	0	0.00844	0	0	0	2e-05	0	0	0	0	0	0.00501	0	0.23694	0.10295	0	0	0	0	0.22978	0	0.13697	0	1e-05	0	0	0	0	0	0	0	0	0	0	0	0.026	0.009
C0047T	0	0	0.00142	0	0.00172	7e-05	0	0	0	0.00112	0	0.00043	0	0.00088	0.00022	0.0007	0.00051	0.00857	0	0	0	0	0.00128	0	0.00122	0.01852	0.03251	0.00048	0	0.04109	0	0	0	0.0268	0.00012	0.0148	0.00431	0.00076	0	0.00037	0	0.00043	0	0	0	0	0	0.01002	0.00129
C0048T	0	0	0.00159	0.00076	0.00193	0	0	0	0.00932	0.00224	0	0	0	0.00164	8e-05	0.00082	0.00067	0.02821	0	0.00259	0	0	0.00185	0.04842	0.00116	0.01891	0.04821	0.00107	0	0	0	0.01421	0	0.0409	0.00067	0.01815	0.00534	0.0015	0.00036	0.00083	0	0	0	0.00076	0	0	0	0.01403	0.00206
C0049T	0	0	0.00784	0.00225	0	0	0	0	0.13762	0.00632	0	0	0	0.00354	0	0.00191	0	0	0	0.00089	0	0	0	0.07885	0	0.1213	0	0	0	0	0	0.12924	0.00078	0	0.00079	0.00922	0.00556	0	0	0.00084	0	0.00044	0	0	0.00044	0	0	0.00158	0.0043
C0050T	0	0	0.00095	0	0.00087	0.00012	0	0	0	0.00078	0	0	0.00053	0.00068	0.00019	0.00011	0	0.01341	0	0	0	0	0.00124	0.00121	0	0.02656	0.01882	0.00025	0	0.00139	0	0	0	0.01024	0	0.0117	0.00285	0.00128	0	0.00019	0	0	0	0.00056	0	0	0	0.00938	0.00093
C0051T	0	0	0.00179	0	0.00442	0	0	0	0	0.00218	0	0	0	0.00285	0.0002	0.00141	0.00036	0.06312	0	0.00109	0	0	0.00119	0	0.00011	0.0552	0	0.00096	0	0	0.00303	0.0116	0	0	0.00024	0.01861	0.00567	0.00069	0.00018	0.0007	0	0	0	0.00025	0	0	0	0.0028	0.00259
C0052T	0	0	0.01883	0.00254	0	0	0	0	0.37401	0.01546	0	0	0	0.00905	0	0.00281	0	0.03618	0	0	0	0	0	0.1373	0.00171	0.4742	0.02001	0	0	0	0	0.45535	0.00065	0.01645	0.00256	0.00552	0.00099	0	0	0.00043	0	0	0	0.00082	0	0	0	0.0381	0.01136
C0053T	0.00067	0	0.00197	0	0	0	0	0	0.01541	0.00269	0	0	0	0.00227	0.00036	0.00093	0.00048	0.04166	0	0.00177	0	0	0.00181	0.06917	0.00267	0.04016	0	0.00166	0	0	0	0.03902	0	0.05475	0.00049	0.02729	0.00555	0.00175	0	0.00085	0	0	0	0.00011	0	0	0	0	0.00245
C0054T	0	0	0.00296	0	0.00403	0.0002	0	0	0.00285	0.00228	0	0	0	0.00212	0.00011	0.00135	0.0005	0.02165	0	0	0	0	0.00241	0	0.00212	0.02201	0	0	0	0	0.00096	0.02292	0	0	0	0.01756	0.00388	0.00117	0	0.00051	0	0	0	0	0	0	0	0.00512	0.00241
C0055T	0.00017	0	0.00221	0.0002	0.00324	0	0	0	0	0.00181	0	0	0	0.00191	1e-05	0.00019	0	0.00402	0	0	0	0	0.00111	0.00642	0.00148	0.02312	0.03059	0	0	0	0	0.03156	0	0.03918	0.00052	0.01573	0.00151	0	0	0.00026	0	0.00013	0	0.00041	0	0	0	0.00446	0.00186
C0056T	0.00033	0	0.00105	0	0.00096	0	0	0	0.00802	0.00068	0	0	0.00055	0.00051	0.00011	0.00014	0	0	0.10291	0	0	0	0.00128	0.01565	0	0.01568	0.01877	0.00036	0	0.12355	0.00119	0.00473	0	0.00797	0.00012	0.00462	0.00276	0.00042	0.00059	0.0002	0	0	0	0	0	0.2168	0	0	0.00058
C0057T	0	0	0.00132	0.00021	0.00233	0.0001	0	0	0	0.0012	0	0	0	0.00106	0.00018	0.00056	0.0003	0.0127	0	0	0	0	0.00141	0.0263	0.00142	0.02242	0.00034	0.00054	0	0	0	0.02505	0	0.02591	0.00021	0.00519	0.00369	0.00121	2e-05	0.00036	0	0	0	0.00112	0	0	0	0	0.00131
C0058T	0	0	0.00656	0.00155	0	0	0	0	0.15601	0.00628	0	0	0	0.00404	0	0.00112	0	0	0	0.00219	0	0	0	0.03229	0.00405	0.08513	0.03136	0	0	0	0	0.23188	0.00034	0	0.0012	0	0	0	0	1e-05	0	0	0	0.0004	0	0	0	0	0.00489
C0059T	0	0	0.00196	0	0.00029	0.00025	0	0	0.00525	0.00177	0	0	0.00097	0.00088	0.00036	0	0.00082	0	0	0	0	0	0.00237	0.02078	0	0.01322	0.02747	0.0013	0	0	0	0	0	0.01385	0.00035	0.03046	0.00681	0.00192	0.001	0.00075	0	0.00157	0	0.00026	0	0	0	0.0072	0.00121
C0060T	0.00051	0	0.00187	0	0	0.00022	0	0	0	0.00155	0	0.00022	0	0.00109	0.00017	0.00045	0.00052	0.01911	0	9e-05	0	0.00145	0.00211	0.04103	0.00095	0.03116	0.03236	0.00081	0	0	0	0.02346	0	0.02	0.00034	0.01616	0.00367	0.00118	0.00032	0.00055	0	0.00057	0	0	0	0	0	0.01565	0.0014
C0061T	0.00062	0	0.002	0.0008	0.00055	0	0	0	0	0.00223	0	0	0	0.00143	0.00034	0.00135	0.0008	0.02561	0	0.00398	0	0	0.00193	0.11775	0	0.0314	0.04398	0.00153	6e-05	0	0	0.01514	0	0.03223	0.00054	0.03303	0.00736	0.00055	0.00012	0.0009	0	0.00047	0	0	0	0	0	0.02668	0.00169
C0062T	0	0	0.00326	0.00108	6e-05	0.00028	0	0	0.00132	0.00275	0	0	0.00057	0.00116	0.00024	0.00071	0.00124	0.01181	0	0	0	0	0.00324	0.03556	0.0018	0.02838	0.01161	0.00112	0	0	0	0.01532	0	0.0237	0.0005	0.02119	0.00824	0.00088	0.001	0.00126	0	0.00082	0	0.00052	0	0	0	0	0.00175
C0063T	0	0	0.00189	0	0.00265	0	0	0	0.03359	0.00184	0	0	0	0.00231	0.00044	0.00101	0	0.037	0	0	0	0	0.0014	0	0.00055	0.01525	0.03733	0	0	0	0	0.01509	0	0.05051	0.00065	0.02569	0.00556	0.0007	0	0.00066	0	0	0	0.00067	0	0	0	0	0.00236
C0064T	0	0	0	0	0.0006	0	0	0	0	7e-05	0	0	0	0.00016	0	4e-05	0	0.00469	0.06452	0	0	0	0.00012	0.00062	9e-05	0.00135	0	0	0	0.01089	8e-05	0.00169	0	0.00743	2e-05	0.00146	0	0	0	0	0	0	1e-05	3e-05	0	0	0	0.00106	0.00016
C0065T	0	0	0.0021	0	0.00125	0	0	0	0	0.00201	0	0	0	0.00187	0.00042	0.00121	0.00098	0.01971	0	0	0	0	0.00231	0.04378	0.00139	0.02949	0	0.00049	0	0	0	0.0326	0	0.03747	0.00035	0.02939	0.00624	0.00188	0.00018	0.00068	0	0	0	0.0004	0	0	0	0.01794	0.00183
C0066T	0.00071	0	0.00148	0.00048	0	0.00019	0	0	0.01817	0.00149	0	0	0	0.00092	9e-05	0.00024	0.00047	0.02016	0	0	0	0.00119	0.00137	0.01026	0	0.0212	0.02058	0.00075	0	0	0.00114	0	0	0.01617	0.00055	0.01289	0.00489	0.00159	0.00016	0.00058	0	0.00017	0	0.00029	0	0	0	0	0.00099
C0067T	0	0	0.00052	0	0	0	0	0	0	0.00035	0	0.00011	0	0.00056	5e-05	0	0	0.01169	0.07821	0	0	0	0.00042	0.012	0.0003	0	0.00341	0	0	3e-05	0	0.01206	0	0.01211	0.00012	0.00507	0.00131	0	0	0.0002	0	0	0	0.00044	0	0	0	0.00288	0.00062
C0068T	0.00052	0	0.00131	0.00074	0.00057	0.00018	0	0	0.02203	0.00167	0	0	0	0.00102	0.00016	0.00074	0.00034	0.03399	0	0.00081	0	0	0.00188	0.05797	0	0.03039	0.02702	0.00107	0	0	0	0.0212	0.00124	0.02337	0.00072	0.01208	0.00387	0.00119	1e-05	0.00077	0	0.00059	0	0.00051	0	0	0	0.01773	0.00137
C0069T	0	0	0.00251	0	0.00053	0	0	0	0.03797	0.00157	0	0	0	0.00158	0.00018	0.00026	0	0.01321	0	0	0	0	0.00088	0.00963	0.00144	0.05293	0.03162	0	0	0	0	0.03767	0	0.01732	0.0004	0.01606	0.00091	0	0	0	0	0	0	1e-05	0	0	0	0.00523	0.00168
C0070T	4e-05	0	0.00027	0	0	0	0	0	0.00038	0.0003	0	0	0	0.00018	9e-05	0.00017	0	0.00917	0	0	0	0	0.00018	0.01498	0.00048	0.00346	0.00908	0.00011	0	0.00082	0	0	0	0.0052	8e-05	0.00724	0.00097	0	0	8e-05	0	2e-05	0	0.00014	0	0.02543	0	0.00436	0.00019
C0071T	0.00105	0	0.00204	0	0.00362	0.00014	0	0	0.01803	0.00191	0	0	0	0.00198	7e-05	0.00049	0	0.04538	0	0	0	0	0.00334	0.02294	0	0.03751	0.02891	0	0	0	0	0.00636	0	0.05061	0	0.02631	0.00498	0.00145	0	0.00057	0	0	0	0.00116	0	0	0	0.00461	0.00221
C0072T	0	0	0.00356	0.0009	0	0	0	0	0.05651	0.00297	0	0	0	0.00213	0	0.00051	0	0	0	0.00128	0	0	0	0	0	0.00132	0	0	0	0	0	0.06423	0	0.01133	0.00089	0.00052	0	0	0	5e-05	0	0.00017	0	0	0	0	0	0.00601	0.0025
C0073T	0.00016	0	0.00112	0	0.0004	0.00021	0	0	0.00552	0.00099	0	0.00021	0	0.00052	0.00017	0.00015	0.00041	0.00489	0	0	0	0	0.00099	0.0227	0	0.01246	0.01452	0.00016	0.00044	0.00528	0	0.00219	0	0.00393	0	0.01164	0.00266	0.00174	0.00042	0.0002	0	0	0	0.00049	0	0.08436	0	0	0.00074
C0074T	0	0	0.00828	0.00153	0	0	0	0	0.13004	0.00581	0	0	0	0.00425	0	0.00156	0	0	0	0	0	0	0	0.05576	0.00123	0.24789	0.04325	0	0	0	0	0.15264	0	0.03651	0.00062	0.01447	0.00375	0	0	0.00015	0	0.00021	0	0	0	0	0	0.0262	0.00473
C0075T	0.00033	0	0.00361	0	0.00515	0	0	0	0.03025	0.00275	0	0	0.0006	0.00236	0.00036	0.00132	0.00029	0.02444	0	0	0	0	0.00406	0.03306	0.00401	0.05418	0.05082	0.00103	0	0	0.00138	0.05008	0	0.05536	0	0.02939	0.00789	0.0018	0.00098	0.00061	0	0	0	0	0	0	0	0.02077	0.00251
C0076T	0.00014	0	0	0.00033	0.00202	0	0	0	0.00945	0.00131	0	0	0	0.00159	0.00022	0.00073	0	0.03143	0	0	0	0	0.00036	0	0.00241	0	0.06137	0.00039	0	0	0	0.03225	0	0.05584	0.00026	0.01444	0.00396	0	0	0.00044	0	0.00032	0	0	0	0	0	0	0.00155
C0077T	0.00035	0	0.00188	0.00079	0.00392	0	0	0	0.00323	0.00195	0	0	0	0.00185	0.00023	0	0.00022	0.03173	0	0.00218	0.00058	0	0.00261	0.02941	0	0.00377	0.07111	0.0006	0	0	0	0.01938	0	0.04982	0.00099	0.01778	0.00611	0.00081	0	0.00093	0	0.0009	0	0.00051	0	0	0	0	0.00193
C0078T	0.00037	0	0.00172	0.00042	0.0012	7e-05	0	0	0	0.00128	0	0	0	0.00078	0.00022	0.00046	0.00043	0	0	0	0	0	0.00166	0	0.00055	0.02946	0.01538	0.00041	0	0	0	0.01005	0	0.01102	0	0.01512	0.00444	0.00063	0.00044	0.00045	0	0	0	0	0	0	0	7e-05	0.00096
C0079T	0	0	0.00171	0.00034	0.0035	0	0	0	0.01377	0.00193	0	0	0	0.00235	0.00026	0.00051	0.00067	0.00595	0	0	0	0	0.00296	0.00225	0.00269	0.05323	0.01504	0	0	0	0	0.05271	0	0.0461	0.00039	0.01758	0.00603	0.00151	4e-05	0.00061	0	0	0	0.00019	0	0	0	0.00041	0.00225
C0080T	0.00017	0	0.00499	0	0.00337	0	0	0	0.06434	0.00349	0	0	0	0.0035	0.00011	0.001	0	0.00863	0	0	0	0	0.00227	0.02478	0.0007	0.05022	0.07723	0	0	0	0	0.1077	0	0	0.00035	0.02706	0.00555	0	0	0.00034	0	0.00081	0	0.00041	0	0	0	0	0.00353
C0081T	0	0	0.00331	0	0.00609	0	0	0	0.01237	0.00289	0	0	0	0.0026	0.00056	0	0.00063	0.05603	0	0	0	0.00164	0.00259	0.04272	0.00208	0.01055	0	0.00102	0	0	0.00221	0.03292	0	0.05117	0.00089	0.03928	0.01181	0.00194	0.00014	0.00097	0	0.00126	0	0.00077	0	0	0	0.01145	0.00255
C0082T	0.00049	0	0.00131	0.00099	0	8e-05	0	0	0.03316	0.0019	0	0	0	0.0011	0.00017	0.00086	0.00064	0	0	0.00066	0	0.00312	0.00152	0.0585	0.00036	0.01457	0.08163	0.00146	0	0	0	0.01786	0	0.01836	0	0.00876	0.00415	0.00111	0.00037	0.0008	0	0	0	0.00012	0	0	0	0.00856	0.00128
C0083T	0	0	0.00121	0	0.00175	0	0	0	0.00837	0.00138	0	0	0	0.00103	0.00013	0.00049	0.00011	0.00189	0	0.00173	0	0	0.00136	0.00787	0.00187	0.02584	0.03315	0	0	0	0.00052	0.041	0	0.01835	0.00012	0.01508	0.00259	0.00054	0.00016	0.00036	0	0	0	0	0	0	0	1e-05	0.00111
C0084T	0	0	0.00063	0	0.00204	0	0	0	0.00824	0.00064	1e-05	0	0	0.00081	8e-05	0.00041	0.00011	0.02484	0.11221	0.0001	0	0	0.00067	0.01461	0.00069	0.00638	0.00365	0.00043	0	0.00936	0	0.01253	0	0.01777	0.00022	0.00662	0.00143	0	0.00017	0.00016	0	0	0	0.00029	0	0	0	0.00596	0.00091
C0085T	0	0	0.00076	0.00014	0.00059	0.00014	0	0	0	0.0006	0	0	0	0.00046	6e-05	0.0001	0.0001	0.0114	0.07307	0	0	0.00037	0.001	0.01224	0	0.00225	0	0.00029	0	0	0.00066	0.00046	0	0.01123	0	0.00635	0.00242	0.00085	0.0003	0.00021	0	7e-05	0	0	0	0	0	0	0.00054
C0086T	0	0	0.003	0	0.00256	0	0	0	0.00732	0.00306	0	0	0	0.00276	0.00042	0.00111	0.00048	0.04692	0	0	0	0	0.00166	0	0.00294	0.04613	0.06611	0.00118	0	0	0	0.06836	0	0.05966	0.00114	0.03146	0.0067	0	0	0.00129	0	0	0	0.00032	0	0	0	0.01447	0.00296
C0088T	0	0	0.00358	0.00099	0	0	0	0	0.00962	0.00294	0	0	0	0.00151	0.00032	0.00096	0.00025	0.00546	0	0	0	0	0.00245	0.03743	0.00054	0.02071	0.01466	0.00103	0	0	0	0.0087	0	0.03176	0.00078	0.03383	0.00941	0.00094	0.00011	0.00144	0	0	0	0.00043	0	0	0	0.03404	0.00183
C0089T	0	0	0.00434	0.00195	2e-05	0	0	0	0.02541	0.00478	0	0	0	0.00271	0.00045	0.00234	0.00029	0.04856	0	0.00376	0	0	0.00704	0.0453	0	0.0478	0.0659	0.0035	0	0	0	0.03084	0	0.05197	0.00178	0.03867	0.01557	0.00225	0.00092	0.00233	0	0	0	0.00078	0	0	0	0.01399	0.00347
C0091T	0.00041	0	0.00288	0.00104	0.00085	0	0	0	0	0.00341	0	0	0	0.00187	0.00022	0.00103	0.00092	0.04036	0	0.00321	0	0	0.00416	0.05517	0.00034	0.03237	0.02223	0.00167	0	0	0.00048	0.03247	0.00097	0.02694	0.00112	0.03275	0.00784	0.00154	0.00018	0.00152	0	0	0	0.00091	0	0	0	0.01861	0.00228
C0092T	0.00045	0	0.00217	0	0.00219	0.00021	0	0	0.03085	0.00219	0	0	0	0.00148	0.00027	0.00044	0.00039	0.01863	0	0	0	0	0.00209	0.03358	0	0.02773	0.0145	0	0	0	0.00269	0.02211	0	0.02004	0.00024	0.0203	0.00627	0.00095	0.00031	0.00058	0	0.00062	0	0	0	0	0	0.00529	0.00171
C0094T	0.00013	0	0.00191	0	0.00234	0	0	0	0	0.00143	1e-05	0	0	0.00149	0.00026	0.00079	0.00027	0.0212	0	0	0	0	0.00265	0.0237	0.00189	0.01279	0.0433	0.00051	0	0	0.00241	0.01872	0	0.03869	0	0.01363	0.00467	0.00079	7e-05	0.00045	0	0	0	0.00079	0	0	0	0.00405	0.00163
C0096T	0	0	0.00221	0	0.00095	0	0	0	0	0.00235	0	0	0	0.00251	0.00022	0.00098	0	0.05046	0	0.00037	0	0.00286	0.00084	0.03753	0.00353	0.03588	0.01558	0.0006	0	0	0	0.063	0	0.04998	0.00115	0.0246	0.00589	0	0	0.00097	0	0	0	0.00041	0	0	0	0.00183	0.00268
C0097T	0	0	0.0016	0	0.0041	0	0	0	0	0.00164	0	0	0	0.00207	0.00036	0.00024	6e-05	0.0377	0	0	0	0	0.00261	0.00631	0.00251	0.00245	0.02025	0	0	0	0.00133	0.03492	0	0.04253	0.00044	0.01432	0.00358	0.00083	0.0001	0.0005	0	0	0	0	0	0	0	0.00643	0.00208
C0098T	0	0	0.00235	0	0.00082	4e-05	0	0	0.01857	0.00215	0	0	0	0.00175	0.0001	0.00084	0.00013	0.00038	0	0	0	0	0.00316	0.03756	0.00056	0	0.05134	0.00046	0	0	0.00063	0.02118	0	0.02826	0.00055	0.01908	0.00698	0.0006	0.0002	0.00086	0	0	0	0.00013	0	0	0	0.01757	0.00164
C0099T	0.00026	0	0.00123	0	0.00246	9e-05	0	0	0.02254	0.00089	0	0.00038	0	0.00092	8e-05	0.0001	8e-05	0.00113	0	0	0	0.00079	0.00175	0.01909	0.00026	0.02089	0.03058	0.00025	0	0.10918	0.00064	0	0	0.01547	0	0.00715	0.0023	0.00102	0.00011	0.00015	0	0	0	0.00033	0	0	0	0.00147	0.00084
C0100T	0.0007	0	0.00272	0	0.00412	0	0	0	0.00746	0.00226	0	0.00037	0	0.00266	0.00042	0.00034	0.00044	0.04567	0	0	0	0	0.00178	0.03947	0	0.02933	0.0361	0	0	0	0	0	0	0.06329	0.00026	0.03446	0.00583	0.00061	0	0.00075	0	0	0	0.00059	0	0	0	0.0139	0.00253
ITNET_0020_T	0.00057	0	0.0016	0	0.00179	0.00044	0	0	0.01015	0.00091	0	0	0	0.00065	0.00039	0	0.00029	0	0	0	0	0.001	0.0021	0	0.00071	0.00807	0	0	0	0.16195	0.00155	0	0	0.01452	0	0.02942	0.00426	0.00021	0.00073	0.00031	0	0	0	0	0	0	0	0.01138	0.00069
ITNET_0026_T	0	0	0.00029	0	0.00187	0.00017	0	0	0.00261	0.00038	0	0	0	0.00048	4e-05	0.0003	7e-05	0	0	0	0	0.00118	0.00102	0.00291	0	0	0.01067	0.00039	0	0	0	0	0	0.01579	0	0.00422	0.00174	0.00075	0.00053	0.00017	0	0.00017	0	0	0	0.111	0.00158	0	0.0005
ITNET_0028_T	0.00023	0	0.00039	0	0.00223	0	0	0	0.0013	0.0002	0	3e-05	0	0.00048	6e-05	0.00014	7e-05	0.01141	0.04061	0	0	0	0.00051	0	0.00044	0.00107	0.00892	0.00022	0.00022	0.04983	0	0.00052	0	0.01619	0	0.00661	0.00094	0.00031	0.00024	9e-05	0.00013	0.00025	0	0	0	0.01413	0	0.00355	0.00063
ITNET_0052_T	0	0	0	0.01753	0	0.00027	0	0	0.00674	0.01083	3e-05	0	0	0.00077	0	0.0093	0.00146	0.00881	0	0.0549	0.00068	0.015	0	0.78763	0	0	5e-05	0.02157	0	0	0	0.01017	0.02408	0	0.00878	0	0.01059	0	0	0.00937	0	0	0	0.00175	0	0	0	0.09756	0.0018
ITNET_0087_T	0	0	0.00071	0	0.00913	0	0	0	0.00568	0.0009	0	0.00022	0.00063	0.0023	7e-05	0.00061	0	0.02715	0	0	0	0	0.00212	0.00069	0.00285	0.01235	0.01322	0	0	0	0.00093	0.0101	0	0.0628	0	0.00529	0.00289	0.00139	0.00075	0.00014	0	0.00027	1e-05	0	0	0	0	0	0.00194
ITNET_0100_T	0	0	0.00637	0.00226	0	0.0005	0	0	0.01438	0.00599	0	0	0	0.00145	0.00032	0.00281	0.0014	0	0	0.00183	0	0.00676	0.00585	0.02584	0	0.09232	0.00774	0.00449	0	0	0	0.06553	0	0	0.00194	0.03439	0.01765	0.00466	0.00143	0.00251	0	0	0	0	0	0	0	0.04854	0.00317
ITNET_0107_T	0.0002	0	0	0	0.00203	8e-05	0	0	0.00105	0.00028	0	2e-05	0	0.00072	1e-05	0.00023	0.0003	0.00241	0.09415	0	0	0	0.00059	0.00205	0.00146	0	0	5e-05	0	0.02627	0	0.00497	0	0.01314	0	0.00174	0.00041	0.00077	0.00017	3e-05	0	0.00018	0	0	0	0.06379	0	0	0.00071
ITNET_0118_T	0.00051	0	0	3e-05	0.00126	0.00045	0	0	0.00646	0.0002	0	0.00049	0	0.00044	2e-05	0.00026	0.00047	0.01609	0	0	0	0	0.00082	0	0.0007	0.00473	0	0.00018	0	0.06283	0.00161	0.00209	0	0.01338	6e-05	0	0.00047	0.00091	0.00066	7e-05	0	0	8e-05	0.00012	0	0	0	0	0.00046
ITNET_0124_T	0	0	0	0.00865	0	0	0	0	0.00412	0.00523	0	0	0	0.00064	0	0.0054	0.00035	0.00372	0	0.02479	0.00013	0.0087	0	0.35114	0	0	0	0.01082	0	0	0	0	0.01046	0.01071	0.00459	0	0.00556	0	0	0.00489	0	0	0	6e-05	0	0	0	0.07014	0.00096
ITNET_0128_T	0	0	0.00058	0	0.00208	9e-05	0	0	0	0.00083	0	0	0	0.00091	2e-05	0.00038	0.00042	0.02344	0	0.00044	0	0	0.00083	0	0.00095	0.01663	0.02053	0.00041	0	0.07492	0	0.01769	0	0.02441	5e-05	0.00671	0.0016	0.00105	0.00025	0.00014	0	0.00021	0	0.00024	0	0	0	0	0.00096
ITNET_0134_T	0	0	0.00121	0	0.00552	0.00017	0	0	0.00542	0.00108	0	0	0.00073	0.00163	0.00024	0.00076	0.00064	0	0	0	0	0.00227	0.00116	0.0095	0.0019	0	0.01905	0.0002	0.00028	0	0.00095	0.0102	0	0.03585	0	0.01858	0.00409	0.0016	0.00119	0.00028	0	0.00049	0	0.00021	0	0	0	0.0138	0.00161
ITNET_0144_T	0.0005	0	0.00054	0	0.00366	4e-05	0	0	0.00037	0.00039	0	0	0	0.001	9e-05	6e-05	0.00021	0.02017	0	0	0	0	0.00104	0.0017	0	0.00661	0.00977	0	0	0.04586	0	0	0	0.03275	0	0.00346	0.00055	0.00106	0.00036	0	0	0	0	0	0	0	0	0.01024	0.00092
ITNET_0148_T	0.00048	0	0.00048	0	0.0019	0.00025	0	0	0.01597	0.00078	0	0	0	0.00083	8e-05	0.00021	0.00067	0.0088	0	0.00117	0	0	0.00093	0.04355	1e-05	0.02284	0.0256	0.00084	0.00025	0	0	0.00599	0.00037	0.01668	0.00017	0.00819	0.00119	0.00075	0.00032	0.00014	0	0.00052	0	0.00036	0	0	0	0.0176	0.0008
ITNET_0151_T	0	0	0.00073	0	0.00483	0.00021	0	0	0.01375	0.00067	0	0	0	0.0013	9e-05	0.00021	0.00042	0.01211	0	0	0	0	0.00116	0.02627	0	0.00662	0.00208	0	0	0	0.0022	0.00503	0	0.02976	6e-05	0.01234	0.00175	0.00141	0.00081	0.0001	0	0	0	0.0004	0	0	0	0.00942	0.00126
ITNET_0152_T	0	0	0	0	0.00324	0	0	0	0.00737	0.00037	0	7e-05	0	0.00115	1e-05	0	0.00016	0.02638	0	0	0	0	0.00118	0	7e-05	0.00062	0.00011	0	0	0.11241	0.00037	0.01663	0	0.03259	0	0	0	0.00046	0.00029	0	0	0	3e-05	0.00015	0	0	0	0	0.00105
ITNET_0673_T	0	0	0.00056	0	0.00311	0.00015	0	0	0.007	0.00059	0	0	0.00047	0.00111	8e-05	0.00012	0.00014	0.03469	0	0	0	0	0.00148	0	0.00043	0.0139	0.01312	0.00019	0	0.19183	0.00164	0	0	0.02493	0	0.00111	0.00136	0.0012	0.00062	7e-05	0	0.00042	0	0.00026	0	0	0	0.0189	0.00105
ITNET_0695_T	0.0001	0	0.00057	1e-05	0.00172	7e-05	0	0	0.01479	0.0004	0	0.0001	0	0.00072	8e-05	0	0.00025	0.0059	0	0	0	0	0.0005	0.00102	0.00115	0.00497	0.01475	0	0	0.00053	0	0.0015	0	0.01691	0	0.00405	0.00105	0.00088	0.00057	4e-05	0	0.0001	2e-05	0.00026	0	0.04846	0	0.00319	0.00077
ITNET_0700_T	0.00062	0	0.00035	0	0.00268	9e-05	0	0	0.008	0.00067	0	7e-05	0	0.00098	1e-05	0.00046	0.00016	0.01542	0	0	0	0.00176	0.00107	0	0	0	0.01619	0.00025	0	0	0.00112	0.02377	0	0.03438	0.0003	4e-05	0.00152	0.00077	0.00021	0.00012	0	0	0	0	2e-05	0	0	0.0007	0.00124
ITNET_0783_T	0.00031	0	0.00164	0	0.00128	0.00021	0	0	0	0.00098	0	0.00016	0.00084	0.00077	0.00022	0.0002	0.00078	0.02141	0	0	0	0	0.00196	0	0	0.00869	0.01577	0.00026	0	0	9e-05	0	0	0.01536	0	0.0113	0.00458	0.00185	0.00111	0.00024	0	0	0	0	0	0	0	0.01066	0.00096
ITNET_0797_T	0.00035	0	0.00068	0	0.00475	0.00011	0	0	0.00711	0.00083	0	4e-05	0.00096	0.00138	0.00012	0.00042	0.00046	0.01692	0	0	0	0	0.00221	0.00274	0.00079	0.00942	0.03429	0.00019	0	0.18263	0.00161	0.01011	0	0.03339	0	0.0031	0.00165	0.00131	0.00074	0.00017	0	0.0002	3e-05	0	0	0	0	0.00779	0.00145
ITNET_0813_T	0	0	0.00105	0	0.00453	0.00013	0	0	0	0.00118	0	0.00027	0.00131	0.00151	0.00016	0	0.00023	0.03254	0	0	0	0	0.00271	0.02718	0.00175	0.00967	0.02603	0.0003	0	0	0.00082	0.01402	0	0.042	0	0.00879	0.00409	0.00117	0.0009	0.00017	0	0.00012	0	0.00069	0	0	0	0	0.00166
ITNET_0833_T	0.00029	0	0.0007	0	0.00241	8e-05	0	0	0.00307	0.00048	0	0	0	0.00076	0	0.00035	0.00023	0	0.16301	0	0	0	0.00072	0.00633	0	0.01166	0.00381	0.00017	0	0.04321	0	0.0169	0	0.01296	0	0.00082	0.00148	0.00077	0.00025	0.00012	0	0	9e-05	0.00015	0	0.20397	0	0.00465	0.00078
ITNET_0850_T	5e-05	0	6e-05	0	0.00036	0	0	0	0.00112	4e-05	0	0	0	0.0001	0	0	0	0	0.03697	0	0	0	8e-05	0	0	0	0	8e-05	0	0	0	0	0	0.00248	0	0	0	0.0001	0.00014	0	0	5e-05	0	0	0	0.02102	0	0	9e-05
ITNET_0900_T	0.00028	0	0.00011	0	0.00262	0.00015	0	0	0.00235	0.00023	0	0	0	0.00071	0	0.00013	0.00026	0.00391	0.10108	0	0	0	0.00085	0.00264	0	0.00836	0.00849	0.00012	0	0.04579	0	0	0	0.0283	0	0	0.00023	0.00096	0.00047	0	0	0	0	0.00017	0	0.01072	0	0	0.00059
ITNET_0935_T	0.00021	0	0.00078	0	0.00191	0	0	0	0	0.00044	0	9e-05	0	0.0005	0.00012	0	9e-05	0.00835	0.14826	0	0	0	0.00136	0	0	0.00242	0	0	0	0.15788	0.00104	0	0	0.01375	0	0.00535	0.00221	0.00046	0.00042	5e-05	0	0	6e-05	0	0	0.17237	4e-05	0	0.00045
ITNET_0938_T	0.00499	0	0	0	0.00719	0.00468	0	0	0	0.00095	0	0	0	0.00211	0	0	0.00332	0	0	0	0	0	0.00575	0	0	0	0	0	0.00159	0	0.00322	0	0	0.02892	0	0	0	0.00762	0.00711	0	0	0.00033	0	0.001	0	0	0	0	0.00214
ITNET_0941_T	0	0	0	0	0.00301	0	0	0	0	0.00032	0	6e-05	0.00036	0.00089	8e-05	0	8e-05	0	0	0	0.00038	0	0.00105	0.00578	0.00076	0	0.00785	0	0	0.00691	0.00134	0.00219	0	0.02525	0.0002	0.00612	0.00085	0.00079	0.00045	7e-05	0	0	0	0.00028	0	0	0	0.00317	0.00078
ITNET_0962_T	0.00066	0	0	0	0.0018	0.00023	0	0	0.00162	4e-05	0	0	0	0.00046	4e-05	8e-05	0	0.01781	0.08617	0	9e-05	0	0.00017	0.00214	4e-05	0	2e-05	9e-05	0	0	0	0	0	0.01516	0	0.0022	0	0.0003	0.0004	0	0.00013	0	4e-05	0	0	0.15455	0	0	0.00045
ITNET_0968_T	0	0	7e-05	0	0.00292	0	0	0	0.00697	0.00022	0	7e-05	4e-05	0.00073	2e-05	0.00039	5e-05	0.01061	0.13876	0	0.00013	0.00023	0.00027	0	0.00172	0.00487	0.00396	0	0	0.03401	0.00042	0	0	0.02605	7e-05	0.00426	0.0003	0.00039	9e-05	8e-05	0	0	5e-05	8e-05	6e-05	0.05111	0	0.00817	0.00063
ITNET_0993_T	0.00044	0	0	0	0.00491	0.00013	0	0	0.00543	0.00021	0	0	0.00062	0.00121	5e-05	0	0	0.02409	0	0	0	0	0.00137	0	0	0	0.02016	0	0	0.08387	0.0016	0.00436	0	0.03191	1e-05	0	0	0.00082	0.00067	0	0	0	0	0.0003	0	0.00105	0	0.00347	0.00102
ITNET_1000_T	0.00038	0	0.00123	0	0.00492	7e-05	0	0	0	0.00053	0	0	0.00048	0.00095	0.00011	0	0.00019	0.02061	0	0	0	0	0.00183	0.01045	0	0.00339	0	0.00011	0	0.25554	0.0032	0	0	0.02674	0.00019	0.00449	0.00261	0.00123	0.00087	0.00015	0	0	6e-05	0.0006	0	0	0	0	0.00101
ITNET_1001_T	0	0	0.00047	0	0.00262	7e-05	0	5e-05	0	0.00018	0	0	0.00048	0.00039	0.00011	0	0	0.00376	0.14659	0	0	0	0.00064	0	0.00053	0	0.00435	0	0	0.13646	0.00116	0	0	0.01412	0	0.00289	0.00102	0.00113	0.00045	0	0.00018	0	0	9e-05	0	0	0	0.00063	0.00028
ITNET_1027_T	0.00064	0	0.00085	0	0.0016	9e-05	0	0	0.00316	0.00089	0	0	0	0.00077	1e-05	0.00065	0	0.00491	0	0	0	0	0.00092	0.01719	0.0008	0.01734	0	0.00074	0	0.06359	0	0.00432	0	0.01214	8e-05	0.00836	0.00159	0.00053	0.00042	0.00029	0	0	0	0.0003	0	0.00326	0	0.01059	0.00082
ITNET_1047_T	0.00244	0	0.0028	0	0.00545	0.00085	0	0	0.0181	0.00257	0	0	0	0.00419	0.00095	0.00057	0.00171	0.07317	0	0	0	0	0.00316	0.04483	0.00118	0.05335	0.03777	0	0	0	0	0.03381	0	0.10752	0	0.06957	0.0095	0.00318	8e-05	0.0004	0	0	0	0	0	0	0	0.03903	0.00382
ITNET_1050_T	6e-05	0	0.00013	0.00041	0	9e-05	0	1e-05	0	0.0004	0	0	0.00033	0	0	0.00057	0.00013	0	0.00047	0.00133	0	0.00135	0.00025	0.02998	0	0	0	0.0008	0	0.02101	0	0	0	0.00042	0.00017	0	0.00076	0	0.00013	0.00032	0	0	0	0	3e-05	0	0	0.00797	0.00014
ITNET_1053_T	0	0	0.00149	0	0.00178	0.00038	0	0	0.00235	0.00109	0	0	0.00088	0.00068	0.00011	0	0.00058	0	0	0	0	0	0.00224	0.01054	0	0.00848	0	0.00046	0	0	0.0027	0	0	0.01822	0	0.0068	0.00348	0.00117	0.00092	0.00032	0	0	0	0	0	0	0	0.00748	0.00087
LFS_MB1.txt	0.0014	0	0	0.00015	0.00061	0.0005	0	0	0.00486	0.00037	0	0.00024	0	0.00061	5e-05	0.00037	0.00012	0.02901	0	0.00041	0	0	0.00022	0	2e-05	0.01704	0.01876	0.00044	0.0003	0	0	0	0	0.01571	5e-05	0.00164	0.00043	0.00102	0.00026	0.00016	0	2e-05	0	0.00028	0	0	0	0	0.00063
LFS_MB2.txt	0.0014	0	0	0	0.00128	0.00079	0	0	0	0.00039	0	0	0	0.00059	0.0001	0	0.00018	0	0	0.00053	0.00028	0	0.00172	0.01049	0	0	0	0.00045	0	0.08584	0	0	0	0.01218	4e-05	0	0.00076	0.00146	0.00102	1e-05	0	0.00011	0	0.00046	0	0	0	0	0.00056
LFS_MB4.txt	0.00096	0	0	0	0	0.00041	0	0	0	0.00038	0	0	0	0.00041	0	2e-05	0	0	0	0	0	0.00056	0.00075	0	0	0.00216	0.02933	0.00023	0	0.00059	0	0.00424	0	0.00365	0.00012	0.00081	3e-05	0.00097	0.00016	0.00016	0	0	0	0.00041	0	0	0	0.00469	0.00036
LP2000104-DNA_A01	0.00571	0.002	0	0	0	0.00136	0	0.00139	0	0	0.00148	0	0	0.01961	0.01056	0.00502	0.00132	0	0	0	0	0	0	0	0	0	0	0.00667	0	0	0	0	0	0	0	0	0	0	0	0	0.01038	0	0	0	0	0	0	0	0.01357
LP2000108-DNA_A01	0.00469	0.00256	0	0	0	0.00276	0	0	0	0	0.00096	9e-05	0.00012	0.00309	0.00473	0.00477	0	0	0	0	0	0.00198	0	0	0	0	0	0.00303	0.00095	0	0	0	0	0	0	0	0	0.00322	0	0	0.0016	0	0	0	0	0	0	0	0.00384
LP6005334-DNA_A04	0.01406	0.00256	0	0	0	0.00528	0	0	0	0	0.00159	0.00053	0	0.00541	0.00793	0.00701	0.00197	0	0	0	0	0	0	0	0	0	0	0.00619	0	0	0	0	0	0	0	0	0	0.00216	0	0	0.00182	0	0	0	0	0	0	0	0.00522
LP6005334-DNA_B02	0.03247	0.00253	0	0	0	0.0113	0.00038	0.00013	0	0	0.00375	0.00106	0.00023	0.00716	0.00334	0.01814	0	0	0	0	0	0	0	0	0	0	0	0.01755	0	0	0	0	0	0	0	0	0	0.00599	0	0.00713	0.00654	0	0	0	0	0	0	0	0.00787
LP6005334-DNA_C02	0.00585	0.00063	0	0	0	0.00237	0	0	0	0.00857	0.00087	0	0.0016	0.00456	0.00482	0.00505	0.00097	0	0	0	0	0.00229	0	0	0	0	0	0.00396	0	0	0	0	0	0	0	0	0.03247	0.00256	0	0.00109	0.00339	0	0	0	0	0	0	0	0.00525
LP6005334-DNA_C03	0.03284	0.00278	0	0	0.03292	0.01253	0	0	0	0.01038	0.00213	0	0	0.00904	0.00562	0.00848	0.00325	0	0	0	0	0	0	0	0	0	0	0.0034	0	0	0	0	0	0	0	0	0.00224	0.00441	0.00318	0.00169	0.00631	0	0	0	0	0	0	0	0.00755
LP6005334-DNA_D02	0.0089	0	0	0	0	0.0034	0.00062	0	0	0	0.00154	0.00208	0	0.00083	0.01279	0.00813	0	0	0	0	0.00403	0.00373	0.00012	0	0	0	0	0.00733	0	0	0	0	0	0	0	0	0	0.00597	0	0	0	0	0	0	0	0	0	0	0
LP6005334-DNA_E01	0.02093	0.00169	0	0	0	0.0079	0	0	0	0	0.00262	0	0	0.00951	0.00839	0.01437	0.00322	0	0	0	0	0	0	0	0	0	0	0.0106	0	0	0	0	0	0	0	0	0	0.00377	0	0	0.00662	0	0	0	0	0	0	0	0.00993
LP6005334-DNA_E02	0.00525	0.00119	0	0	0	0.0015	0.00017	0	0	0	0.0005	0	0	0.00215	0.00155	0.00148	0	0	0	0	0	0	0	0	0	0	0	0.00099	0.00073	0	0	0	0	0	0	0	0	0	0	0	0.00093	0	0	0	0	0	0	0	0.00167
LP6005334-DNA_E03	0.00905	0.00191	0	0	0	0.00262	0	0	0	0	0.00179	0	0	0.01008	0.01551	0.01033	0.00143	0	0	0	0	0	0	0	0	0	0	0.00424	0	0	0	0	0	0	0	0	0.10213	0.00188	0	0.00158	0.00531	0	0	0	0	0	0	0	0.01149
LP6005334-DNA_F02	0.00291	0	0	0	0	0.00235	0.00096	0.00062	0	0	0.00331	0	0	0.01264	0.00371	0.01746	0.00051	0	0	0	0.00578	0.00849	0.00385	0	0	0	0	0.01206	0.00637	0	0	0	0	0	0	0	0	0.00134	0	0	0.0135	0	0	0	0	0	0	0	0.0129
LP6005334-DNA_F03	0.00296	0.00097	0.00115	0	0.00844	0.00111	0	0	0	0.0026	0.00034	0	0	0.00177	0.00056	0.00188	0	0	0	0	0.00027	0	0	0	0	0	0	0.00147	0	0	0	0	0	0	0	0.03248	0.0056	0	0	0.00064	0.00082	0	0	0	0	0	0	0	0.002
LP6005334-DNA_G01	0.02604	0.02622	0	0	0	0.01052	0	0	0	0	0.00407	0.00139	0	0.00491	0.0174	0.01824	0.00134	0	0	0	0	0.00574	0	0	0	0	0	0.02093	0.00506	0	0	0	0	0	0	0	0	0.00338	0	0.0015	0.0038	0	0	0	0	0	0	0	0.00708
LP6005334-DNA_G02	0.01854	0.00115	0	0	0	0.00648	0	0	0	0	0.00367	0	0	0.01233	0.00793	0.01562	0	0	0	0	0	0	0	0	0	0	0	0.01692	0	0	0	0	0	0	0	0	0	0.00809	0	0	0.00793	0	0	0	0	0	0	0	0.01317
LP6005334-DNA_G03	0.00975	0.00184	0	0	0	0.00345	6e-05	0	0	0	0.00178	0	0	0.00496	0.00246	0.00688	0.00039	0	0	0	0	0	0	0	0	0	0	0.00892	0	0	0	0	0	0	0	0	0	0	0	0	0.00272	0	0	0	0	0	0	0	0.0058
LP6005334-DNA_H01	0.01386	0.00638	0	0	0	0.00635	0	0.00194	0	0	0.00312	0	0	0.00978	0.00442	0.01458	0.0008	0	0	0	0.00198	0.00287	0	0	0	0	0	0.0181	0.00387	0	0	0	0	0	0	0	0	0	0	0	0.00729	0	0	0	0	0	0	0	0.01251
LP6005334-DNA_H03	0.0181	0.00032	0	0	0	0.00828	0.00051	0	0	0	0.00323	0.00102	0	0.00176	0.00506	0.0095	0.00413	0	0	0	0.00406	0	0	0	0	0	0	0.01457	0	0	0	0	0	0	0	0	0	0.00485	0	0	0	0	0	0	0	0	0	0	0.00217
LP6005409-DNA_A02	0.00648	0.00076	0	0	0	0.00207	0	0	0	0.01332	0.00139	0	0	0.00413	0.00353	0.0084	0	0	0	0	0	0	0	0	0	0	0	0.0072	0	0	0	0	0	0	0	0	0	0.00135	0	0.00309	0.00153	0	0	0	0	0	0	0	0.00603
LP6005409-DNA_D02	0.02659	0.00122	0	0	0	0.01101	0	0.00314	0	0	0.00293	0	0	0.01095	0.01321	0.00988	0.00042	0	0	0	0.00097	0	0	0	0	0	0	0.0094	0	0	0	0	0	0	0	0	0	0.00926	0	0	0.00293	0	0	0	0	0	0	0	0.01096
LP6005409-DNA_E01	0.01436	0.00288	0.00759	0	0	0.00548	0	0	0	0	0.00138	0	0.00242	0.00387	0.00373	0.00576	0	0	0	0	0	0	0	0	0	0	0	0.00436	0.00264	0	0	0	0	0	0	0	0.0293	0.00362	0.00384	0.0014	0.00299	0	0	0	0	0	0	0	0.00501
LP6005409-DNA_E02	0.01097	0.00158	0	0	0	0.00464	0.00066	0	0	0	0.00135	0	0	0.00542	0.00175	0.00583	0.00106	0	0	0	0	0.00246	0	0	0	0	0	0.00437	0	0	0	0	0	0	0	0	0	0.00084	0	0	0.00426	0	0	0	0	0	0	0	0.00488
LP6005409-DNA_F01	0.01063	0.00129	0	0	0	0.00335	5e-05	0.00045	0	0	0.00208	0	0	0.01137	0.00029	0.01054	0	0	0	0	0	0	0	0	0	0	0	0.01182	0	0	0	0	0	0	0	0	0	0	0	0	0.00486	0	0	0	0	0	0	0	0.00983
LP6005409-DNA_F02	0.01482	0.00626	0	0	0	0.00517	0.00083	0	0	0	0.00233	0.0003	0	0.00524	0.00196	0.01027	0.00074	0	0	0	0	0	0	0	0	0	0	0.01138	0	0	0	0	0	0	0	0	0	0.00308	0	0	0.00407	0	0	0	0	0	0	0	0.00574
LP6005409-DNA_F03	0.00901	0.00121	0.00435	0	0	0.00319	0	0.00081	0	0.00537	0.00074	0.00018	0.0006	0.00283	0.00282	0.00125	0	0	0	0	0	0	0	0	0	0	0	0.00224	0	0	0	0	0	0	0	0	0.01419	0.00231	0.00384	0.00072	0.00224	0	0	0	0.0058	0	0	0	0.003
LP6005409-DNA_G03	0.0149	0.00322	0	0	0	0.00555	0.00095	0	0	0	0.00177	0.00171	0	0.00594	0.00165	0.00751	0.00131	0	0	0	0.00031	0	0.00199	0	0	0	0	0.00825	0.00197	0	0	0	0	0	0	0	0	0.00539	0	0	0	0	0	0	0	0	0	0	0.00588
LP6005409-DNA_H01	0.02067	0.00173	0	0	0	0.00962	0	0	0	0.00769	0.00132	0.00037	0	0.00763	0.00279	0.00534	0.00385	0	0	0.05503	0	0	0	0	0	0	0	0	0	0	0	0	0	0	0	0	0.01311	0.00284	0.00598	0.00132	0.00672	0	0.0011	0	0	0	0	0	0.00678
LP6005409-DNA_H03	0.00262	0.00112	0	0	0	0.00158	0	8e-05	0	0	0.00066	0	0	0.00435	0.00118	0.00279	0	0	0	0	0	0.00287	0.00102	0	0	0	0	0.00166	0.00129	0	0	0	0	0	0	0	0	0	0	0	0.00325	0	0	0	0	0	0	0	0.00373
LP6005496-DNA_B01	0.01313	0.01024	0	0	0	0.00465	0	0.00066	0	0	0.00168	9e-05	0	0.00778	0.00033	0.00756	0.00131	0	0	0	0	0	0	0	0	0	0	0.00932	0	0	0	0	0	0	0	0	0	0	0	0	0.00332	0	0	0	0	0	0	0	0.00749
LP6005500-DNA_A01	0.01149	0.00291	0	0	0	0.00461	0	0	0	0	0.00173	0	0	0.00575	0.00421	0.00928	0	0	0	0	0	0.0036	0.00077	0	0	0	0	0.0071	0	0	0	0	0	0	0	0	0	0.00308	0	0	0.00352	0	0	0	0	0	0	0	0.00635
LP6005500-DNA_A02	0.03137	0	0	0	0	0.01167	1e-05	0	0	0	0.00245	0	0.00392	0.00822	0.00484	0.00768	0	0	0	0	0	0	0	0	0	0	0	0.00608	0	0	0	0	0	0	0	0	0	0.00325	0	0	0.00649	0	0	0	0	0	0	0	0.01088
LP6005500-DNA_B01	0.01237	0.00141	0	0	0	0.00554	0	0	0	0	0.0014	0.00095	2e-05	0.00717	0.0056	0.00442	0.00203	0	0	0	0	0	0.00131	0	0	0	0	0.00552	0	0	0	0	0	0	0	0	0	0.00211	0	0	0.00452	0	0	0	0	0	0	0	0.00697
LP6005500-DNA_B02	0.01484	0.00485	0	0	0	0.00497	0	0	0	0	0.00287	0	0	0.01692	0.00583	0.01476	0.0002	0	0	0	0	0	0	0	0	0	0	0.01323	0	0	0	0	0	0	0	0	0	0	0	0	0.00984	0	0	0	0	0	0	0	0.0163
LP6005500-DNA_B03	0.00618	0	0	0	0	0.00062	0	0	0	0	0.00154	0	0	0.01195	0.00553	0.00782	0	0	0	0	0	0.00427	0	0	0	0	0	0.00305	0	0	0	0	0	0	0	0	0	0.00021	0	0	0.00598	0	0	0	0	0	0	0	0.0111
LP6005500-DNA_C03	0.01572	0.00232	0	0	0	0.00666	1e-05	0.00038	0	0	0.00151	0	0	0.00905	0.00062	0.0051	0.0008	0	0	0	0	1e-05	0	0	0	0	0	0.00886	0.00243	0	0	0	0	0	0	0	0	0.00779	0	0	0.00514	0	0	0	0	0	0	0	0.0091
LP6005500-DNA_D01	0.01077	0.00051	0	0	0	0.00378	0.00042	0.00033	0	0	0.0021	0	0	0.0069	0.0031	0.00859	0	0	0	0	0	0.00248	0	0	0	0	0	0.00877	0	0	0	0	0	0	0	0	0	0.00447	0	0	0.00572	0	0	0	0	0	0	0	0.00745
LP6005500-DNA_D02	0.01994	0.00398	0	0	0	0.00682	0.00052	0	0	0	0.00601	0	0	0.00936	0.00138	0.0231	0.0027	0	0	0	0	0	0	0	0	0	0	0.02616	0	0	0	0	0	0	0	0	0	0.00478	0	0	0.00611	0	0	0	0	0	0	0	0.01019
LP6005500-DNA_D03	0.01029	0.00233	0	0	0	0.00551	0	0.00243	0	0	0.00166	0	0.00143	0.00665	0.00217	0.00598	3e-05	0	0	0	0.00212	0.00378	0.00211	0	0	0	0	0.00561	0.00552	0	0	0	0	0	0	0	0	0	0	0	0.00382	0	0	0	0	0	0	0	0.00745
LP6005500-DNA_E02	0.00792	0.00405	0	0	0	0.00113	0.00091	0	0	0	0.0016	0	0	0.01175	0.00228	0.00536	0	0	0	0	0	0.00368	0	0	0	0	0	0.00669	0	0	0	0	0	0	0	0	0	0	0	0	0.0055	0	0	0	0	0	0	0	0.00856
LP6005500-DNA_E03	0	0	0	0	0	0.00116	0.00168	0	0	0	0.00254	0	0	0.0039	0.00586	0.00549	0	0	0	0	0.00937	0.00016	0.00618	0	0	0	0	0.00769	0.0002	0	0	0	0	0	0	0	0	0.00988	0	0	0.01701	0	0	0	0	0	0	0	0
LP6005500-DNA_F02	0.02879	0.01113	0	0	0	0.01379	0	0.00298	0	0	0.00313	0.00209	0	0.009	0.02203	0.01516	0.00154	0	0	0	0	0.007	0	0	0	0	0	0.01474	0.00928	0	0	0	0	0	0	0	0	0.00588	0	0	0.0015	0	0	0	0	0	0	0	0.00964
LP6005500-DNA_G01	0.01439	0	0	0	0	0.00536	0.0009	0.00192	0	0	0.00154	0.00184	0	0.00776	0.00046	0.00339	0.00048	0	0	0	0.00505	0.0001	0	0	0	0	0	0.0048	0.00893	0	0	0	0	0	0	0	0	0.00918	0	0	4e-05	0	0	0	0	0	0	0	0.00463
LP6005500-DNA_G03	0.01258	0.00161	0	0	0	0.00381	0.00021	0.00183	0	0	0.00152	0	0	0.01693	0.00149	0.00635	0	0	0	0	0	0	0	0	0	0	0	0.0077	0	0	0	0	0	0.04227	0	0	0	0	0	0.00075	0.00551	0	0	0	0	0	0	0	0.01309
LP6005500-DNA_H01	0.01947	0.00268	0	0	0	0.00839	0	0.00143	0	0	0.00186	0	0.00091	0.00507	0.00502	0.00691	0.00028	0	0	0	0	0	0.00093	0	0	0	0	0.00547	0.0023	0	0	0	0	0	0	0	0	0.00462	0	0	0.00447	0	0	0	0	0	0	0	0.00581
LP6005500-DNA_H02	0.02154	0.00539	0	0	0	0.00836	0	0	0	0	0.00119	0.00044	0	0.00533	0.01167	0.0032	0.00223	0	0	0	0	0	0	0	0	0	0	0	0	0	0	0	0	0	0	0	0	0.00018	0	0	0.00357	0	0	0	0	0	0	0	0.00444
LP6005500-DNA_H03	0.00857	0	0	0	0	0.00529	0	0	0	0	0.00231	0	0	0.0093	0.00617	0.01234	0.00517	0	0	0	0.00173	0.00503	0	0	0	0	0	0	0.00012	0	0	0	0	0	0	0	0	0.00064	0	0	0.00538	0	0	0	0	0	0	0	0.00843
LP6005690-DNA_A02	0.0147	0.00093	0	0.003	0.02444	0.00571	0.00047	0.00017	0	0.0192	0.00331	0	0.00076	0.00616	0.00249	0.01544	0.00233	0	0	0	0	0	0	0	0	0	0	0.01472	0	0	0	0	0	0	0	0	0.03262	0.00123	0.00455	0.00648	0.004	0	0	0	0	0	0	0	0.0073
LP6005690-DNA_B02	0.03575	0.00777	0	0	0	0.01346	1e-05	0	0	0	0.00365	0.00255	0	0.01144	0.02652	0.01538	0.00302	0	0	0	0	0.00346	0	0	0	0	0	0.01333	0	0	0	0	0	0	0	0	0	0.01013	0	0	0.00684	0	0	0	0	0	0	0	0.01001
LP6005690-DNA_B03	0.00536	0.0015	0	0	0	0.00251	0.00013	0.0001	0	0	0.00157	0	0	0.01282	0.00292	0.00393	0.00259	0	0	0	0	0	0	0	0	0	0	0.00808	0	0	0	0	0	0	0	0	0	0	0	0	0.01094	0	0	0	0	0	0	0	0.00994
LP6005690-DNA_C01	0.01445	0.0027	0	0	0.00734	0.00634	0	0.00017	0	0	0.00099	0	0.00036	0.00285	0.00732	0.00461	0.00164	0	0	0	0	0	0	0	0	0	0	0.0041	0	0	0	0	0	0	0	0	0.00691	0.00325	0.00098	0	0.00312	0	0	0	0	0	0	0	0.00284
LP6005690-DNA_C02	0.02511	0.00251	0.00818	0.00219	0	0.00978	0.00014	0	0	0.0183	0.00268	0	0	0.00574	0.00382	0.01266	5e-05	0	0	0	0	0	0	0	0	0	0	0.01339	0	0	0	0	0	0	0	0	0	0.00516	0.00633	0.00467	0.00377	0	0	0	0	0	0	0	0.00753
LP6005690-DNA_D01	0.03165	0.00176	0	0	0.03505	0.0115	6e-05	0.00024	0	0.01149	0.00193	0.00038	0	0.0091	0.0018	0.00697	0.00061	0	0	0	0	0	0	0	0	0	0	0.0051	0	0	0	0	0	0	0	0	0	0.00477	0.00147	0.00208	0.00279	0	0	0	0	0	0	0	0.00785
LP6005690-DNA_D02	0.01174	0.00557	0	0	0	0.00411	0	0	0	0	0.00177	0.00105	0	0.01137	0.00427	0.00567	0.00041	0	0	0	0.00124	0.00383	0.00266	0	0	0	0	0.00719	0	0	0	0	0	0	0	0	0	0.00456	0	0	0.00453	0	0	0	0	0	0	0	0.00952
LP6005690-DNA_E01	0.01573	0.00509	0	0	0	0.00676	0.00105	0	0	0	0.00548	0	8e-05	0.00984	0.00704	0.02923	0.00075	0	0	0	3e-05	0.00994	1e-05	0	0	0	0	0.03285	0	0	0	0	0	0	0	0	0	0.0068	0	0	0.00322	0	0	0	0	0	0	0	0.01249
LP6005690-DNA_F02	7e-05	0.00441	0	0	0	0	0	0.0007	0	0	0.00085	0	0	0.0165	0.00084	0.00358	0	0	0	0	0	0	0	0	0	0	0	0.00585	0	0	0	0	0	0	0	0	0	0	0	0	0.00969	0	0	0	0	0	0	0	0.01364
LP6005935-DNA_A03	0.01768	0.00159	0.00314	0.00175	0	0.00707	0.00026	0.00039	0	0.01119	0.00199	0	0	0.00563	0.00124	0.00916	0.00292	0	0	0	0	0	0	0	0	0	0	0.00751	0	0	0	0	0	0	0	0	0.01758	0.00132	0.0054	0.00359	0.00351	0	0	0	0	0	0	0	0.00571
LP6005935-DNA_B03	0.01494	0.00093	0	0	0	0.00381	0	0	0	0	0.00266	0.00178	0	0.00707	0.01577	0.01523	0.0009	0	0	0	0.00429	0	0.00098	0	0	0	0	0.02127	0	0	0	0	0	0	0	0	0	0.00695	0	0	0	0	0	0	0	0	0	0	0.0037
LP6005935-DNA_C03	0.00754	0	0	0	0.01602	0.00318	0	0.00061	0	0.00565	0.00072	0.00035	0	0.00253	0.00073	0.00387	0.00049	0	0	0	0	0	0	0	0	0	0	0.00372	0	0	0	0	0	0	0	0	0.00723	0.00205	0.0018	0.00118	0.00143	0	0	0	0	0	0	0	0.00273
LP6005935-DNA_C04	0.01444	0.00813	0	0	0	0.0051	6e-05	0	0	0	0.00365	0	0	0.02108	0.00435	0.01476	0	0	0	0	0	0.00424	0	0	0	0	0	0.01848	0	0	0	0	0	0	0	0	0	0	0	0	0.02202	0	0	0	0	0	0	0	0.01885
LP6005935-DNA_D01	0.01865	0.00369	0	0	0	0.00711	0.00064	0.00124	0	0	0.00432	0	0	0.01427	0.00275	0.01722	0.00051	0	0	0	0	0	0	0	0	0	0	0.02306	0.00407	0	0	0	0	0	0	0	0	0	0	0	0.00285	0	0	0	0	0	0	0	0.01436
LP6005935-DNA_E01	0.01539	0.00201	0	0	0	0.00658	0.00082	0	0	0	0.00277	0.00052	0	0.01316	0.00307	0.007	0.00111	0	0	0	0	0	0.00178	0	0	0	0	0.00782	0.00016	0	0	0	0	0	0	0	0	0.00558	0	0	0.01556	0	0	0	0	0	0	0	0.01107
LP6005935-DNA_F01	0.00447	0	0	0	0	0.00193	0	0	0	0	0.00081	3e-05	0	0.00415	0.00835	0.00462	0	0	0	0	0	0.00245	0.001	0	0	0	0	0.00131	0	0	0	0	0	0	0	0	0	0.00279	0	0	0.00328	0	0	0	0	0	0	0	0.00475
LP6005935-DNA_F02	0	0.00926	0	0	0	0	0	0	0	0	0.00062	0	0	0.05454	0.00111	0	0	0	0	0	0.00274	0	0	0	0	0	0	0	0	0	0	0	0	0	0	0	0	0	0	0	0.06252	0	0	0	0	0	0	0	0.03857
LP6005935-DNA_G01	0.01547	0.00224	0	0	0	0.00934	0.00075	9e-05	0	0	0.00092	0	5e-05	0.00415	0.00139	0.00132	0.00063	0	0	0	0.00385	0	0	0	0	0	0	0	0	0	0	0	0	0	0	0	0	0.00425	0	0	0.00466	0	0	0	0	0	0	0	0.00522
LP6005935-DNA_G03	0.00794	0.00308	0.00609	0.00068	0.01921	0.0028	0	0	0	0.01161	0.00184	0	0	0.00455	0.00218	0.01047	0	0	0	0	0	0	0	0	0	0	0	0.00531	0	0	0	0	0	0	0	0	0.02618	0	0.00158	0.00294	0.00223	0	0	0	0	0	0	0	0.00531
LP6005935-DNA_H01	0.01703	0.00179	0	0	0	0.00605	0	0	0	0	0.00391	0	0	0.01241	0.00863	0.01683	0.00045	0	0	0	0	0	0	0	0	0	0	0.02091	0	0	0	0	0	0	0	0	0	0	0	0	0.01046	0	0	0	0	0	0	0	0.01345
LP6005935-DNA_H03	0.07463	2e-05	0	0	0	0.06458	1e-05	0.00282	0	0	0.00466	0	0.00792	0.0543	0.00159	0.05706	0.04087	0	0	0	0	0.09962	0.01594	0	0	0	0	0.01857	0.00855	0	0	0	0	0	0	0	0	0.03917	0	0	0.06178	0	0	0	0	0	0	0	0.04881
LP6007401-DNA_A01	0.01564	0	0	0	0	0.0044	0	0	0	0	0.00249	0	0	0.01873	0.01037	0.01083	0.00336	0	0	0	0	0	0	0	0	0	0	0.00696	0	0	0	0	0	0	0	0	0	0	0	0	0.00574	0	0	0	0	0	0	0	0.01444
LP6007404-DNA_A01	0.0158	0.00152	0.00538	0	0.02587	0.00678	0	0	0	0.01501	0.00227	0	0.00383	0.0052	0.00195	0.00811	0.00172	0	0	0	0	0	0.00043	0	0	0	0	0.01051	0	0	0	0	0	0	0	0	0.02991	0.00668	0.00373	0.00439	0.00313	0	0	0	0	0	0	0	0.00618
LP6007414-DNA_A02	0.01397	0.00128	0.00534	0	0.01763	0.00613	0	0	0	0.01431	0.00238	0	0	0.00516	0.00344	0.01206	0.00064	0	0	0	0	0	0	0	0	0	0	0.01063	0	0	0	0	0	0	0	0	0.02545	0.00233	0.00299	0.00426	0.00372	0	0	0	0	0	0	0	0.00518
LP6007416-DNA_A01	0.0213	0.00238	0	0	0	0.00825	0	0.001	0	0.01889	0.00322	0	0.00445	0.00753	0.0039	0.01048	0.00097	0	0	0	0	0	1e-05	0	0	0	0	0.01156	0.00852	0	0	0	0	0	0	0	0	0.00331	0	0.00316	0.00315	0	0	0	0	0	0	0	0.00874
LP6007420-DNA_A01	0.00134	0.01497	0	0	0	0	0	0.00013	0	0	0.00123	0.00253	0	0.01743	0.00728	0.00418	0	0	0	0	0	0	0	0	0	0	0	0.00364	0	0	0	0	0	0	0	0	0	0	0	0	0.00576	0	0	0	0	0	0	0	0.01516
LP6007422-DNA_A01	0.0124	0	0	0	0	0.00548	0	0.00023	0	0	0.00187	0	0	0.00619	0.00181	0.01025	0.0021	0	0	0	0	0.0053	0.00206	0	0	0	0	0.0058	0	0	0	0	0	0	0	0	0	0.00223	0	0	0.00375	0	0	0	0	0	0	0	0.00739
LP6007424-DNA_A01	0.00905	0.0016	0	0	0	0.00318	0	0	0	0	0.00177	0.00068	0	0.01263	0.00939	0.0113	2e-05	0	0	0	0	0.00598	0.00018	0	0	0	0	0.00879	0	0	0	0	0	0	0	0	0	0.00245	0	0	0.00972	0	0	0	0	0	0	0	0.01374
LP6007427-DNA_A01	0	0.01455	0	0	0	0	0	0.00071	0	0	0.00216	0.0064	0	0.02264	0.03983	0.01054	0	0	0	0	0	0	0	0	0	0	0	0.00606	0	0	0	0	0	0	0	0	0	0	0	0	0.01136	0	0	0	0	0	0	0	0.01559
LP6007430-DNA_A01	0.02833	0.00244	0	0	0	0.01067	3e-05	0.00111	0	0.02092	0.00362	0	0	0.00786	0.0027	0.01911	0.00124	0	0	0	0	0	0	0	0	0	0	0.01756	0	0	0	0	0	0	0	0	0	0.00451	0	0	0.00388	0	0	0	0	0	0	0	0.00927
LP6007436-DNA_A01	0.01128	0.00509	0	0	0	0.00469	0	0	0	0	0.0025	0.00153	0	0.01354	0.00424	0.00832	0.00061	0	0	0	0	0	0	0	0	0	0	0.00752	0	0	0	0	0	0	0	0	0	0	0	0	0.0089	0	0	0	0	0	0	0	0.01075
LP6007438-DNA_A01	0.00661	0.00019	0	0	0	0.00289	0	0	0	0	0.0006	0	5e-05	0.00452	0.00726	0.00181	0.0012	0	0	0	0.00092	0	0	0	0	0	0	0	0	0	0	0	0	0	0	0	0	0.00284	0	0	0.00232	0	0	0	0	0	0	0	0.00485
LP6007442-DNA_A01	0.03292	0	0	0	0	0.00825	0	0	0	0	0.00853	0	0	0	0.02078	0.05287	0	0	0	0	0.01064	0	0	0	0	0	0	0.05874	0	0	0	0	0	0	0	0	0	0.00103	0	0	0	0	0	0	0	0	0	0	0
LP6007504-DNA_A01	0.00479	0.00115	0	0	0	0.00191	0	0	0	0	0.00107	0	0	0.00414	0.00166	0.00421	0	0	0	0	0	0.00141	0	0	0	0	0	0.00349	0	0	0	0	0	0	0	0	0	0	0	0	0.00228	0	0	0	0	0	0	0	0.00419
LP6007512-DNA_A01	0.02653	0.00421	0	0	0	0.01014	0	2e-05	0	0	0.00198	0	0	0.01048	0.00619	0.00651	0.00096	0	0	0	0	0	0	0	0	0	0	0.00596	0	0	0	0	0	0	0	0	0	0.00686	0	0	0.00466	0	0	0	0	0	0	0	0.00891
LP6007520-DNA_A01	0.01333	0.00048	0	0	0.02017	0.00509	0	0	0	0.01367	0.0021	0	0	0.00535	0.00312	0.01076	0.00185	0	0	0	0	0	0.00049	0	0	0	0	0.00973	0	0	0	0	0	0	0	0	0	0.00348	0.00128	0.00438	0.00182	0	0	0	0	0	0	0	0.00557
LP6007523-DNA_A01	0.01745	0.00276	0.00459	0	0.02429	0.00651	0.0002	0	0	0.01926	0.00318	0	0.00221	0.00527	0.00221	0.01601	0.00229	0	0	0	0	0	0	0	0	0	0	0.01524	0	0	0	0	0	0	0	0	0.03348	0.00381	0.00258	0.0053	0.0043	0	0	0	0	0	0	0	0.0069
LP6007529-DNA_A01	0.01607	0.01097	0	0	0	0.00629	0	0	0	0	0.00329	0	0	0.0071	0.00145	0.01251	0	0	0	0	0	0	0	0	0	0	0	0.0151	0	0	0	0	0	0	0	0	0	0.00422	0	0	0.00525	0	0	0	0	0	0	0	0.00827
LP6007531-DNA_A01	0.01473	0	0	0	0	0.00575	0	0	0	0	0.00163	0.00251	0.0016	0.00874	0.01081	0.00744	0	0	0	0	8e-05	0	0.00131	0	0	0	0	0.00478	0	0	0	0	0	0	0	0	0	0.00482	0	0	0.00891	0	0	0	0	0	0	0	0.00769
LP6007533-DNA_A01	0.00828	0.00179	0	0	0	0.0037	0	0.00029	0	0	0.00138	0	0.00019	0.0043	0.00454	0.00537	0.00019	0	0	0	0	0	0	0	0	0	0	0.0056	0.00016	0	0	0	0	0	0	0	0	0	0	0	0.00257	0	0	0	0	0	0	0	0.00429
LP6007538-DNA_A01	0.00994	0.00273	0	0	0	0.00358	0.00056	2e-05	0	0	0.00202	0	0	0.01047	0.00364	0.00998	0.00161	0	0	0	0	0	0	0	0	0	0	0.01105	0	0	0	0	0	0	0	0	0	0	0	0	0.00409	0	0	0	0	0	0	0	0.00945
LP6007540-DNA_A01	0.01983	0.00103	0	0	0	0.00776	0.00047	0	0	0	0.00283	0	0	0.00513	0.00169	0.0093	0.00266	0	0	0	0	0	0	0	0	0	0	0.01053	0	0	0	0	0	0	0	0	0	0.0062	0	0	0.00245	0	0	0	0	0	0	0	0.00557
LP6007542-DNA_A01	0.01865	8e-05	0	0	0	0.00742	0	0	0	0	0.00303	0	0	0.01332	0.0195	0.01625	0.00236	0	0	0	0	0	0	0	0	0	0	0.01224	0	0	0	0	0	0	0	0	0	0.00226	0	0	0.007	0	0	0	0	0	0	0	0.01392
LP6007544-DNA_A01	0.0199	0.00282	0	0	0	0.00808	0.00084	0	0	0.02141	0.00349	0	0	0.00646	0.0032	0.013	0.00184	0	0	0	0	0	0	0	0	0	0	0.01347	0	0	0	0	0	0	0	0	0	0.00409	0	0.00538	0.00189	0	0	0	0	0	0	0	0.00841
LP6007567-DNA_A01	0.01725	0.00169	0	0	0	0.00673	1e-05	0.00075	0	0	0.00177	0.00149	0	0.00765	0.0033	0.00744	0.00106	0	0	0	0	0	0	0	0	0	0	0.00805	0	0	0	0	0	0	0	0	0	0.00597	0	0	0.00336	0	0	0	0	0	0	0	0.00669
LP6007591	0.03453	0.01147	0	0	0	0.01611	0	0	0	0	0.00343	0.0021	0	0.00089	0.00735	0.00744	0.00216	0	0	0	0.00707	0	0	0	0	0	0	0.01268	0.00319	0	0	0	0	0	0	0	0	0.01355	0	0	0.0021	0	0	0	0	0	0	0	0.00244
LP6007594	0.02479	0.00137	0	0	0.03629	0.01067	0	0.00015	0	0.01935	0.00337	0	0	0.00906	0.00234	0.01969	0.00298	0	0	0	0	0.01169	0.00441	0	0	0	0	0.0115	0	0	0	0	0	0	0	0	0.02929	0.00515	0.00642	0.00653	0.00467	0	0	0	0	0	0	0	0.00958
LP6007597	0.00738	0.00327	0	0	0	0.00232	0	0.00029	0	0	0.00256	0	0	0.02434	0.00088	0.01118	0	0	0	0	0	0	0	0	0	0	0	0.01818	0	0	0	0	0	0	0	0	0	0	0	0.00497	0.01432	0	0	0	0	0	0	0	0.02215
LP6007600	0.00859	0	0.00654	0.00094	0.03095	0.00382	0.00019	0	0	0.00634	0.00068	2e-05	0	0.00416	0.00052	0.0028	0	0	0	0	0	0	0.00168	0	0	0	0	0.00273	0	0	0	0	0	0	0	0	0.01752	0.00389	0.00472	0.00081	0.00226	0	0.00154	0	0	0	0	0	0.00435
LP6007602	0.00439	0	0	0	0	0	6e-05	0	0	0	0.00114	0.00204	0.00195	0.0016	0.00971	0	0	0	0	0	0.00497	0.00243	0.00633	0	0	0	0	0	0	0	0	0	0	0	0	0	0	0.00714	0	0	0	0	0	0	0	0	0	0	0
MB1.txt	0.0003	0	0	0.00013	0.00064	0.00024	1e-05	0	9e-05	0	0	0.00018	0	0.00026	0	0	0	0	0.06286	3e-05	0	0	0.0002	0	0	0	0.00249	4e-05	0	0	0	0	0	0.00545	4e-05	0.00128	0	0.00048	0.00029	4e-05	0	0	2e-05	0.00012	0	0.0828	0	0.01086	0.00016
MB101.txt	0.00296	0	0	0	0	0.00232	0	0	0	0.00042	0	0.00055	0.00018	0.00063	4e-05	0	0.00271	0	0	0	0	0	0.0028	0	0	0	0	0.0004	0.00048	0	0	0	0	0	0	0	0	0.00313	0.00267	0.00022	0	0.00035	0.00017	0.00099	0	0	0	0	0.00084
MB102.txt	0.00152	0	0	0	0	0.00105	0	0	0	0.00015	0	0.00042	0.00076	0.00028	0	0	0.00135	0	0	0	0	0	0.00133	0	0	0	0.00953	0.00012	0	0	0	0	0	0	0.00019	0	0	0.00178	0.0012	9e-05	0	0	0	0	0	0	0	0.00552	0.00026
MB104.txt	0.0024	0	0	0.0003	0.00015	0.00117	0	0	0	0.00044	0	0.00036	0.00076	0.00079	9e-05	0	0.00064	0	0	0	0	0	0.002	0	0	0	0	0	0.00026	0	1e-05	0.00831	0	0.01105	9e-05	0	0.0005	0.00254	0.00192	0.00016	0	0.00042	0.0001	0.00024	0	0	0	0	0.00056
MB106.txt	0.00025	0	2e-05	4e-05	0	0.00017	0	0	0	0.00017	1e-05	9e-05	0	0.00011	0	3e-05	8e-05	0.00415	0	0.00044	0	0	0	0.0088	0	0	0	0.00019	0	0	0	0.00296	0	0.00082	8e-05	0	0	0.00019	0.00011	7e-05	0	3e-05	0	0	0	0	0	0	0.00013
MB107.txt	0.00138	0	0	0	0.00069	0.00071	0	0	0.00752	0.00026	0	0.00013	0	0.00041	3e-05	0	8e-05	0.00178	0	0	0	0	0.00045	0.02363	0	0	0	0.0003	0	0	0	0	0	0.01235	0	0.00151	0.00048	0.00147	0.00072	7e-05	0	0	0	0	0	0	0	0.01121	0.0005
MB108.txt	0.00017	0	0.00011	0	0	0.00029	0	0	0	0.00016	0	0.00012	0.00017	7e-05	4e-05	0	0.00038	0	0.11414	0	0.00016	0	0.00039	0.00983	0	0	0	0.00021	0	0	0	0.00076	0	0.00251	0	1e-05	0.00052	0.00068	0.00038	6e-05	0	0	0	0	0	0.02352	0	0.00144	0.00013
MB110.txt	2e-05	0	0.00113	0	0.00161	0.00024	0	0	0	0.00169	1e-05	0	0	0.00126	0.00023	0.00131	0.00019	0.01845	0	0	0	0	0.00036	0.02428	0.00078	0.02096	5e-05	0.00113	0	0	0	0.02371	0	0.0269	0.00032	0.01767	0.00497	0	0.00047	0.00068	0	0	0	0.00068	0	0	0	0.02913	0.0016
MB112.txt	0.0008	0	0	0	3e-05	0.00077	0	0	0.00096	0.00026	0	0	0	0.00043	8e-05	0.00017	0.00046	0.0135	0	0	0	0	0.00071	0.00076	0.00065	0	0	0	0	0	0	0.00166	0	0.00827	0	0.00179	0.00044	0.00099	0.00073	6e-05	0	0	0	0	0	0	0	0.008	0.00034
MB113.txt	0.00074	0	0	8e-05	0.00016	0.00072	0	0	0	6e-05	0	0.00028	0	0.00028	0	0	0.00038	0.00334	0	0	0	0	0.00066	0.00716	0	0	0.00435	0	0	0	0	0	0	0.00589	2e-05	0	0	0.00107	0.00058	0.0001	0	0.00041	0	0.00036	0	0	0	0.00809	0.00026
MB114.txt	0.00014	0	0.00017	0.00012	0.00011	0.0001	0	0	0.00248	0.0003	0	0	0	0.0002	3e-05	0.00011	4e-05	0.00149	0.05734	0.00083	0	0	0.00023	0.00972	0.00024	0	0	0.00023	0	0.00036	0	0.00515	0.00029	0.00167	5e-05	0.00103	0.00056	0.00021	0.00024	0.00017	0	0	0	0.00024	7e-05	0	0.00698	0	0.0002
MB115.txt	0.0007	0	0	0	0.00061	0.0002	0	0	0.00324	0.00017	0	0	0	0.00034	0	3e-05	0.00016	0.0124	0	0	2e-05	0	0.00047	0	0.00032	0	0	0.0002	0	0	0	0.00104	0	0.01138	0	0	0	0.00057	0.00033	3e-05	0	0.00014	0	0	0	0.00827	0	0.00363	0.00042
MB117.txt	0.00066	0	0	0	1e-05	0.00054	0	0	0	0.00013	0	0.00039	0.00013	0.00027	0	0.0003	0.00045	0.0077	0	0.00054	0	0	0.00038	0.01612	0	0	0	0.00023	0	0	0	0.00156	0	5e-05	0	0	0	0.00055	0.00062	4e-05	0	0	3e-05	0	0	0	0	0.00727	0.00025
MB119.txt	0	0	4e-05	3e-05	9e-05	9e-05	0	0	0.00112	8e-05	0	0	0	3e-05	2e-05	9e-05	6e-05	0	0.02409	0.00018	0	0	7e-05	0.00553	0	0	0	6e-05	4e-05	0	0	0	0	0.00014	0	0	0	0.0002	0.00029	6e-05	0	0	0	0	0	0	0	0.00203	3e-05
MB12.txt	0.00036	0	0	0	0	0.00015	0	0	0	0	0	5e-05	0	7e-05	0	0	0	0	0.01618	0	0	0	0.00023	0	0	0	0	0	0	0	0	0	0	0.00055	5e-05	0	0	0.00028	0.00011	2e-05	3e-05	2e-05	0	6e-05	0	0	0.00062	0	6e-05
MB121.txt	0.00055	0	0	0	0.00068	0.00018	0	0	0.00416	0.00013	0	0	0	0.00018	4e-05	8e-05	6e-05	0	0.05981	0	3e-05	0	0.0004	0	0	0	0	0.00012	0	0.02598	0.00043	0	0	0.00607	0	0.0014	0.00014	0	0.00019	0	0	0	0	0	0	0.01622	0	0.00109	0.00022
MB122.txt	0.00072	0	0	0	0.00077	0.00029	0	0	0	0.00012	0	0.00055	0	0.00057	2e-05	0	0	0.01317	0	0	5e-05	0	0.00051	0	0	0	0	0.00032	0	0.03818	0	0	0	0.01217	2e-05	0.0096	0	0.00052	0.00034	5e-05	0	0	0	0	0	0	3e-05	0.00217	0.00038
MB124.txt	0.00133	0	0.00016	0	0	0.00069	0	0	0	0.00033	0	5e-05	0	0.00041	8e-05	0	0.00097	0.00998	0	0	0	0	0.00107	0.03592	0	0	0	0.00054	0	0.03693	0	0.0065	0	0.00647	0	0.00728	0.00041	0.00156	0.00083	4e-05	0	0	0	0.00021	0	0	0	0.01536	0.00057
MB125.txt	0.00161	0	0.00063	0	0.00215	0.00099	0	0	0	0.00074	0	0	0.00122	0.00092	0.00017	0.00019	0.00111	0.00059	0	0	0	0	0.00268	0.02457	0	0.00626	0.00495	0.00035	0	0	0	0	0	0.01647	0	0.01197	0.00264	0.00261	0.00143	6e-05	0	0	1e-05	0	0	0	0	0	0.00106
MB126.txt	0.00299	0	0	0	0.00131	0.00139	0	0	0.01086	0.00047	0	0.00092	0.00135	0.00085	7e-05	0	0.00075	0	0	0	0	0	0.00204	0	0	0	0.00232	0	0.0001	0	0	0	0	0.01204	0	0.00036	5e-05	0.00213	0.00192	0.00022	0	0	0	0.00036	0	0	0	0	0.00084
MB127.txt	0.0016	0	0	0	0	0.00108	0	0	0	7e-05	0	0.00087	0	0.00031	1e-05	0	0.00057	0	0	0	0	0	0.00159	0	0	0	0	0.00014	0	0	0.00064	0	0	5e-05	0	0	0	0.00104	0.00115	1e-05	0	4e-05	7e-05	0.00013	0	0	0	0	0.0002
MB128.txt	0.00531	0	0	0	0.00416	0.00223	0	0	0	0.00285	0	0.00133	0	0.00454	0.00039	0.00183	0.00139	0	0	0.00094	0	0	0.00491	0	0.00208	0	0	0.00177	0	0	0	0	0	0	0.00093	0.0256	0.00314	0.00506	0.00189	0.00115	0	0.00144	0	0.00133	0	0	0	0	0.00438
MB129.txt	0.00048	0	0.00023	0	0.00147	0.00028	0	0	0.00628	0.0003	0	0	5e-05	0.00038	1e-05	0	0.00029	0	0.14849	0	0	0	0.00082	0.01114	0.00103	0.00962	0	0	0.00023	0.05904	0.00116	0	0	0.01105	0	0.00435	0.00026	0.00052	0.00061	4e-05	0	7e-05	2e-05	0.00016	0	0	0	0.01713	0.00048
MB130.txt	0.00104	0	0.00014	0	7e-05	0.00035	0	0	0.004	0.00033	0	0	0	0.00027	3e-05	0	0.00022	0	0	0	0.00017	0	0.0004	0	0	0.0079	0	0.0002	0	0	0.0008	0	0.00061	0.00436	0	0.00246	0.00071	0.00077	0.0003	4e-05	0	0	0	0	0	0	0	0.00927	0.00027
MB131.txt	0.00038	0	0.00018	0	0	0.00049	0	0	0	0.00037	1e-05	0	0	9e-05	2e-05	0.00054	0.00023	0	0	0.00095	0	0	0	0.035	0	0.00521	0	0.00038	0	0.03707	0	0.00385	0	0.00421	0	0.00535	0.00098	0.0007	0.00047	5e-05	0	0	0	0.00031	0	0	0.00401	0.01431	0.00028
MB132.txt	0.00035	0	0	0	5e-05	0.00012	0	0	0	5e-05	0	0	0	8e-05	4e-05	0	0	0.00147	0.03267	0	0	0	0.00017	0.00065	0	0	0	0	0	3e-05	0.00064	0	0	0.00378	0	0.00011	0.00019	0.00023	0.00017	1e-05	1e-05	0	0	0	0	0.00068	0	0.00187	7e-05
MB134.txt	3e-05	0	8e-05	0	0.0004	7e-05	0	0	0	0.00028	0	0	0	0.00033	4e-05	0	3e-05	0.00613	0	0	0	0	0.00019	0	0	0	0.02045	0.00012	0	0	0	0.00256	0	0.00762	0	0.00367	0.00067	0	5e-05	0.00021	0	0.00022	0	0	0	0.00227	0	0	0.00026
MB139.txt	0.00029	0	0.00012	0	0	0.00021	0	0	0	0.0002	0	3e-05	0	6e-05	2e-05	0.00013	0	0	0.05148	0.00036	0	0	0.00037	0.01057	0	0.006	0	0.0002	0	0.00086	0	0	0	0.00024	0	0.00416	0.0006	0.0005	0.00028	3e-05	0	9e-05	0	0	0	1e-05	7e-05	0.00071	0.00013
MB15.txt	0.00082	0	0	0	0.00167	0.00034	0	0	0	9e-05	0	0.00014	0	0.00044	5e-05	0.0002	0.00033	0.00417	0.04133	0	0	0	0.00057	0	2e-05	0.00133	0.00513	0	0.00024	0.04987	0	0	0	0.01741	1e-05	0.00162	0	0.00055	0.00045	1e-05	0	0	0	4e-05	0	0	0	0	0.00064
MB16.txt	1e-05	0	4e-05	6e-05	0.00034	0.00019	0	0	0.00313	0.00012	0	0	0.00018	0.00021	0	0.00012	0.00024	0.00197	0.02978	0	0	0	0.0001	0.00454	0	0.00193	0	0.00011	0.00017	0.02468	0	0.00234	0	0.00408	7e-05	0.00124	0	0	0.00024	4e-05	0	0	0	0	0	0	0	0	0.00018
MB17.txt	0.00022	0	0	0	0.00107	0.00019	0	0	0.00161	0.0001	0	0.00041	8e-05	0.00032	0	0	0	0.02739	0.12122	0	0	0	0.00065	0	0	0	0	6e-05	0	4e-05	0	0	0	0.01368	0	0	0.00011	0.00047	0.00028	0	0	0	0	0	0	0.06616	0	0.00315	0.00039
MB18.txt	0.00055	0	0.00034	0	0	0.00039	0	0	0.00671	0.00032	0	0.00022	0	0.0002	5e-05	0.0001	0.0005	0.00767	5e-05	0	0	0	0.0008	0.00493	0.00066	0.00185	0	0.00036	0	0.04191	0.0003	0.00213	0	0	0	0	0.00109	0.00054	0.00043	7e-05	0	0	0	0.00019	0	0	0.00245	0.00289	0.00028
MB19.txt	1e-05	0	0.0002	0	0.00041	0.00022	0	0	0	0.00018	0	0	9e-05	0.00021	7e-05	0	0.00017	0.00194	0.059	0	0	0	0.00032	0.00274	0	0.00242	0	0	0	0.01436	0	0	0	0.00534	0	0.00316	0.00078	0.00055	0.00028	0	0	0.00015	0	7e-05	0	0	0	0	0.00021
MB2.txt	7e-05	0	0	0	0.00057	9e-05	0	0	6e-05	0.00011	0	8e-05	0.00013	0.00027	5e-05	0.00021	6e-05	0.00143	0	7e-05	0	0	0	0.003	0	0	0.0059	9e-05	0	0	0	0	0	0.00326	0	0.00277	7e-05	0.00012	7e-05	1e-05	0	0	0	5e-05	0	0.08784	0.00016	0	0.00022
MB20.txt	0.00074	0	0.0001	0	0.00033	0.0004	0	0	0.00304	0.00018	0	0.00021	0	0.00025	2e-05	0	0.00048	0.00617	0.05506	0	0	0	0.00074	0.0179	0	0	0	0.00011	0	0.0246	0	0.00581	0	0.00038	7e-05	0.00108	1e-05	0.00101	0.00021	5e-05	0.00013	4e-05	0	0.00023	0	0.00205	0	0.01045	0.00027
MB21.txt	0.00029	0	0	0	0	0.00018	0	0	0	2e-05	0	0	0.00024	0	0	0	0.00029	0	0	0	0	0	0.00041	4e-05	0	0	0.00351	0	0	0	0	0	0	7e-05	0	0	0.00023	0.0004	0.00029	0	5e-05	2e-05	3e-05	3e-05	0	0.03685	0	0	1e-05
MB23.txt	0.00055	0	0.00021	0	0	0.0004	0	0	0.00168	0.00058	0	0	0	0.00068	6e-05	0.00033	0.00092	0.01038	0.12159	0	0	0	0.00074	0	0.00024	0.01217	0.01554	0.00037	0	0.00951	0	0.02037	0	0.01411	0.00015	0.00141	0.00103	0.00098	0.00037	0.00037	0	0.00042	0	0	0	0	0	0	0.00073
MB24.txt	0.0001	0	0	0	0.00028	3e-05	0	0	0	4e-05	0	0	0	0.00013	3e-05	0	8e-05	0.00745	0	0	0	0	0.00019	0	0	0.0022	0.00124	3e-05	0	0	0	0	0	0.00242	3e-05	0	7e-05	0	0.00019	0	0	0.00021	0	5e-05	0	0	0	0	0.0001
MB26.txt	0.00041	0	8e-05	0	0.00019	0.00052	0	0	1e-05	0.00019	0	0.00037	0	0.00017	7e-05	0.00027	0.00039	0	0	0	0	0	0.00058	0.01205	0	0	9e-05	0.00022	0	0	0	0.00617	0	0	9e-05	0.00236	0.00055	0.0006	0.00049	6e-05	0	0	0	6e-05	0	0	0.00229	0.00245	0.00023
MB28.txt	1e-05	0	0	0	0	0	0	0	0.00031	0	0	0	0	4e-05	0	0	0	0	0	0	0	0	0	0.00042	4e-05	0	0	0	0	0	0	0	0	0.00151	0	0	0	0	0	0	0	0	0	0	0	0.00927	0	0	6e-05
MB3.txt	0.00105	0	0	0	0.00035	0.00067	0	0	0	0.00018	0	0	0.00058	0.00017	2e-05	5e-05	0.0003	0	0.06052	0	0	0	0.00076	0	0	8e-05	0	0.0002	0	0	0	0	0	0.00091	0	0	0	0.00108	0.00075	1e-05	0	0	0	0	0	0	0.00038	0	0.00018
MB31.txt	0.00112	0	0	0	0.00018	0.00077	0	0	0	0.00026	0	0.00038	0.00014	0.00056	2e-05	0.00057	0.00045	0.01487	0	0	0	0	0.00089	0	0	0.0067	0	0.00022	0.00024	0	0	0	0	0.01222	0	0.00056	0.00074	0.00176	0.00063	0	0	0	6e-05	0.00023	0	0	0	0.00883	0.0006
MB32.txt	0.0003	0	4e-05	0	0.00045	0.00015	0	0	0	0.00015	0	0	0	0.00025	3e-05	0	0.00013	0.00735	0.01705	0	0	0	0.00042	0	0.00048	0	0	0.0001	0.00014	0.01091	0	0.00178	0	0.00632	0	0.00036	0.00017	0.0005	0.00027	6e-05	0	1e-05	0	0.00018	0	0.00054	0	0	0.00027
MB34.txt	0.00154	0	0	0	0.00086	0.00085	0	0	0	0.00098	0	0	0	0.00119	0	0.00057	0.00036	0.04297	0	4e-05	0	0	0.00168	0.01971	0.00021	0.03839	0	0.00098	0	0	0	0.00834	0	0.03235	0.00042	0	0.00113	0	0.00096	0.00045	0	0	0	0	0	0	0	0.01203	0.00124
MB35.txt	0.00032	0	0	0	4e-05	0.00022	0	0	0.00123	0	0	0	0	0	0	0	0.0004	0	0.01604	0	0	0	0.0004	0	0	0	0.00318	0	0	0.00592	0	0	0	1e-05	0	0	0.00019	0.0003	0.0002	0	0	8e-05	2e-05	0	0	0	0	0	6e-05
MB36.txt	0.00074	0	1e-05	0	0	0.00043	0	0	0.00064	0.00048	1e-05	7e-05	0	0.0002	0	0.00017	0.00043	0.01277	0.02036	0.00113	0	0	0.00064	0.03678	0	0.00206	0.00444	0.0009	0	0.03723	0	0.01722	0	0.00134	0	0	0.00045	0.00079	0.00051	0.00024	0	0	0	0.00016	0	0.10778	0	0.00892	0.00033
MB37.txt	0.00019	0	0	0	0	8e-05	0	0	0	0	0	2e-05	0	3e-05	0	0	0	0	0	0	0	0	5e-05	0	0	0	0.00156	2e-05	4e-05	0.01566	0	0	0	0	0	0	0	7e-05	0	1e-05	1e-05	0	0	1e-05	0	0	0.00084	0	2e-05
MB38.txt	6e-05	0	3e-05	8e-05	0.00035	0	0	0	0	0.00024	1e-05	0.00018	0	0.00049	6e-05	0	9e-05	0.00564	0	0	0	0	9e-05	0.00583	0.00069	0.00934	0.00452	0.0001	0	0.00099	0	0.0066	0	0.01181	0	0.00324	5e-05	0	0	5e-05	0	0	0	0	2e-05	0.14323	0.01711	0	0.0004
MB39.txt	6e-05	0	0	0	3e-05	0.00011	0	2e-05	0	1e-05	0	0	0	4e-05	0	0	0.00012	0	0.00036	0.00019	1e-05	0	0	0.004	0	0	0	0	0	0.00359	0	0	0	0	0	0	0	0.00013	0.00011	0	3e-05	0	0	0	0	0.01389	0	0	3e-05
MB40.txt	1e-05	0	0	0	0	2e-05	0	2e-05	0	4e-05	0	3e-05	7e-05	0	0	2e-05	0	0	0.00379	0	0	0	0	0.00218	0.00011	0	0.00607	3e-05	0	0	0	0	0	0.00202	0	0	0	1e-05	1e-05	0	0	0	0	0	0	0	0	0.00372	6e-05
MB45.txt	0.00015	0	0.00016	0	0	0.00016	0	0	0.00917	0.0006	0	0.00018	0	0.00063	8e-05	0.00049	0.00035	0.03044	0.08138	0	0	0	0.00068	0.00257	0.00043	0.01166	0	0.00041	0	0.0274	0	0.01668	0	0.01596	0	0.00297	0.00096	0	0	0.00016	0	0	0	0	0	0	0.00012	0.01604	0.00074
MB46.txt	0.00028	0	0	3e-05	0	0.0002	0	0	0	0.00026	0	0	8e-05	0.00026	3e-05	0.00016	0.0001	0	0.04245	0.00014	0	0	0.00032	0.01342	0	0.00789	0.0301	0.00018	0	0	0	0.00829	0.0001	0.00752	9e-05	0.00096	1e-05	0	1e-05	7e-05	0	0	0	0	0	0.11419	0.00687	0.0018	0.0003
MB49.txt	0.00021	0	0	0	0.00145	0.00026	0	0	0	0.0002	0	0.00021	0	0.00031	3e-05	0	0.00046	0.01915	0.06916	0	0	0	0.00074	0.0071	0	0.0021	0	0.00017	9e-05	0.0009	0	0.00057	0	0.00923	0	0.00333	0.00069	0.00091	0.00032	1e-05	0	0	0	0.00016	0	0.00947	0.00205	0.0068	0.00031
MB5.txt	0.00024	0	0.00019	0	0.001	0	0	0	0.00788	0.00032	0	0	0	0.00032	4e-05	3e-05	0	0	0	0.00066	0	0	0.00031	0.01124	0	0.00215	0.00645	0.00022	0.0001	0.04682	0.0006	0.00375	0	0.01052	5e-05	0.00298	2e-05	0.00029	0	4e-05	0	0.00028	0	0.00031	0	1e-05	0	0.00242	0.0004
MB50.txt	0.00115	0	0	0	0.00018	0.00039	0	0	0	0.00028	0	0.00017	0	0.00045	2e-05	0.00026	0.00013	0.0158	0.01749	0	0.00015	0	0.00075	0.00386	0	0.01017	0.00972	0.00018	0	2e-05	0	0	0	0.00613	0.00013	0.00206	3e-05	0.0006	0.00013	0.00013	0	0	0	0	0	0	0	0.00732	0.00034
MB51.txt	0.00049	0	0.00016	0	0.00092	8e-05	0	0	0	0.00015	0	0	0	0.00029	0	0.0002	0.00021	0	0	0	0	0	0.00024	0.00501	0.00035	0.00347	0.01195	0	0	0.04177	0	0	0	0.00947	0	0.00368	0	0.00022	0.0002	0	0	0	6e-05	0.00012	0	0	2e-05	0.00723	0.00022
MB518.txt	0.00104	0	0.00012	0	0.00075	0.00046	0	0	0.00482	0.00032	0	0	0.00026	0.00043	6e-05	0.00011	0.00024	0.01088	0.09065	0.00036	0	0	0.00096	0.02228	0.0005	0	0.00196	0.00042	0	0.0417	0	0	0	0.01112	0	0.00458	0	0.00064	0.00072	0.00016	0	0	0	0.00012	0	0	0	0.00519	0.00048
MB53.txt	0.002	0	0	0	0.00037	0.00099	0	0	0	0.00011	0	0.00081	0.00049	0.00028	4e-05	0	0.0007	0	0	0.0006	0	0	0.00102	0	0	0	0	0.00024	0	0	0.00102	0.00483	0	0.00826	2e-05	0.00187	0	0.0011	0.00098	8e-05	0	0	0	0.0001	0	0	0	0.00598	0.00042
MB56.txt	0.00139	0	0	0	0.0001	0.00127	0	0	0	0.00051	0	0.00031	0.00054	0.00057	9e-05	0	0.00086	0	0	0.00156	0	0	0.00119	0.02276	0	0	0	0.00028	0	0	0	0.00689	0	0.00015	0.0002	0	0.00134	0.00266	0.0013	0.00019	0	0.00014	0	0.00055	0	0	0	0	0.00045
MB57.txt	0.00024	0	0.00012	0	0.002	0.00019	0	0	0.00474	0.00013	0	0.00031	0.00038	0.0005	3e-05	0	0	0.0188	0.09353	0	3e-05	0	0.00022	0	0	0.00127	0.00575	0	0	0	0	0.00407	0	0.01691	2e-05	4e-05	0	0.00042	7e-05	0	0	0	5e-05	7e-05	0	0.03512	0	0	0.00037
MB58.txt	0.00077	0	0.0007	0	0.00271	0.00069	0	0	0.00197	0.00051	0	0	0	0.00066	7e-05	0	0.00051	0	0	0	0	0.00113	0.00091	0.00972	0	0.00574	0	0	0	0	0	0	0	0.01146	0	0.01439	0.00264	0.00166	0.00076	0.00015	0	0	0	0	0	0	0	0	0.00049
MB59.txt	0.00157	0	0	0	0.00017	0.00142	0	0	0	0.00024	0	0.00034	0.00077	0.00047	0	0	0.0014	1e-05	0	0	0.00058	0	0.00135	0.02024	0	0	0.00989	0.00024	0	0	0	0	0	0.00373	0	0.00037	0	0.00287	0.00147	6e-05	2e-05	0.00015	0	0.00037	0	0	0	0.01479	0.00023
MB6.txt	0.00082	0	0	0	0.00195	0.00032	0	0	1e-05	0.00012	0	0	0.0004	0.00058	6e-05	1e-05	0.00014	0.00774	0	0	0.00022	0	0.0007	0.01012	6e-05	0.01007	0.01367	0.00015	1e-05	0.03018	0	0	0	0.01061	0	0.00419	0.00061	0.00102	0.00058	3e-05	0	0	0	0.00014	0	0.13517	3e-05	0.00166	0.00047
MB60.txt	0.00145	0	0	0	0	0.00082	0	0	0.00205	0.00013	0	0	0	0.00024	1e-05	0	0.0003	0	0	0	0	0	0.00085	0.00307	2e-05	0	0.00882	0	0	0	0	0.00484	0	0.00047	0	0	0	0.00058	0.00075	4e-05	0	0.00042	0	0.00035	0	0	0	0	0.00019
MB61.txt	0.00206	0	0	0	0.0013	0.0016	0	0	0	0.00017	0	0.00061	0	0.00071	2e-05	0.00042	0.00077	0	0	0	0	0	0.00227	0	0	0	0	0.00021	0	0	0.00181	0	0	0	3e-05	0	0	0.00296	0.00184	8e-05	0	0	0	0.00061	0	0	0	0	0.00063
MB612.txt	0.00014	0	0	0	0.00023	0.00018	0	0	0.00039	4e-05	0	0	0	6e-05	0	0	8e-05	0.00666	0.00119	0	6e-05	0	0.00031	0.00181	0	0	0.00239	0	0	0.01509	0	0	0	0.00253	0	0.00027	0.00038	0.00029	0.00021	1e-05	0	0	0	6e-05	3e-05	0	0	0.00627	0.00011
MB63.txt	0.00168	0	0	0	0.0023	0.00103	0	0	0.0018	0.00028	0	0.00095	0.00098	0.00052	4e-05	0	0.00179	0	0	0	0	0	0.00228	0	0	0	0	0	0	0	0.00078	0	0	0.00841	0	0.00191	0	0.0015	0.00125	0.00014	0	0	0	0.00033	0	0	0	0	0.00056
MB64.txt	0.00054	0	0.00017	0	2e-05	0.00023	0	0	0	0.00022	0	0.0002	0	0.00035	5e-05	0.00015	0.0007	0.00793	0.0162	0	0	0	0.00035	0.01453	1e-05	0	0	8e-05	0	0.04809	0	0.00266	0	0.00803	0	0.00515	0.00093	0	0.00018	5e-05	0	0	0	0	0	4e-05	0	0.00148	0.00029
MB66.txt	0.00185	0	0	0	0.00115	0.00111	0	4e-05	0.00447	0.00011	0	0.00078	0.00064	0.00038	7e-05	0.00024	0.00061	0.00353	0	0	0	0	0.00197	0	0	0	0	0	0	0	0.00336	0	0	0.00078	0	0.00053	0.00122	0.00175	0.00156	2e-05	0	0	0	0.00039	0	0	0	0	0.00025
MB67.txt	0.00068	0	0	0	0.00058	0.0005	0	0	0.00083	7e-05	0	0.0003	4e-05	0.0003	0	0	0.00035	0	0	0	0.00011	0	0	0.00044	0	0	0	0	0	0.09383	0	0.00205	0	0.01106	9e-05	0.00034	0	0.00074	0.00063	7e-05	0	0.00012	0	0.00051	0	0	0	0.00738	0.0002
MB69.txt	0.00108	0	0	0	0	0.00079	0	0	0.00617	0.00051	0	0.00045	0.0001	0.00033	4e-05	0	0.00107	0.00713	0	0.00136	0	0	0.00096	0.01421	0	0.006	0.0194	0.00056	0	0	0	0.00154	0	0.00025	0	0.00433	0.00081	0.00175	0.00076	0.00018	0	0.00021	4e-05	0.00023	0	0	0	0	0.00038
MB7.txt	0.00032	0	0	0	0.00047	0.00021	0	0	0.00414	0.0002	0	0	1e-05	0.00023	0.00011	0	0	0.01343	0.12225	0	0	0	0.00044	0.0033	0.00012	0	0	0.00012	0	0	0	0.0075	0	0.00781	0	0.00451	0.00041	0.00027	0.00012	5e-05	0	0	0	0	0	3e-05	0	0.00461	0.00042
MB70.txt	0.00091	0	0	0	0.00301	0.00049	0	0	0.00705	0.00038	0	0	0	0.00106	5e-05	0.0002	0.00033	0.02395	0	0.0007	0	0	0.00091	0.01038	3e-05	0	0.00987	0.00035	0.00029	0.01832	0.00015	0.00758	0	0.0288	0	0.00297	0	0.0011	0.00067	3e-05	0	0.00025	0	0.00029	0	0	0	0	0.00093
MB74.txt	0.00182	0	0	5e-05	0.00062	0.00106	0	0	0	0.00037	0	0.00017	0	0.00031	0.0001	0	0.00133	0	0	0	0	0	0.00202	0	0	0	0	0.00039	0	0	0.00194	0	0	0.00357	0	0	0.00238	0.00189	0.00181	0.0002	0	0.00053	6e-05	0.00035	0	0	0	0.00515	0.00069
MB75.txt	0.0013	0	0	0	0.00131	0.001	0	0	0.00237	0.00017	0	0	0	0.00019	4e-05	0	0.00124	0	0	0	0	0	0.00186	0	0	0	0.00424	0	0.00093	0	0.00175	0	0	0	1e-05	0	0.0009	0.00264	0.00184	3e-05	0	0.00027	0	0.00042	0	0	0	0	0.00043
MB77.txt	0.00161	0	0	0	0	0.00121	0	0	0.00096	0.00024	0	0.00023	0.00052	9e-05	6e-05	0	0.00059	0	0	0	0	0	0.00135	0.02601	0	0	0	0.00028	0	0	0.00108	0.00762	0	0	0	0	0.00054	0.00128	0.00097	0.0001	0	0.00012	2e-05	0	0	0	0	9e-05	0.0001
MB78.txt	0.00248	0	0	0	0	0.00177	0	0	0.00116	0.00051	0	0.00114	0.00078	0.00063	0.00012	0	0.00247	0.00429	0	0	0	0	0.00227	0	0	0	0.02126	0.00041	0	0	0	0.00726	0	0.00021	0.00035	0.00571	0.0011	0.0017	0.00205	0.00031	0	0.00048	0	0.00053	0	0	0	0	0.0003
MB79.txt	0.00122	0	0	0	0	0.00071	1e-05	0	0.00106	0.00027	0	0.00033	0.00057	0.00029	3e-05	0.00024	0.00077	0	0	0	0	0	0.00146	0	0	0	0	0.00018	0	0	0.00097	0.00073	0	0.00224	0.00018	0	0.00127	0.00145	0.00107	0.00016	0	0	0	0.00044	0	0	0	0	0.00031
MB8.txt	0.00036	0	0.00043	0	0.00093	0.00021	0	0	0.00262	0.00016	0	0	1e-05	0.0003	8e-05	3e-05	0	0.0093	0.0522	0	0.00017	0	0	0.00734	0	0.00435	0	0.00014	0	0.0034	0	0	0	0.00478	6e-05	0.00682	0.00059	0.00033	0.00038	5e-05	5e-05	0	0	0	0	1e-05	0	0.00083	0.00027
MB800.txt	0.00013	0	0.00029	0	0	0.0004	0	0	0	0.0002	0	0.00011	0.00044	0.00017	0	9e-05	0.00042	4e-05	0	0	0	0	0.0005	0.01419	0	0.00752	0	0.00022	0	0.04652	0.0006	0.00402	0.00025	0.0006	0	0.00121	0.00012	0.00066	0.00047	8e-05	0	0	9e-05	0.00034	0	0.00206	0.00502	0.00101	0.00029
MB81.txt	0.00163	0	0.00123	0	0.00013	0.00117	0	0	0	0.00124	0	0.00109	0.00144	0.00047	0.00016	0	0.00176	0	0	0	0	0	0.00452	0	0	0	0.00837	0.00095	0	0	0.00395	0	0	0	0	0	0.00412	0.00398	0.00237	0.0003	0	0	0	0.00067	0	0	0	0	0.00056
MB82.txt	0.00144	0	0	0	0.00086	0.00095	0	0	0	0.00025	0	0	0	0.00053	6e-05	0.00027	0.00049	0	0	0	0	0	0.00089	0.00838	0	0	0	0.00021	0.00011	0	0	0.00562	0	0.00859	0.00011	0.00261	0.00024	0.00096	0.00087	0.00013	0	0	0	0	0	0	0	0	0.0004
MB83.txt	0.00051	0	0.00019	0	0.00123	0.00027	0	0	0.00161	0.00024	0	0	0.0002	0.00035	3e-05	0.00016	0.00024	4e-05	0.08165	0	0	0	0.00065	0.00509	0	0.00376	0.01547	0.00015	0	0.03501	0	0	0	0.00782	0	3e-05	0.00063	0.00067	0.00025	0.00012	0	0	0	0	0	0.03815	0	0.01549	0.00025
MB84.txt	0.00026	0	0.00011	0	0.00159	0.00015	0	0	0	0.00026	0	0	0	0.0006	5e-05	0.00034	0.00027	0.01391	0	0	0	0	0.00072	0.01501	0	0	0.01132	0.00016	0	0.05045	0	0.00617	0	0.01708	0	1e-05	0.00051	0.00071	0.00054	9e-05	0	0	0	0.00022	0	0.03952	0	0.001	0.0006
MB85.txt	0.00023	0	0	4e-05	0	0.00015	0	0	0	2e-05	0	3e-05	0	3e-05	0	0	0.00012	0	0	0.00028	3e-05	0	8e-05	0	0	0.00142	0.00227	4e-05	4e-05	0	0	0.00085	0	0.00019	0.00011	0	0.00023	0	0.00015	5e-05	0	0	0	6e-05	1e-05	0.02791	0	0	2e-05
MB86.txt	0.00011	0	0	0	0.00039	5e-05	0	0	0	0.00012	0	0	0	0.00023	3e-05	5e-05	0	0.01288	0.03761	0	0	0	0.00017	0.00403	0.00059	0.00266	0	0	0	0	0	0.00349	0	0.00532	0.00011	0.00199	0.00033	0	1e-05	1e-05	0	0	0	0.0001	0	0.05585	0	0.00251	0.00021
MB88.txt	0.00018	0	0	0	0.00018	0.00017	0	0	0	2e-05	0	0.0001	0	7e-05	0	0.0001	1e-05	0	0	0.00034	0	0	0.00017	0	0	0.00199	0	0.0001	0.00021	0.02447	0	0	0	0	0	0	0	1e-05	3e-05	2e-05	0	2e-05	2e-05	0	0	0	0.00097	0	7e-05
MB89.txt	0.00037	0	0.00011	0	0.00014	0.00016	0	0	0	0.00019	1e-05	8e-05	0	0.00017	2e-05	6e-05	0.00016	0	0.01467	0.001	0	0	0.00046	0.01202	0	0	0	0.00028	0	0.03348	0.0003	0.00193	0	0	0	0.00024	0.00013	0.00045	0.00023	8e-05	0	0.00012	0.00011	0.00014	0	0	0	0	9e-05
MB9.txt	0.00087	0	0	0	0.0001	0.00048	1e-05	0	0	7e-05	0	0.00027	0	0.00011	0	0	0.00046	0	0.04182	0	0.00016	0	0.00041	0.01238	0	0	0	0.00013	0	0	0	0	0	0.00054	0	0.00122	0	0.00084	0.00035	0	0	4e-05	0	0	0	0	0	0.005	1e-05
MB90.txt	9e-05	0	0.00014	8e-05	0.00023	3e-05	0	0	0.00068	0.00016	0	0	0	0.00013	5e-05	3e-05	5e-05	0.0038	0.0048	0.00014	0	0	0.00014	0.00526	7e-05	0	0	0.0001	0	1e-05	0	0.00259	0	0.00309	8e-05	0.00128	0.00032	0.00013	1e-05	3e-05	0	0	0	0.00011	0	0.04066	0	0	0.00013
MB91.txt	0.00032	0	0.00027	0	0.00124	0.00034	0	0	0	0.00017	0	0.00011	0	0.00036	0.0001	0	0.00033	0	0	0	0	0	0.00049	0.00102	0.00125	0.00153	0	0	0	0.03049	0.0006	0.00646	0	0.00327	0	0.00618	0.00093	0.00071	0.00022	0	0.00015	0	0	0.00015	0	0.00645	0	0.00426	0.00027
MB92.txt	0.00034	0	8e-05	0	8e-05	0.00027	0	0	0	0.00063	0	0.00022	0	0.00061	4e-05	0.00037	9e-05	0.02243	0	0	0	0	0	0.01052	0.00124	0	0.00621	0.00041	9e-05	0.00102	0	0.01686	0	0.01658	0.00036	0.00039	0.00153	0	0.00034	0.00035	0	0	0	0.00049	0	0.0257	0	0.01467	0.00069
MB94.txt	0.00072	0	0.00093	0.00035	0.00053	0.0006	0	0	0.00742	0.00085	0	0.00012	0.00034	0.0004	0.00014	0.00012	0.00038	0.01745	0	0.0002	0	0	0.00157	0.02261	0	0.00167	0	0.00087	0	0	0	0.0094	0	0.0099	0.00019	0.00523	0.00196	0.00182	0.00079	0.00028	0	0.00022	0	0.00059	0	0	0	0.00304	0.00051
MB95.txt	0.00046	0	0	0	0	0.00023	0	0	0	0	0	0	0	8e-05	1e-05	0	0.00011	0	0	0	0	0	0.00015	0	0	0	0.00203	0	0	0	0	0	0	0.0004	0	0	0	0.00031	0.00022	0	0	4e-05	2e-05	0	0	0	0	0.00243	4e-05
MB96.txt	0.00011	0	0.00014	9e-05	0.00021	0.00012	0	0	0.00198	0.00013	0	0	0	4e-05	2e-05	0	6e-05	0.00024	0.02126	0	0	0	0.00023	0.00078	0	0	0	0	0	0	0	0	0	0.00424	0	0.00219	0.00036	0.00029	0.00016	6e-05	0	0	4e-05	0	0	0	0	0	0.00012
MB98.txt	0.00031	0	0.00015	0	0.00052	0.00012	0	0	0	0.00032	0	0.00013	0	0.00027	3e-05	0.0002	6e-05	0.00394	0	0.00031	0	0	0.0005	0.0037	0	0.01347	0.00554	0.00014	0	0.01252	0	0.00448	0	0.00743	0	3e-05	0.00064	0.00055	0.00017	7e-05	0	0.0001	0	9e-05	0	0.00058	0	0.01193	0.00034
MB99.txt	0.00039	0	0	0	0.0008	0.00022	0	0	0	0.00023	0	0	0	0.00037	3e-05	0.00038	9e-05	0.00484	0.06358	0	0	0	0.0002	0.00741	0.00034	0	0.00213	0.00011	0	0.0204	0	0.00418	0	0.00944	0	0.00482	0.0006	0	0.00011	7e-05	0	0.00014	0	0	0	0.00052	0	0.00285	0.00031
RK001_C01	0	0	0	0	0	0	0	0	0	0.0052	0	0	0	0.02076	0	0.00383	9e-05	0	0	0	0	0	0.00852	0	0.00672	0	0	0	0	0	0.00213	0	0	0	0.00233	0	0	0.00703	0.00167	0.00158	0	0.00061	8e-05	0.00082	0	0	0	0	0.01821
RK014_C01	0.00077	0	0	0	0	0	0	0	0	0.00084	0	0	0.00075	0.00317	5e-05	0.00066	0.00022	0	0	0.00061	0	0	0.00169	0	0.00041	0	0	0	0	0	0.00095	0	0	0	0	0	0	0.00191	0.00059	0.00035	0	0.00072	0	0.00034	0	0	0	0	0.00265
RK028_C01	0	0	0.00316	0.00476	0	0	0	0	0.00956	0.0112	0	0	0	0.01671	0	0.01088	0.00069	0	0	0.00547	0	0.02427	0.01193	0	0	0	0	0.00898	0	0	0	0	0	0	0.00485	0	0.01914	0.00721	0.00353	0.00577	0	0	0	0	0	0	0	0	0.0154
RK030_C01	0	0	0	0	0	0	0	0	0	0.00396	0	0	0	0.01461	0	0.00315	0	0	0	0	0	0	0.0068	0	0.00086	0	0	0	0	0	0	0	0	0	0.00129	0	0	0	0.0006	0.00104	0	0	0	0.00096	0	0	0	0	0.01295
RK038_C01	0.00095	0	0.00115	0	0	0	0	0	0.01616	0.00247	0	0	0	0.00493	0.00025	0.00137	0	0.10446	0	0.00104	0	0	0.00443	0	0.00194	0	0.0003	0.00112	0	0	0.00261	0	0	0	0.00046	0	0.00394	0.00185	0.00032	0.00065	0	0.00021	0	0.00091	0	0	0	0	0.00434
RK040_C01	0	0	0	0	0	0	0	0	0.04269	0.00287	0	0	0	0.01052	0	0.00266	0	0	0	0.0013	0	0.00369	0.00549	0	0.00463	0	0	0.00151	0	0	2e-05	0	0	0	0.00187	0	0.00082	0.00298	0	0.00134	0.00034	0	0	0.00203	0	0	0	0	0.00878
RK043_C01	0	0	0.00049	0.00176	0	0	0	0	0.00159	0.00295	0	0	0.00058	0.00978	0.00011	0.00243	0	0	0	0.0006	0	0.00377	0.00476	0	0	0	0	0.00217	0	0	0	0	0	0	0.00288	0	0.00565	0.00284	0.00039	0.00228	0	0	0	0.00279	0	0	0	0	0.00821
RK044_C01	0	0	0	0.00106	0	0	0	0	0.03427	0.00279	0	0	0	0.00793	0	0.00204	6e-05	0	0	0.00203	0	0.0046	0.00302	0	0	0	0	0.00125	0	0	0	0	0	0	0.00192	0	0.00261	0.00347	0	0.0017	0	0	0	0.00056	0	0	0	0	0.00661
RK052_C01	0	0	0	0	0	0	0	0	0.04932	0.00457	0	0	0.00216	0.01652	0	0.00362	0	0	0	0	0	0	0.00736	0	0	0	0	0.0013	0	0	0	0	0	0	0.00293	0	0.00238	0.0052	0	0.00168	0.00073	0.00073	4e-05	0.00095	0	0	0	0	0.01377
RK053_C01	0	0	0	0.00171	0	0	0	0	0	0.0053	0	0	0	0.01692	0.00015	0.00368	0	0	0	0.00387	0	0.0063	0.00581	0	0.00103	0	0	0.00273	0	0	0	0	0	0	0.00334	0	0.00431	0.00451	0	0.00307	0	0.00148	0	0.00159	0	0	0	0	0.01415
RK057_C01	0	0	0	0	0	0	0	0	0.03534	0.00303	0	0	0	0.01115	0	0.00152	0	0	0	0	0	0	0.00361	0	0.00066	0	0	0	0	0	0	0	0	0	0.00181	0	0	0.00243	0	0.00076	0.00026	0	0	0.00067	0	0	0	0	0.00923
RK058_C01	0	0	0	0	0	0	0	0	0	0.00229	0	0.00044	0.0006	0.00883	0	0.00163	0	0	0	0	0	0	0.00407	0	0.00321	0	0	0	0	0	0.00186	0	0	0	0	0	0.00053	0.00148	0.00036	0.00043	0.00024	0.00085	0	0.00033	0	0	0	0	0.00719
RK059_C01	0	0	0.00202	0.0024	0	0	0	0	0	0.00716	0	0	0	0.01175	0	0.00419	1e-05	0	0	0.01039	0	0	0.00696	0	0	0	0	0.00441	0	0	0.0025	0	0.00356	0	0.00341	0	0.00891	0.00452	0	0.00316	0	0	0	0.00239	0	0	0	0	0.01098
RK060_C01	0.00142	0	0.00254	0	0.01158	0.00048	0	0	0.00071	0.00202	0	0	0.00061	0.00348	0.00019	0.00147	0.00059	0	0	0.00123	0	0	0.00295	0	0	0	0	0.0009	0	0	0.00314	0	0	0	0.00053	0	0.00603	0.00173	0.00126	0.00044	0	0	1e-05	0	0	0	0	0	0.00327
RK061_C01	0	0	0	0.00152	0	0	0	0	0	0.00469	0	0	0	0.01386	9e-05	0.00389	0	0	0	0.00076	0	0	0.00575	0	0	0	0	0.00188	0	0	0	0	0	0	0.0025	0	0.00387	0.0048	0	0.00214	0	0	0	0.00274	0	0	0	0	0.01142
RK062_C01	0	0	0	0	0	0	0	0	0.03387	0.00283	0	0	0	0.01168	0	0.0021	0	0	0	0.00129	0	0.00243	0.0039	0	0.00214	0.00605	0	0.0005	0	0	0	0	0	0	0.00164	0	0	0.00227	0	0.00115	0	0.0001	0	0.00118	0	0	0	0	0.00969
RK064_C01	0	0	0	0	0	0	0	0	0	0.00243	0	0	0	0.01154	7e-05	0.00242	0	0	0	0	0	0.00444	0.00393	0	0	0	0	0.00086	0	0	0	0	0	0	0.00128	0	0.00149	0.00107	0.00026	0.00116	0	0.00153	0.00029	0	0	0	0	0	0.00953
RK065_C01	0	0	0	0.00126	0	0	0	0	0	0.00377	0	0	0.00097	0.01063	0	0.00177	0.00029	0	0	0.0025	0	0	0.00609	0	0.00325	0	0	0.00196	0	0	0	0	0	0	0.00228	0	0.00197	0.00564	0.00139	0.00194	0	0.00113	0	0.00213	0	0	0	0	0.00915
RK066_C01	0	0	0.00142	0.00111	0	0	0	0	0.03347	0.00264	0	0	0.00132	0.00593	6e-05	0.00166	0.001	0	0	0.00135	0	0	0.00521	0	0.00014	0	0	0.00112	0	0	0.00232	0	0	0	0.00169	0	0.0046	0.0049	0.00117	0.00131	0	0	0	0.00125	0	0	0	0	0.00521
RK067_C01	0	0	0	0	0	0	0	0	0.00134	0.00477	0	0	0.00232	0.01558	0	0.00296	0	0	0	0	0	0	0.00991	0	0.00051	0	0	0.00215	0	0	0	0	0	0	0.00153	0	0.00541	0.00632	0.0012	0.00175	0	0.00114	0	0.00178	0	0	0	0	0.01296
RK069_C01	0.00038	0	0.00191	0.00053	0.00671	0.00107	0	0	0.01086	0.00177	0	0	0.00049	0.00194	0.0002	0.00081	0.00173	0	0	0.00105	0	0	0.00275	0.03061	0	0	0.01174	0.00065	0.00087	0	0	0.02866	0	0.05265	0.00029	0.02216	0.00576	0.00188	0.00192	0.00063	0	0	0	0.00099	0	0	0	0.02915	0.00208
RK070_C01	0	0	0	0.00471	0	0	0	0	0.04153	0.0059	0	0	0	0.01232	0	0.00472	0	0	0	0.00946	0	0.00885	0.00577	0	0	0	0	0.00571	0	0	0	0	0	0	0.00393	0	0.00977	0.00455	0	0.0046	0	0.00357	0	0.00017	0	0	0	0	0.0113
RK071_C01	0.00065	0	0	0	0	0	0	0	0.01488	0.00115	0	0	0	0.00307	4e-05	0.00074	0.0004	0	0	0	0	0	0.00215	0	0.00022	0.00121	0	0	0	0	0	0	0	0	0.00052	0	0.00147	0.00148	0.00075	0.0004	0	0	0	0.00066	0	0	0	0	0.00256
RK072_C01	0	0	0.00083	0	0	0	0	0	0.01657	0.0025	0	0.00039	0	0.00859	0.00017	0.00214	0	0	0	0	0	0.00349	0.00199	0	0.00213	0	0	0.00126	0	0	0	0	0	0	0.0011	0	0.00349	0	0.00089	0.0012	0	0	0	0.00034	0	0	0	0	0.00707
RK073_C01	0.00021	0	0	0	0.00328	0.00011	0	0	0.00732	0.00029	0	0	0	0.00098	3e-05	5e-05	0.00012	0	0.03964	0	0	0	0.00122	0	0.00105	0	0.00598	0	0	0.03015	0	0	0	0.02696	0	0.00517	0.0002	0.0009	0.00014	2e-05	0	0	6e-05	0.00015	0	0	0	0.00219	0.00083
RK074_C01	0	0	0	0.00154	0	0	0	0	0	0.00856	0	0	0	0.02191	0	0.00597	0	0	0	0.00137	0	0.01271	0.01038	0	0.00207	0	0	0.00452	0	0	0	0	0	0	0.00337	0	0.00917	0	0	0.00331	0	0	0	0.0002	0	0	0	0	0.01886
RK076_C01	0	0	0.00173	0.0026	0	0	0	0	0	0.00454	0	0	0.00089	0.00717	0.00026	0.00291	0.00065	0	0	0.00402	0	0.00657	0.00594	0	0	0	0	0.00287	0	0	0	0	0	0	0.00226	0	0.01034	0.00476	0.00124	0.0027	0	0	0	0	0	0	0	0	0.00641
RK077_C01	0	0	0	0	0	0	0	0	0	0.00362	0	5e-05	0	0.0158	0.00018	0.00288	0	0	0	0	0	0	0.00645	0	0.00454	0	0	0.0014	0	0	0	0	0	0	0.0025	0	0.00049	0.0043	0	0.00177	0	0.00094	0.00015	0.00205	0	0	0	0	0.0135
RK080_C01	0	0	0	0	0	0	0	0	0.03767	0.00304	0	0	0	0.01944	0	0.00302	0	0.35695	0	3e-05	0	0	0.00682	0	0.00295	0	0	0.00129	0	0	0	0	0	0	0.00255	0	0	0	0	0.00183	0	0.00036	0	0.00235	0	0	0	0	0.01593
RK081_C01	0	0	0.00031	0.00128	0	0	0	0	0	0.00481	0	0.00023	0	0.01137	6e-05	0.00354	0.00024	0	0	0.00838	0	0	0.00655	0	0	0	0	0.00235	0	0	0.00014	0	0	0	0.0025	0	0.00836	0.0055	0.00096	0.0022	0	0.00082	0	0.00077	0	0	0	0	0.01008
RK082_C01	0	0	0.00092	0.00143	0	0	0	0	0	0.00377	0	0	0	0.01098	0.00011	0.00158	0	0	0	0	0	0	0.00432	0	0.00226	0	0	0.00213	0	0	0	0	0	0	0.0026	0	0.00477	0.00275	0	0.00215	0	0	0	0.00138	0	0	0	0	0.00968
RK084_C01	0	0	0	0	0	0	0	0	0.01226	0.0015	0	0	0.00047	0.01158	0	0.00092	0	0	0	0	0	0	0.00466	0	0.00114	0	0	0	0	0	3e-05	0	0	0	0.00137	0	0	0.0032	0	0.00077	0	0.00127	0	0.00083	0	0	0	0	0.00926
RK085_C01	0	0	0	0	0	0	0	0	0.00881	0.00199	0	0	0	0.01623	0.00014	0.00169	0	0	0	0	0	0	0.00278	0	0.00242	0	0	0.0008	0	0	0	0	0	0	0.00127	0	0	0	0	0.00124	0	0	0.00023	0	0	0	0	0	0.01254
RK087_C01	0	0	0	0	0.00967	0	0	0	0.00217	0.00081	1e-05	0	0.00028	0.00319	0.00012	0.00091	4e-05	0.04268	0	2e-05	0	0.00204	0.00165	0.01932	0	0	0.00773	0.00048	0	0	0	0	0	0	0.00041	0	0.00071	0.00123	0.00012	0.00028	0	0.0003	3e-05	0	0	0	0	0	0.00276
RK088_C01	0	0	0	0.002	0	0	0	0	0.01917	0.00309	0	0	0.00231	0.01326	0.00016	0.00382	0	0	0	0	0	0.00777	0.00526	0	5e-05	0	0	0.00179	0	0	0	0	0	0	0.00251	0	0.00308	0.00448	0	0.00218	0	0.00025	0	0.00087	0	0	0	0	0.01137
RK090_C01	0	0	0.00109	0	0	0	0	0	0.05527	0.00383	0	0	0	0.00953	9e-05	0.00292	0	0	0	0	0	0	0.00386	0	0.00038	0	0	0.00097	0	0	0	0	0	0	0.00177	0	0.00189	0.0027	0	0.00118	0	0	0	0.00081	0	0	0	0	0.00786
RK091_C01	0.00171	0	0.00152	0	0.00295	0.00132	0	0	0.01849	0.00148	0	0.00119	0.00144	0.00167	0.00014	0.00041	0.00171	0	0	0	0	0	0.00235	0.02565	2e-05	0	0	0.00057	0	0	0	0	0	0	0.00017	0.00099	0.00302	0.00234	0.00235	0.00049	0	0	0	0.00016	0	0	0	0.02378	0.00167
RK093_C01	0	0	0	0	0.00096	0	0	0	0.00326	0.00013	0	0	0	0.00048	0	0.00014	3e-05	0.02185	0.02639	0.00012	0	0	0.00025	0.01469	0.00089	0	0	6e-05	0.00021	0	0	0.00036	0	0.02093	0.00014	0	0	0.00021	2e-05	0.0001	0	0	0	0.00012	0	0.02947	0	0	0.00049
RK095_C01	0	0	0	0	0	0	0	0	0.01821	0.00262	0	0	0	0.00909	0	0.00197	0	0	0	0.00327	0	0	0.00439	0	0.00084	0	0	0.00135	0	0	0	0	0	0	0.00114	0	0.00041	0.00327	0	0.00102	0	0.00062	0	0.00108	0	0	0	0	0.00728
RK096_C01	0	0	0	0	0	0	0	2e-05	0.00684	0.00052	0	0	0	0.00695	3e-05	0	0	0.12662	0	0	0	0	0.00101	0	6e-05	0.00137	0	0	0	0	0	0	0	0	0.00095	0	0	0	0	0.00041	0	0.00027	0	0.00081	0	0	0	0	0.00541
RK101_C01	0	0	0	0.00068	0	0	0	0	0	0.00445	0	0	0	0.01605	0.00015	0.00225	0	0	0	0	0	0	0.00742	0	0.00056	0	0	0.00176	0	0	0	0	0	0	0.00234	0	0.00434	0.00561	0	0.00168	0	0	0	0.00086	0	0	0	0	0.01325
RK102_C01	0	0	0	0	0	0	0	0	0	0.00132	0	0	0	0.0073	0	0.00092	0	0	0	0.00101	0	0	0.00245	0	0.00048	0	0	0.00036	0	0	0	0	0	0	0.00144	0	0	0.00215	0	0.0007	0	0	3e-05	0	0	0	0	0	0.00587
RK103_C01	0	0	0	0.00025	0.00496	0	0	0	0	0.00034	1e-05	0	2e-05	0.00164	0	0	0	0.03134	0.1011	0	0.00017	0	0.0003	0.02414	0.00016	0.0057	0	0.00029	0	0.05499	0	0.00249	0	0.05645	0.00036	0.0022	0.00012	0	0.00014	0.00018	0.00014	0.0001	0	0.00035	0	0	0	0.00426	0.00148
RK104_C01	0	0	0	0.0004	0	0	0	0	0.00971	0.0019	0	7e-05	0.00041	0.00854	6e-05	0.00128	0	0	0	0.00026	0	0	0.00412	0	0.00063	0	0	0	0	0	0	0	0	0	0.00227	0	0.0009	0.00372	0.00031	0.00119	0	0.0006	0.00022	0.00171	0	0	0	0	0.00733
RK105_C01	0.00063	0	0.00103	0	0.00778	0.00036	0	0	0	0.00112	0	0	0	0.00203	0.00011	0.00096	0.00088	0.00166	0	0	0	0	0.00243	0	0	0.01281	0	0.00024	0	0	0.00304	0	0	0.06107	0	0.00726	0.00201	0.00136	0.00123	0.0001	0	0	0	0	0	0	0	0.00459	0.00198
RK108_C01	0	0	0.00071	0.00114	0	0	0	0	0.01558	0.00258	0	0	0.00088	0.00579	9e-05	0.00231	0.00031	0	0	0.00076	0	0.00373	0.00245	0	0	0	0	0.00155	0	0	0.00071	0	0	0	0.001	0	0.00412	0.00215	0.00025	0.00117	0	0	0	0	0	0	0	0	0.00531
RK109_C01	0	0	0.00014	0.00091	0	0	0	0	0.013	0.00239	0	0	0	0.00435	0.00014	0.00115	0.00012	0	0	0.00055	0	0	0.0021	0	0.00087	0	0	0.00075	0	0	0	0	0	0	0.00093	0	0.00471	0.00159	0.00035	0.00115	0	0.00104	0	0.00101	1e-05	0	0	0	0.00382
RK110_C01	0	0	0	0	0	0	0	0	0	0.00101	0	0	0	0.00334	3e-05	0.00059	6e-05	0	0	0	0	0	0.00205	0	0.00117	0	0	0.00068	0	0	8e-05	0	0	0	0	0	0.00051	0.00072	0.00014	0.0004	4e-05	0.00014	0	0.00018	0	0	0	0	0.00296
RK111_C01	0	0	0	0	0	0	0	0	0	0.00429	0	0	0	0.01227	6e-05	0.00204	0	0	0	0	0	0	0.00547	0	0.00411	0	0	0.00142	0	0	0.00308	0	0	0	0.00187	0	0.0051	0.00495	0.00109	0.0014	0	0.00091	0	0.00095	0	0	0	0	0.01092
RK112_C01	0.00048	0	0.00051	0.00029	0.00603	0	0	0	0.00295	0.00136	0	0	0	0.00255	2e-05	0.00086	0	0.00413	0	0	0	0	0.00166	0	0.00096	0.00762	0	0.0006	0	0	0	0.01913	0	0	0.0006	0.00815	0.0021	0.00104	0	0.00038	0	0	0	9e-05	0	0	0	0	0.00221
RK113_C01	0	0	0	0	0.00033	1e-05	0	0	0	3e-05	0	3e-05	6e-05	8e-05	1e-05	0	0	0	0.02	0	0	0	0.00013	0.00379	0.00027	0	0	0	6e-05	0.01732	0	0	0	0.00169	2e-05	0	0	0	2e-05	3e-05	7e-05	2e-05	0	0.00015	0	0.03958	0	0	5e-05
RK115_C01	0	0	0	0	0	0	0	0	0.00537	0.001	0	0	0	0.00678	0	0.00076	0	0	0	0	0	0	0.00201	0	0	0.04433	0	0.00046	0	0	0	0	0	0	0.00089	0	0	0.00221	0	0.00052	0	0	0	0	0	0	0	0	0.00547
RK116_C01	4e-05	0	4e-05	1e-05	4e-05	1e-05	0	0	0	1e-05	0	1e-05	0	0	0	0	0	0	0	8e-05	0	0	2e-05	0.00013	0	0.00012	0.00116	4e-05	0	0.01848	0	0.00043	0	0.00011	6e-05	0	0	0	0	0	0	0	0	6e-05	0	0	0	0.0003	0
RK117_C01	0.0001	0	0	0	0	0	0	0	0.00262	0.00204	0	0.00035	0	0.00548	0	0.00185	8e-05	0	0	0.00301	0	0	0.00163	0	0.00033	0	0	0.00169	0	0	0	0	0	0	0.00124	0	0.00298	0.00172	0.00065	0.00105	0	0	0	0.00058	0	0	0	0	0.0048
RK118_C01	0	0	0.00165	0.00076	0	0	0	0	0	0.00447	0	0	0.00202	0.01	0.00036	0.00273	0.00016	0	0	0.00218	0	0	0.00754	0	0.00034	0	0	0.00165	0	0	0	0	0	0	0.00148	0	0.00796	0.00577	0.00158	0.00173	0	0.00066	0	0.00089	0	0	0	0	0.00891
RK119_C01	0.01166	0	0.00093	0.00495	0	0.01263	0	0	0	0.00719	0	0	0	0.02395	0	0	0.01257	0	0	0.01659	0.00636	0	0.02038	0	0	0	0	0.00361	0.0036	0	0.0061	0	0	0	0.00438	0	0.00286	0.0294	0.02193	0.00246	0	0.00332	0	0.00929	0	0	0	0	0.02048
RK120_C01	0	0	0	0.00131	0	0	0	0	0.01449	0.00308	0	0	0	0.01257	0	0.00289	0	0	0	0.00195	0	0	0.00334	0	0	0	0	0.00251	0	0	0	0	0	0	0.00253	0	0.00039	0	0	0.00193	0	0.00071	0	0.00054	0	0	0	0	0.01017
RK121_C01	0	0	0.00024	0	0	0	0	0	0	0.00236	0	0	0	0.00468	0.00016	0.00178	0.0008	0	0	0.00305	0	0	0.00341	0	0	0.02712	0.00495	0.00191	0	0	0	0	0	0	0.0009	0	0.00389	0.00214	0.00058	0.00086	0	0.00067	0	0.00062	0	0	0	0	0.00453
RK122_C01	0	0	0.00098	0.00073	0	0	0	0	0	0.00349	0	0.00059	0	0.00796	0	0.00299	0.00099	0	0	0.00191	0	0	0.0044	0	0.00062	0	0	0.00218	0	0	0.00138	0	0	0	0.00094	0	0.00411	0.00287	0.00051	0.00113	0	0.0012	0	0	0	0	0	0	0.0075
RK123_C01	0	0	0	0	0	0	0	0	0	0.00142	0	0	0	0.00736	0.0001	0.00104	0	0	0	0.00083	0	0	0.00337	0	0.00142	0	0	0	0	0	0.00113	0	0	0	0.00078	0	0	0.00324	0	0.00062	0	0.00142	0	0.00076	0	0	0	0	0.00628
RK124_C01	0	0	0	0	0	0	0	0	0	0.00227	0	0	0	0.00833	0.00015	0.00155	0	0	0	0	0	0	0.00505	0	0	0	0	0.00059	0	0	0	0	0	0	0.00095	0	0.00228	0.00351	0.00132	0.00074	0	0	0	0.00081	0	0	0	0	0.00687
RK125_C01	0	0	0	0	0	0	0	0	0.03192	0.00274	0	0	5e-05	0.02108	0	0.00208	0	0	0	0	0	0	0.00739	0	0.00173	0	0	0.001	0	0	0.00071	0	0	0	0.00207	0	0	1e-05	0.00014	0.00123	0	6e-05	0	0.00091	0	0	0	0	0.01697
RK128_C01	0	0	0	0.00112	0	0	0	0	0	0.00388	0	0	0	0.01765	0	0.00279	0	0	0	0.00055	0	0	0.00639	0	0.00405	0	0	0.00127	0	0	0	0	0	0	0.00356	0	6e-05	0.00339	0	0.0027	0.00031	0.00072	0.00018	0.00376	0	0	0	0	0.01452
RK131_C01	0	0	0.00091	0.00038	0	0	0	0	0	0.00229	0	0	0.00129	0.00698	7e-05	0.00075	0.00094	0	0	0	0	0	0.00372	0	0.00157	0	0	0.00124	0	0	0.00234	0	0	0	0.00069	0	0.00211	0.00273	0.00112	0.00085	0	0	0	0.0002	0	0	0	0	0.00624
RK134_C01	0	0	0.00095	0.00145	0	0	0	0	0	0.00443	0	0	0.00062	0.00939	0.00019	0.00256	0.00016	0	0	0.00294	0	0	0.00568	0	0.0032	0	0	0.00303	0	0	0.00078	0	0	0	0.00201	0	0.00653	0.00348	0.00049	0.00217	0	0.00343	0	0.00039	0	0	0	0	0.00846
RK135_C01	0	0	0	0	0	0	0	0	0	0.006	0	0	0	0.01637	0.00014	0.00429	0	0	0	0.00265	0	0	0.00819	0	0	0	0	0.00349	0	0	0	0	0	0	0.00281	0	0.00458	0.00714	0.00016	0.00264	0	0.00121	0	0.00074	0	0	0	0	0.01377
RK136_C01	0	0	0	0	0	0	0	0	0.03397	0.0024	0	0	0	0.01456	0.00012	0.0022	0	0.17471	0	0	0	0	0.00305	0	0	0.0331	0	0	0	0	0	0	0	0	0.00199	0	0	0.00254	0	0.00136	0	0	0	0.00157	0	0	0	0	0.01187
RK137_C01	0	0	0.00111	0.00026	0	0	0	0	0	0.00275	0	0	0	0.00711	0.00021	0.00152	0.00026	0	0	0.00026	0	0	0.00357	0	4e-05	0	0	0.00056	0	0	0	0	0	0	0.00121	0	0.00434	0.00211	0.00014	0.00119	0	0.00095	0	0.00067	0	0	0	0	0.00622
RK138_C01	0.0014	0	0	0	0.00202	0.00088	2e-05	0	0.00303	0.00057	0	0.00049	0	0.00079	0	0	0.00081	0.00784	0	0.00058	0	0	0.00172	0.04526	0	0.00106	0.01918	0	0	0	0.00252	0	0	0.01846	4e-05	0.00711	0.00129	0.00264	0.00076	1e-05	0	0.00068	0.00011	0.0004	0	0	0	0.00035	0.00065
RK139_C01	0.00047	0	0	0	0	0	0	0	0.01425	0.00103	0	0	0.00017	0.00298	0	0.00109	0	0.06279	0	0.00034	0	0.00111	0.00151	0	0	0	0	0.00113	0	0	0.00107	0	0	0	0.00032	0.00186	0.00063	0.00059	0.00011	0.00071	0	0.00097	0	0.00018	0	0	0	0	0.00277
RK140_C01	0	0	0	0	0	0	0	0	0.01429	0.00202	0	0	0	0.01342	0	0.00234	0	0	0	0	0	0	0.00425	0	0.00037	0	0	0.00031	0	0	0	0	0	0	0.00204	0	0	0.00236	0	0.00113	0	0	0	0.00148	0	0	0	0	0.01059
RK142_C01	0.00024	0	0	0	0.00118	6e-05	0	0	0	0.00013	0	5e-05	0	0.0003	0	0.00019	8e-05	0	0	0	0	0	0.0002	0.00681	0.00098	0	0.00064	9e-05	0	0.02828	0.00042	0.00229	0	0.00574	0	0.00146	0.00026	0.00021	0.00019	0	0	0	0	0	0	0.04339	0	0.00806	0.00026
RK143_C01	0	0	0	0.00033	0	0	0	0	0.043	0.00325	0	0	0.00022	0.01433	0.00017	0.00219	0	0	0	0	0	0	0.00599	0	0.00183	0	0	0.00061	0	0	0	0	0	0	0.0022	0	0.00331	0.00547	0.00056	0.00174	0	0.0005	0.00031	0.0008	0	0	0	0	0.01123
RK144_C01	0	0	0	0	0	0	0	0	0	0.0023	0	0	0	0.00921	5e-05	0.00174	0	0	0	0.00148	0	0	0.00245	0	0.0009	0	0	0.00061	0	0	0	0	0	0	0.00174	0	0.00021	0.00118	4e-05	0.00084	0	8e-05	0	0.00095	0	0	0	0	0.00741
RK145_C01	0	0	0	0	0	0	0	0	0.01937	0.00396	0	0	0	0.01283	0.00012	0.00345	4e-05	0	0	0.00266	0	0	0.00614	0	0	0	0	0.00203	0	0	0.00212	0	0	0	0.0017	0	0.00454	0.00327	0	0.00159	0	0.00035	0	0.00089	0	0	0	0	0.0106
RK146_C01	0	0	0.00074	0	0.00543	6e-05	0	0	0.00052	0.00076	1e-05	0	0	0.00168	3e-05	0.00065	0.00014	0	0	0	0	0	0.00178	0	0.00153	0.01682	0	0.00058	0	0	0	0.00409	0	0.0487	0.00015	0.00102	0.00215	0.00097	0.00056	0.00018	5e-05	0	6e-05	0	0	0	0	0.00885	0.00137
RK147_C01	0.0011	0	0	0	0	0.00013	0	0	0.01047	0.0017	0	4e-05	0.00059	0.00558	6e-05	0.00118	0.00114	0	0	0.00161	0	0	0.00351	0	4e-05	0	0	0.00067	0.00047	0	1e-05	0	0	0	0.00067	0	0.00101	0.00321	0.00062	0.0005	0	0.00015	0	0.00137	0	0	0	0	0.00439
RK148_C01	0	0	0.00117	0	0	0	0	0	0.02504	0.00233	0	0	0	0.00616	8e-05	0.00163	0	0	0	0	0	0	0.00386	0	0.0023	0	0	0	0	0	0	0	0	0	0.00106	0	0.00372	0.00247	2e-05	0.00103	0	0.00111	8e-05	0.00095	0	0	0	0	0.00557
RK149_C01	0	0	0	0	0.0026	0	0	0	0	0.00034	1e-05	0	0	0.00107	0	0.00015	0	0.00149	0.04266	0	0	0	0.00029	0	0	0	0.01524	0.0004	0	0	0	0.00506	0	0.03465	0	0	0	0	0	0.00015	0	0	0	8e-05	0	0.19839	0	0	0.00084
RK150_C01	0	0	0	0	0	0	0	0	0	0.00587	1e-05	0.00058	0	0.01751	9e-05	0.00343	0	0	0	0	0	0	0.00624	0	0.0066	0	0	0.00131	0	0	0	0	0	0	0.00298	0	0.00344	0.00358	0	0.00184	0	0	0	0.0016	0	0	0	0	0.01508
RK151_C01	0	0	0	0	0	0	0	0	0	0.00465	0	0	0	0.01931	0.00011	0.0029	0	0	0	0	0	0	0.00793	0	0.00046	0	0	0.00122	0	0	0	0	0	0	0.00328	0	0.00212	0.00503	0.00026	0.00168	0	0.00084	0.00013	0.00204	0	0	0	0	0.01533
RK152_C01	0	0	0	0	0	0	0	0	0	0.00179	1e-05	0	0	0.00657	0	0.0015	0	0	0	0.00146	0	0	0.00311	0	0	0	0	0.00105	0	0	0	0	0.00027	0	0.00085	0	0.00115	0.00241	0	0.00056	0	0.00073	0	0.00044	0	0	0	0	0.00539
RK153_C01	0	0	0	0	0.0023	0	0	3e-05	0	7e-05	0	1e-05	0.00016	0.00065	2e-05	0.00012	0	0.0067	0.05031	0	6e-05	0	0.00012	0.00849	0	0.00777	0.00676	0	0	0.02291	0	0	0	0.02276	0	7e-05	0	0.00022	0	2e-05	0	0	0	0	0	0.14542	0	0	0.00051
RK154_C01	0	0	0	0	0	0	0	0	0.0168	0.00118	0	0	0	0.00774	0	0.00145	0	0.10746	0	0	0.00023	0	0.00259	0	0.00145	0.03134	0	0	0	0	0.00054	0	0	0	0.00061	0	0	0.00278	0.00016	0.00074	0	0.00073	0	0	0	0	0	0	0.00624
RK155_C01	0.00086	0	0.00229	0	0	0	0	0	0.07599	0.00367	0	0.0004	0	0.00712	0.00011	0.00169	0.00011	0	0	0	0	0	0.00586	0	0.00382	0	0	0	0	0	0.00409	0	0	0	0.00049	0	0.0027	0.00339	0.00068	0.00067	0	0.00088	0	0.00125	0	0	0	0	0.00646
RK156_C01	0	0	0	0	0	0	0	0	0.0285	0.00184	0	0	0	0.00926	2e-05	0.00194	0	0	0	0.00117	0	0	0.00185	0	0	0	0	0	0	0	0	0	0	0	0.00168	0	0	0.0016	0	0.00094	0	0	0	0.00134	0	0	0	0	0.00745
RK157_C01	0.00112	0	0.00135	0.00034	0	0	0	0	0.01881	0.00152	0	0	0	0.00462	0.00023	0.00109	0.00036	0.05165	0	0	0	0	0.00266	0	0	0	0	0	0	0	0	0	0	0	0.00051	0	0.00147	0.00218	0.00069	0.00042	0	0	0	0.00035	0	0	0	0	0.00414
RK159_C01	0	0	0	0	0	0	0	0	0	0.00481	0	0	0	0.01779	6e-05	0.00448	0	0	0	0	0	0	0.00795	0	0.00501	0	0	0.00216	0	0	0	0	0	0	0.00267	0	0.00038	0.00463	0	0.00209	0	0	0	0.00017	0	0	0	0	0.01488
RK162_C01	0.00159	0	0.00157	0.00106	0	0	0	0	0	0.00388	0	0	0.00154	0.00959	0	0.00199	0.00014	0	0	0.00153	0	0	0.00645	0	0.00132	0	0	0.00246	0	0	0	0	0	0	0.00181	0	0.00693	0.00287	0.00074	0.00169	0	0.0012	0	0.00027	0	0	0	0	0.00834
RK163_C01	0	0	0	0	0	0	0	0	0.00952	0.0013	0	0	0	0.00778	0	0.0013	0	0	0	0	0	0	0.00093	0	0	0	0	0.00076	0	0	0	0	0	0	0.00071	0	0	0	0	0.00046	0	0.00019	0	0	0	0	0	0	0.00666
RK164_C01	0	0	0	0.00106	0	0	0	0	0.05322	0.00339	0	0	0	0.01052	6e-05	0.00251	0	0	0	0.00044	0	0.00532	0.00187	0	1e-05	0.00984	0	0.00184	0	0	0	0	0	0	0.00206	0	0.00233	0.00316	0	0.00188	0	0	0	0	0	0	0	0	0.00894
RK165_C01	0	0	0	0.0006	0	0	0	0	0	0.00284	0	0	0.001	0.01317	0	0.00247	0	0	0	0	0	0	0.0044	0	0.00361	0	0	0.00116	0	0	0	0	0	0	0.00164	0	0	0.00191	0	0.00141	0.0004	0.0005	0	0.00111	0	0	0	0	0.01126
RK166_C01	0	0	0.00053	0	0	0	0	0	0.0028	0.00218	0	0	0	0.00603	0.0001	0.00131	0	0	0	0	0	0	0.00306	0	0	0	0	0.00097	0	0	0.00026	0	0	0	0.00061	0	0.00102	0.00228	0.00014	0.0006	0	0.00102	0	0.00029	0	0	0	0	0.00512
RK167_C01	0	0	0.0011	0	0	0	0	0	0	0.00336	0	0	0.00103	0.01008	0.00041	0.0022	2e-05	0	0	0	0	0	0.00381	0	0.00398	0	0	0.00083	0	0	0	0	0	0	0.0013	0	0.00737	0.00306	0.00057	0.0015	0	0	0	0.00033	0	0	0	0	0.00872
RK169_C01	0	0	0	0	0	0	0	0	0	0.00256	0	0	0	0.01406	0.00022	0.00175	0	0.14489	0	0	0	0	0.00532	0	0.004	0	0	0.00053	0	0	9e-05	0	0	0	0.00282	0	0.00162	0.00365	0	0.00142	0.00025	0	0	0.0026	0	0	0	0	0.01116
RK170_C01	0	0	0	0.0014	0	0	0	0	0.0016	0.0034	0	0	0	0.01926	0.00016	0.00358	0	0	0	0.00485	0	0	0.00665	0	0.00574	0	0	0.00287	0	0	0	0	0	0	0.00302	0	0.00028	0	0	0.00284	0	0.00233	0	0.00122	0	0	0	0	0.01585
RK171_C01	0.00046	0	0	0	0	0	0	0	0.00684	0.00087	0	0	0.00078	0.00364	0.00012	0.00033	0	0.07742	0	0	0	0	0.00199	0	0.00281	0.01524	0	0.00044	0	0	0.00084	0	0	0	0.00056	0	2e-05	0.00061	0	0.00044	0.00032	0	0	0.00052	0	0	0	0	0.00316
RK172_C01	0	0	0	0.00065	0	0	0	0	0.01418	0.00206	0	0	0	0.00587	0.00023	0.0021	0.00014	0	0	0.00215	0	0	0.00229	0	0.00069	0	0	0.00106	0	0	0	0	0	0	0.0016	0	0.00553	0.00271	0.00039	0.00118	0	0	0	0.00055	0	0	0	0	0.00506
RK175_C01	0	0	5e-05	0.00377	0	0	0	0	0	0.00646	0	0	0	0.01366	0	0.00482	0	0	0	0.00602	0	0	0.00757	0	0	0	0	0.00617	0	0	0	0	0	0	0.00474	0	0.00899	0.00517	0	0.00404	0	0	0	0.00225	0	0	0	0	0.01215
RK176_C01	0	0	0	0	0	0	0	0	0	0.00186	0	0	0.00099	0.00992	0.0001	0.00202	0	0	0	0	0	0	0.00292	0	0.00217	0	0	0	0	0	0	0	0	0	0.00099	0	0	0	0.00028	0.0007	0.0002	0	0.00027	0.00095	0	0	0	0	0.00808
RK177_C01	0	0	0	0.00075	0	0	0	0	0.0042	0.00312	0	0	0	0.01066	0.00036	0.00261	0	0.13107	0	0	0	0.00484	0.00422	0	0	0	0	0.00184	0	0	0	0	1e-05	0	0.00288	0	0.00447	0.00242	0	0.0017	0.00064	0	0	0.00135	0	0	0	0	0.00871
RK178_C01	0	0	0	0	0	0	0	0	0.01604	0.00157	0	0	0	0.00687	2e-05	0.0008	0	0.06304	0	0	0	0	0.00201	0	0.00239	0	0	0	0	0	0.00099	0	0	0	0.00145	0	0.00123	0	0	0.00064	0	0.0004	0	0.00061	0	0	0	0	0.00535
RK179_C01	0	0	5e-05	0	0.00292	0	0	0	0.00099	0.00029	0	0	0	0.00088	2e-05	5e-05	0	0.01056	0.13505	0	0	0	0.00028	0.00488	0	0	0	0.00013	0	0.0224	0	0	0	0.02811	0	0.00045	0	0.00033	3e-05	4e-05	0	0	0	0	0	0.11793	0	0.0059	0.00077
RK180_C01	0	0	0	0.00016	0	0	0	0	0	0.00198	0	4e-05	0.00072	0.00661	9e-05	0.0012	0	0	0	0	0	0	0.00339	0	0	0	0	0.00054	0	0	0.00135	0	0	0	0.00093	0	0.00098	0.00253	0.00031	0.00082	0	0	0	0.00153	0	0	0	0	0.00553
RK180_C02	0	0	0	0	0	0	0	0	0	0.00107	0	0	0	0.004	0	0.00046	1e-05	0	0	0.00152	0	0	0.0029	0	0.0015	0	0	0	0	0	2e-05	0	0	0	0.00108	0	0.00134	0.00183	0.00039	0.00045	0	0.00029	0	0.00114	0	0	0	0	0.00312
RK181_C01	0	0	0	0	0	0	0	0	0	0.00467	0	0	0	0.02335	0	0.00357	0	0	0	0.00064	0	0	0.00859	0	0.00361	0	0	0	0	0	0	0	0	0	0.00371	0	0.00058	0.0041	0	0.00199	0	0	0.00025	0.00173	0	0	0	0	0.01916
RK182_C01	0	0	0	0	0	0	0	0	0.03831	0.00205	0	0	0	0.01042	9e-05	0.00209	0	0	0	0.00043	0	0	0.00204	0	0	0	0	0.00106	0	0	0	0	0	0	0.00216	0	0	0.00288	0	0.00097	0	0.00011	0	0.00168	0	0	0	0	0.00905
RK183_C01	0	0	0	0	0	0	0	0	0	0.00304	0	0	0.00107	0.0099	0	0.0014	0	0	0	0	0	0	0.00508	0	0.00266	0	0	0	0	0	0.00119	0	0	0	0.00195	0	0.00159	0.00361	0.00085	0.00097	0	0	0.00014	0.00203	0	0	0	0	0.00853
RK184_C01	0	0	0	0	0	0	0	0	0	0.00216	0	0	0	0.01456	0	0.00211	0	0	0	0	0	0	0.00262	0	3e-05	0	0	0	0	0	0	0	0	0	0.00131	0	0	0	0	0.00078	0	0	9e-05	0.00141	0	0	0	0	0.0116
RK185_C01	0	0	0	0	0	0	0	0	0.00916	0.00134	0	0.00035	0	0.00466	0	0.00139	0.0001	0	0	0	0	0	0.00239	0	0.00097	0	0	0.0005	0	0	0.00287	0	0	0	0.00071	0	0.00077	0.00134	0.00061	0.00048	0	0.00012	0	0	0	0	0	0	0.00388
RK186_C01	0	0	0	0	0	0	0	0	0.00566	0.00128	0	0	0	0.01062	0	0.00104	0	0	0	0	0	0	0.00253	0	0	0	0	0.00038	0	0	0	0	0	0	0.0011	0	0	0.00243	0	0.00046	0.00068	0.00029	0	0.00075	0	0	0	0	0.00877
RK187_C01	0	0	0	0	0	0	0	0	0	0.00378	0	0	0	0.02021	0	0.00307	0	0	0	0	0	0	0.0061	0	0.01096	0	0	0.00184	0	0	0	0	0	0	0.00226	0	0	0.00388	0	0.0018	0.00087	0.00075	0	0.0005	0	0	0	0	0.01646
RK188_C01	0	0	0	0	0.0008	0	0	0	0	3e-05	0	0	6e-05	0.00018	1e-05	6e-05	0	0.00697	0.00193	0	0	0	0	0	0	0	0	0	0	0.01996	0.0003	0	0	0.00434	0	0	9e-05	0	4e-05	3e-05	0	0.00012	0	0	4e-05	0	0	0.00162	0.00014
RK190_C01	0	0	0	0.00122	0	0	0	0.00046	0.01948	0.00378	0	0	0	0.03722	0.00046	0.00293	0	0	0	0	0	0	0.00978	0	0.00802	0	0	0	0	0	0	0	0	0	0.00569	0	0	0	0	0.00255	0.00401	0.00142	0	0.00365	0	0	0	0	0.02993
RK191_C01	0	0	0	0	0.01142	0	0	0	0	0.00095	0	0	0.00107	0.00338	0.00015	0.00047	6e-05	0.07454	0	0	0	0	0.00208	0	0	0.01587	0	0.00012	0	0	0	0	0	0	0	0	0.00233	0.00113	0.00031	0.00041	0	0.00017	0	0	0	0	0	0	0.00305
RK193_C01	0	0	0	0	0	0	0	0	0.00983	0.00257	0	0	0	0.01424	0.0003	0.00203	0	0	0	0	0	0.00481	0.00433	0	0	0	0	0	0	0	0	0	0	0	0.00167	0	0	0.004	0	0.00083	0	0.00045	0.00014	0.00135	0	0	0	0	0.01118
RK194_C01	0.00085	0	0	0	0	0	0	0	0.00555	0.0007	0	0	0.00048	0.0028	0.0001	0	0.00013	0.02015	0	0	0.00041	0	0.00185	0	0	0	0	0	0	0	0.00228	1e-05	0	0	0.00018	0	0.00155	0.00117	0.00071	9e-05	0	0	0	0.00064	0	0	0	0	0.00247
RK195_C01	0	0	0.0011	0.00088	0	0	0	0	0	0.00396	0	0	0.0014	0.00943	0.00026	0.00145	0.00104	0	0	0.00138	0	0	0.00612	0	0.00552	0	0	0.00177	0	0	0.00197	0	0	0	0.00142	0	0.0064	0.00422	0.00115	0.00168	0	0	0	0.00129	0	0	0	0	0.00816
RK196_C01	0.0005	0	0	0	0	0	0	0	0.00887	0.00106	0	0	0.00113	0.00394	0	0.00046	0.00066	0	0	0	0	0	0.0027	0	0.00027	0	0	0	0	0	3e-05	0	0	0	0.00028	0	0	0.00153	0.00043	0.00031	0	0.00022	0.00016	0.00012	0	0	0	0	0.00342
RK197_C01	0	0	0.00084	0	0	0	0	0	0.02768	0.00255	1e-05	0	0.00218	0.00753	5e-05	0.00166	0.00028	0	0	0	0	0	0.00419	0.08104	0	0	0	0.00106	0	0	0.00186	0	0	0	0.00118	0	0.00414	0.0036	0.00144	0.00085	0	0.00053	4e-05	0.00039	0	0	0	0	0.00667
RK198_C01	0	0	0	0	0	0	0	0	0	0.0012	0	0	0	0.00481	1e-05	0.00095	7e-05	0	0	0.00101	0	0	0.00186	0	0.00016	0	0	0.00047	0	0	0	0	0	0	0.00072	0	0.0013	0.00149	0.00058	0.00046	0	0.00076	0	0.00078	0	0	0	0	0.004
RK199_C01	0	0	0	0	0	0	0	0	0.02079	0.00246	0	0	0.00151	0.00891	3e-05	0.00134	0	0	0	0	0	0	0.00469	0	0	0	0	0.00065	0	0	0.00152	0	0	0	0.00128	0	0.00094	0.00269	0.00072	0.00083	0	0	0.00015	0.00161	0	0	0	0	0.00761
RK200_C01	0	0	0.00235	0.00167	0	0	0	0	0	0.00755	0	0	0.00206	0.01837	0.00015	0.00357	0	0	0	0.00746	0	0	0.00946	0	0.00092	0	0	0.00383	0	0	0.0029	0	0	0	0.00531	0	0.01288	0.00619	0	0.00382	0	7e-05	0	0.00346	0	0	0	0	0.01614
RK201_C01	0	0	0	0	0	0	0	0	0.00631	0.00169	0	0	0	0.00673	8e-05	0.00174	0	0	0	0	0	0	0.00363	0	0.00066	0	0	0.00071	0	0	9e-05	0	0	0	0.00104	0	0.0013	0.00355	0	0.0008	0	0	0	0.00091	0	0	0	0	0.00564
RK202_C01	0.00119	0	0	0	0	0.00017	0	0	0.01193	0.00093	0	0	0	0.00352	0.00012	0.0007	0.00053	0.03014	0	0	0	0	0.00159	0	0	0	0	0.00023	0	0	0.0009	0.01301	0	0	0.00031	0	0.0012	0.0021	0.00037	0.00025	0	0	0	0.00037	0	0	0	0	0.00271
RK204_C02	0.00037	0	0.00062	0	0.00608	0.00012	0	0	0.00828	0.00053	0	5e-05	0	0.00172	0	0.00059	0.00064	0.03185	0	0	0	0	0.00102	0.0029	0	0	0.01618	0.00018	0.0005	0	0.00118	0.00265	0	0.05863	0	0.00759	0.00123	0.00131	0.00015	0.00024	0	0.00094	0	0.00023	0	0	0	0.01563	0.00151
RK205_C01	0	0	0	0.00077	0	0	0	0	0	0.00334	0	0	0	0.01015	7e-05	0.00231	0	0	0	0	0	0.00476	0.00561	0	7e-05	0	0	0.00184	0	0	0	0	0	0	0	0	0.00722	0	0.00024	0.00125	0	0	0	0	0	0	0	0	0.00916
RK206_C01	0	0	0.00049	0	0	9e-05	0	0	0	0.00034	0	0	0	1e-05	4e-05	4e-05	0.00016	0	0	0.00017	0.00018	0	0.00055	0.01615	0	0.0051	0	0.00035	0	0.06973	0.00025	0	0	0	0	0.00495	0.00124	0.00029	0.00031	0.00016	0	0.00032	0	0.00017	0	0	0	0.00262	0.00011
RK207_C01	0	0	0	0	0	0	0	0	0.00078	0.0019	0	0	0	0.01364	7e-05	0.00177	0	0	0	0	0	0.00362	0.00376	0	0.00141	0	0	0	0	0	0.00149	0	0	0	0.00181	0	0	0.00255	0	0.00081	0	0	5e-05	0.00146	0	0	0	0	0.01053
RK208_C01	0	0	0	0	0	0	0	0	0	0.00118	0	0.00021	0	0.00447	0.00014	0.00087	3e-05	0.04556	0	0	0.0006	0	0.00275	0	0	0	0	0.00069	0	0	0.00172	0	0	0	0	0	0.0006	0.00173	2e-05	0.00033	0	0	0	0	0	0	0	0	0.00362
RK209_C01	0	0	0	0	0	0	0	0	0	0.00365	0	0	0.0015	0.01841	0	0.00207	0	0	0	0	0	0.00461	0.00769	0	3e-05	0	0	0	0	0	0.00134	0	0	0	0.00329	0	2e-05	0.0061	0	0.00185	0	0	0.00016	0.00208	0	0	0	0	0.01487
RK210_C01	0	0	0	0	0	0	0	0	0	0.00365	0	0	0.00166	0.01844	0	0.00228	0	0	0	0	0	0	0.00717	0	0.00111	0	0	0	0	0	0	0	0	0	0.00247	0	0	0.0049	0	0.00128	0	0	0	0.00196	0	0	0	0	0.01527
RK211_C01	0	0	0	0	0	0	0	0	0.00961	0.00256	0	0	0.00112	0.01071	0.00012	0.00175	0	0.23383	0	0	0	0	0.00548	0	0	0	0	0.00156	0	0	0.00104	0	0	0	0.00163	0	0.00147	0.00458	0.00024	0.00131	0	0	8e-05	0.00103	0	0	0	0	0.00835
RK212_C01	0	0	0	0.00212	0	0	0	0	0.02137	0.00417	0	0	0.00095	0.01306	0.00012	0.00298	0	0	0	0.00182	0	0.00599	0.00613	0	0	0	0	0.00242	0	0	0	0	0	0	0.00266	0	0.0048	0.00547	0	0.00262	0	0.00071	0	0.00187	0	0	0	0	0.01116
RK213_C01	6e-05	0	0.00016	0.00122	0	0.0001	0	0	0	0.00099	0	0	0	0.00027	3e-05	0.00054	0.00023	0.0068	0.02299	0.00145	0	0.00191	0.00048	0.03467	0	0.0043	0	0.00134	0	0	0	0	0	0.0077	0.00046	4e-05	0.00145	0	0	0.00084	0	0.0005	0	2e-05	0	0	0	0.01607	0.00038
RK214_C01	0	0	0	0	0	0	0	0	0	0.0046	0	0	0	0.01441	0	0.00344	0	0	0	0.0002	0	0	0.00572	0	0.00068	0	0	0.00166	0	0	2e-05	0	0	0	0.00166	0	0.00114	0.00382	0	0.00137	0.00024	0.00049	0	0.00146	0	0	0	0	0.01199
RK215_C01	0	0	0	0	0	0	0	0	0.0157	0.00087	0	0	0	0.00446	0.0001	0.00052	0.00032	0	0	0	0	0	0.00218	0	0.00237	0	0	0	0	0	0.00146	0	0	0	0.00068	0	0	0.00153	0.00059	7e-05	0	0.00057	5e-05	0.00065	0	0	0	0	0.00343
RK216_C01	0	0	0	9e-05	0	0	0	0	0.03985	0.00417	0	0	0	0.01112	0.00012	0.00291	0	0	0	0.00288	0	0.00493	0.00496	0	1e-05	0	0	0.00122	0	0	0.00177	0	0	0	0.00222	0	0.00404	0.00427	0	0.00137	0	0.00019	0	0.00056	0	0	0	0	0.00919
RK217_C01	0	0	0	0	0	0	0	0	0.01516	0.00163	0	0	0	0.00714	5e-05	0.00153	0	0	0	0	0	0	0.00159	0	7e-05	0	0	0	0	0	7e-05	0	0	0	0.00102	0	0.00045	0	0.00046	0.00057	4e-05	0	0	0.00089	0	0	0	0	0.00605
RK219_C01	0	0	0.00046	0	0	0	0	0	0	0.00335	0	0	0	0.01066	0	0.00187	0	0	0	0	0	0	0.00674	0	0	0	0	0.0019	0	0	0	0	0	0	0.00172	0	0.00484	0.00427	0.00106	0.00171	0	9e-05	0.00016	0.00085	0	0	0	0	0.00944
RK220_C01	0	0	0	0.00041	0	0	0	0	0	0.00241	0	0	0	0.00919	0.00017	0.00217	0	0.13149	0	0	0	0.00419	0.00413	0	0	0.0495	0	0.0008	0	0	0	0	0	0	0.00157	0	0.00187	0.00244	0	0.00109	0	0	0.0004	0.00103	0	0	0	0	0.00749
RK221_C01	0	0	0	0.00087	0	0	0	0	0.00783	0.00212	0	0	0	0.01196	0	0.00181	0	0	0	0.0005	0	0	0.00332	0	0.00324	0	0	0.00097	0	0	0	0	0	0	0.00175	0	0	0.00206	0	0.0011	0	0	0	0	0	0	0	0	0.00955
RK222_C01	0	0	0	0	0	0	0	0	0	0.00183	0	0	0	0.0086	0	0.00139	0	0	0	0	0	0	0.00423	0	0	0	0	0.00051	0	0	0	0	0	0	0.00082	0	0.00129	0.00158	0.00018	0.00063	0.00079	0	0	0	0	0	0	0	0.0071
RK223_C01	0	0	0	0	0	0	0	0	0.03833	0.00282	0	0	0.00148	0.01438	0.00021	0.00274	0	0.16898	0	0	0	0	0.00483	0	0	0	0	0.00067	0	0	0.00589	0	0	0	0.00116	0	4e-05	0.00315	0	0.00124	0.00023	0.00045	0	0.00135	0	0	0	0	0.01148
RK224_C01	0.00138	0	0.00072	0	0	9e-05	0	0	0.02213	0.00133	0	0	0	0.00332	0.00012	0.00069	0.00047	0.0235	0	0.0007	0	0	0.00211	0	0.0001	0.01645	0	0	0	0	0	0	0	0	0.0003	0	0.00056	0.0026	0.00024	0.00033	0	0	0	0	0	0	0	0	0.00284
RK225_C01	0	0	0	0	0	0	0	0	0.01105	0.00254	0	0	0.00348	0.00865	4e-05	0.00132	0.00043	0	0	0	0	0	0.00765	0	0	0	0	0.00051	0	0	0.0064	0	0	0	0.00068	0	0.00461	0.00615	0.00302	0.00089	0	0	0	0.0011	0	0	0	0	0.00692
RK226_C01	2e-05	0	0	0	0.00016	5e-05	0	0	0	0	0	0	0	0.00019	0	0	3e-05	0.00406	0.01054	2e-05	0	0	0	0.01354	0	0	0	8e-05	0	0.00701	0	0	0	0.00617	0	0	0	9e-05	0	3e-05	0	4e-05	0	0	1e-05	0	0	0	0.00017
RK227_C01	0	0	0	0	0	0	0	0	0	0.0024	0	3e-05	0	0.01011	0	0.00199	1e-05	0	0	0.00062	0	0	0.00336	0	9e-05	0	0	0	0	0	0.00235	0	0	0	0.00104	0	0.00036	0.00345	0.00066	0.00069	0	0.00055	0.00015	0.00137	0	0	0	0	0.00877
RK228_C01	0	0	0	0	0	0	0	0	0	0.00207	0	0	0	0.00508	0.00021	0.00159	0.00062	0	0	0	0	0	0.00239	0	0.00246	0	0	0.00077	0	0	0	0	0	0	0.00057	0	0.00307	0.00144	0.00077	0.00059	0	0.00036	0	0.00078	0	0	0	0	0.00426
RK229_C01	0	0	0	0	0	0	0	0	0	0.00153	0	0	0.00053	0.00734	0	0.0011	0	0	0	0	0	0	0.00273	0	0.00013	0	0	0.00046	0	0	0	0	0	0	0.00089	0	0	0.00189	0	0.00059	0	9e-05	7e-05	0.00084	0	0	0	0	0.00622
RK230_C01	0	0	0	0	0	0	0	0	0	0.00297	0	0	0	0.01052	0.0002	0.00262	0	0	0	0	0	0.00495	0.00407	0	0.00404	0	0	0.00103	0	0	0	0	0	0	0.00181	0	0.00302	0.00249	6e-05	0.00141	0	0	0	0	0	0	0	0	0.00862
RK232_C01	0	0	0	0	0	0	0	0	0	0.00223	0	0	0.00069	0.00633	0.00014	0.00158	0	0	0	0.00128	0	0	0.00415	0	0	0	0	0.00121	0	0	0	0	0	0	0.00088	0	0.00267	0.00332	0.00048	0.00061	0	0.00031	0	0.00103	0	0	0	0	0.00561
RK233_C01	0	0	0	0.00156	0	0	0	0	0	0.00531	0	0	0	0.01552	0	0.00392	0.00024	0	0	0.01172	0	0	0.00675	0	0.00143	0	0	0.00367	0	0	0	0	0	0	0.00257	0	0.00333	0.00399	3e-05	0.00286	0	0.00261	0	0.00188	0	0	0	0	0.01384
RK233_C02	0	0	0.00134	0	0	0	0	0	0	0.00685	0	0	0.0029	0.01491	0	0.00397	0.00017	0	0	0.00657	0	0	0.00998	0	0	0	0	0.00377	0	0	0.00316	0	0	0	0.00296	0	0.00773	0.00705	0.002	0.00235	0	0	0	0.00133	0	0	0	0	0.01304
RK234_C01	0.0007	0	0.00196	0	0	0	0	0	0.01565	0.00179	0	0.00034	0	0.00412	0.00021	0.00113	0.00027	0.02591	0	0	0	0	0.00324	0	0	0	0	0.00075	0	0	0.00203	0.01853	0	0	0	0.01905	0.00356	0.00237	0.0008	0.00081	0	0.00028	0.00014	0.00056	0	0	0	0	0.00331
RK235_C01	0	0	0.00148	0.00168	0	0	0	0	0	0.00602	0	0	0	0.01495	0.00017	0.00444	0	0	0	0.00379	0	0	0.00892	0	0	0	0	0.00308	0	0	0.00016	0	0	0	0.0024	0	0.00711	0.00582	0	0.00276	0	0.00241	0	0.00173	0	0	0	0	0.01268
RK236_C01	0	0	0	0.00173	0	0	0	0	0	0.0029	0	0	0	0.01027	3e-05	0.00345	0	0	0	0.00109	0	0	0.00526	0	0	0	0	0.00178	0	0	0	0	0	0	0.00353	0	0.00427	0.00429	0.00034	0.00267	0	0.00031	0	0.00237	0	0	0	0	0.00887
RK237_C01	0	0	0	0.00022	0	0	0	0	0.00439	0.0025	0	0.00039	0.00088	0.0097	0	0.00179	0	0	0	0	0	0	0.00447	0	0.00191	0	0	0.00136	0	0	0	0	0	0	0.00212	0	0.00172	0.00233	0.00055	0.0015	0.0004	0	0	0.00082	0	0	0	0	0.00819
RK240_C01	0	0	0	0.00028	0.00506	0	0	3e-05	0.01268	0.00043	1e-05	0	0	0.00212	0	0.0005	0	0.02763	0	0	0.00013	0	0.00038	0.02325	0.00165	0	0.02476	0	0	0	0	0.01286	0	0	0	0	0	0.00076	0	0.00013	0.00014	0	0.00011	0	0	0	0	0	0.00169
RK241_C01	0	0	0.00484	0.0014	0.02086	0	0	0	0	0.00515	0	0	0	0.00733	0	0.00369	0.00075	0	0	0	0	0.00604	0.00516	0	1e-05	0	0	0.00409	0	0	0.00927	0	0	0	0.00209	0.00091	0.01354	0.00294	0.00297	0.00252	0	0	0	0	0	0	0	0	0.00701
RK243_C01	0	0	0.00453	0	0.02524	0.00223	0	0.00078	0.0115	0.00208	0	0	0.01375	0.00292	0	0	0.00277	0.05775	0	0	0	0	0.02501	0	0	0	0.02291	0	0.00756	0	0.04062	3e-05	0	0.04495	0	0	0.00754	0.01988	0.0144	0	0	0	0	0.00062	0	0	0	0.00866	0.00314
RK244_C01	0	0	0	0.00256	0	0	0	0	0	0.0075	0	0	0	0.02174	0.00026	0.00413	0	0	0	0	0	0.00943	0.01151	0	0.00211	0	0	0.00437	0	0	0	0	0	0	0.00493	0	0.01501	0.008	0	0.00467	0	0	0	0.00206	0	0	0	0	0.01858
RK245_C01	0	0	0	0	0	0	0	0	0	0.00261	0	0	0	0.01692	7e-05	0.00222	0	0	0	0	0	0	0.00418	0	0.00163	0	0	0.00065	0	0	0	0	0	0	0.00233	0	0	0.00283	0	0.00134	0	0	0	0.00119	0	0	0	0	0.01322
RK254_C01	0	0	0	0	0	0	0	0	0.01216	0.00258	0	0	0	0.01572	0.00016	0.00202	0	0	0	0	0	0.00395	0.00561	0	0	0.01499	0	0.0007	0	0	0	0	0	0	0.00163	0	0	0.0035	0	0.00105	0	0.00145	9e-05	0.00115	0	0	0	0	0.01242
RK256_C01	0	0	0.00139	0.00224	0	0	0	0	0	0.00471	0	0	0	0.00922	0.0001	0.00426	0.00033	0	0	0.00264	0	0.0065	0.00301	0	0.00247	0	0	0.00236	0	0	0	0	0	0	0.00206	0	0.00842	0.00345	0.00159	0.00209	0	0	0	0.0002	0	0	0	0	0.00831
RK257_C01	0	0	0	0.00129	0	0	0	0	0.00213	0.0022	0	0	0	0.00925	0	0.00206	0	0	0	0	0	0.00489	0.00215	0	0.00131	0	0	0.00122	0	0	0	0	0	0	0.00212	0	0.00024	0.00269	0	0.00141	0	0	0	0	0	0	0	0	0.00796
RK258_C01	0	0	0	0	0.00927	0	0	0	0	0.00047	0	0	0	0.00317	0	0.00054	0	0.0332	0	0	0	0.00083	0.00086	0.01566	0	0.01072	0	0.0002	0	0	0	0.00777	0	0	0	0	0	0.00088	0	7e-05	0	0	7e-05	0	0	0	0	0	0.00255
RK259_C01	0	0	0	0	0	0	0	0	0.03199	0.00314	0	0	0	0.01048	7e-05	0.00214	0	0	0	0	0	0.00524	0.00549	0	0.0007	0	0	0.00087	0	0	0.00382	0	0	0	0.00091	0	0.00125	0.004	0.00059	0.00105	0	0	0	0.00044	0	0	0	0	0.00918
RK260_C01	0	0	0	0	0	0	0	0	0	0.00403	0	0.00024	0.00109	0.01332	4e-05	0.00297	0	0	0	0.00187	0	0.0042	0.00448	0	0.00523	0	0	0.00091	0	0	0	0	0	0	0.002	0	0.00073	0.00213	0	0.00166	0.00035	0	0	0.00118	0	0	0	0	0.01153
RK261_C01	0	0	0	0	0	0	0	0	0	0.00295	0	0	0	0.01413	0.00013	0.00125	0	0	0	0	0	0	0.00713	0	0	0	0	0	0	0	0	0	0	0	0.00189	0	0	0.00351	0	0.00065	0	2e-05	0	0.00109	0	0	0	0	0.01176
RK261_C02	0	0	0	0	0	0	0	0	0	0.00329	0	0	0	0.01412	0	0.00254	0	0	0	0	0	0	0.00465	0	0.00313	0	0	0.00171	0	0	0.00161	0	0	0	0.00083	0	4e-05	0.00347	0	0.00077	0	0	0.00031	0	0	0	0	0	0.01239
RK262_C01	0	0	0	0	0	0	0	0	0	0.00425	0	0	0	0.01415	9e-05	0.00374	0	0	0	0.00289	0	0	0.0072	0	0.00503	0	0	0.00193	0	0	0	0	0	0	0.00146	0	0.00357	0.0048	1e-05	0.00202	0	0.00137	0	0.00131	0	0	0	0	0.01245
RK263_C01	0	0	0	0.0007	0	0	0	0	0	0.00424	0	0	0	0.01579	0	0.00339	0	0	0	0.00509	0	0	0.00662	0	0.00306	0	0	0.00253	0.00042	0	0.00231	0	0	0	0.00235	0	0.00118	0.00405	8e-05	0.00197	0	0.00076	0	0.00169	0	0	0	0	0.01336
RK264_C01	0	0	0	0	0	0	0	0	0	0.00544	0	0.00024	0.00191	0.01626	0.00011	0.00382	0	0	0	0.00056	0	0	0.00856	0	0.00047	0	0	0.00319	0	0	0	0	0	0	0.00275	0	0.00746	0.00654	0	0.00304	0	0.00174	0	0.00103	0	0	0	0	0.01414
RK265_C01	0	0	0	0	0	0	0	0	0	0.0047	0	0	0	0.02095	0	0.00339	0	0	0	0	0	0	0.00843	0	0.0033	0	0	0.00133	0	0	0	0	0	0	0.00273	0	0.00084	0.0043	0	0.00167	0	0	0	0.00105	0	0	0	0	0.0174
RK266_C01	0	0	0.00028	0	0.0049	0	0	0	0.00639	0.00068	0	0.00011	0	0.00174	0	0.00032	0.00018	0.03348	0	0.00022	0	0.00077	0.0005	0.01988	0.00047	0.00365	0	0.00057	0	0	0	0	0	0.06266	0.00047	0	0.00075	0.00109	9e-05	0.00046	0	0.00025	0	0.00039	0	0	0	0.01495	0.00165
RK267_C01	0	0	0	0	0	0	0	0	0.01491	0.00223	0	0	0	0.01035	0.00014	0.00144	0	0	0	0	0	0	0.00638	0	0.00037	0	0	0.00115	0	0	0.00155	0	0	0	0.00129	0	0.00196	0.0045	0.00072	0.00117	0	0.00075	0.00024	0.00163	0	0	0	0	0.00909
RK268_C01	0	0	0	0.00022	0	0	0	0	0.03524	0.00222	0	0	0	0.01427	0	0.0024	0	0.17328	0	0	0	0	0.00288	0	0	0.05168	0	0	0	0	0	0	0	0	0.00265	0	0	0	0	0.00117	0.00165	0	0	0.00066	0	0	0	0	0.0113
RK269_C01	0.00165	0	0	0	0	0.00142	0	0	0	2e-05	0	0	0.00047	0.00013	0	0	0.00137	0.00426	0	0	0	0	0.0007	0.02332	0	0	0	0.00018	0	0	0	0	0	0	0	0	0	0.00142	0.00105	7e-05	0	0	0	0.00013	0	0	0	0.01233	0.00013
RK270_C01	0	0	0	0.00115	0	0	0	0	0.01132	0.00503	0	0	0	0.01999	7e-05	0.00541	0	0	0	0	0	0	0.0079	0	0	0	0	0.0026	0	0	0	0	0	0	0.00313	0	0.00083	0.00509	0	0.00216	0	0.00033	0	0	0	0	0	0	0.01677
RK272_C01	0.00049	0	0	0	0	0.00029	0	0	0.00422	0.0006	0	0	0	0.00248	0.00017	0.00063	0.00043	0.02057	0	0	0.00015	0.00115	0.00038	0.0185	0	0.00507	0	0.00018	0	0	0	0	0	0.07585	0.0001	0.01197	0	0.00108	0.0008	7e-05	0	0	0	0	0	0	0	0	0.00199
RK275_C01	0	0	0.00176	0	0	0	0	0	0	0.00215	0	0	0	0.0039	0.00016	0.00079	0.00049	0	0	0	0	0	0.00346	0	0.00078	0	0	0.00108	0	0	0.00294	0	0	0	0.00069	0.01401	0.00531	0.00287	0.00131	0.0007	0	0.00058	0	0.00086	0	0	0	0	0.00374
RK277_C01	0	0	7e-05	0.00084	0	0	0	0	0.01507	0.00214	0	0	0	0.00575	0.0002	0.0016	0	0	0	0.00117	0.00053	0	0.00346	0	0	0	0	0.00168	0	0	0	0	0	0	0.0011	0	0.00258	0.00316	0.0005	0.00088	0	0.00069	0	0	0	0	0	0	0.00504
RK278_C01	0	0	0.00067	0	0	0	0	0	0.00478	0.00121	0	0	0.00066	0.00367	0.0001	0.00113	0.00043	0.05683	0	0	0	0	0.00184	0.02456	0	0.0179	0	0.00032	0	0	0.00229	0	0	0	0.00049	0	0.00277	0.00228	0.00066	0.0004	0	0	0	0	0	0	0	0	0.00344
RK279_C01	0.00041	0	0.0006	0	0.00371	0.00018	0	0	0.00558	0.00062	0	0.00031	0	0.00142	0.00011	0	0.00049	0.01455	0	0	0	0	0.00096	0.01278	0.0006	0	0.00936	0.00039	0.00025	6e-05	0	0	0.00011	0.03824	0.0001	0.00736	0.00162	0.0009	0.00028	0.00024	0	0	0	0.0002	0.00016	0	0	0	0.00101
RK280_C01	0	0	0	0.00035	0	0	0	0	0.02	0.0025	0	0	0	0.01452	9e-05	0.00234	0	0	0	0	2e-05	0.00379	0.00437	0	0.00257	0	0	0	0	0	0	0	0	0	0.00195	0	0	0.00421	0	0.0011	0.00189	3e-05	0.00015	0.00112	0	0	0	0	0.0117
RK281_C01	0	0	0	0	0	0	0	0	0	0.00517	0	0	0.00244	0.01682	0	0.00274	0	0	0	0	0	0	0.00948	0	0.00389	0	0	0.00157	0	0	4e-05	0	0	0	0.0033	0	0.00673	0.00561	0.00072	0.00246	0	0	0	0.00235	0	0	0	0	0.01445
RK282_C01	0	0	0.00115	0	0	0	0	0	0	0.00507	0	0	0	0.01154	0	0.00312	0.00027	0	0	0.00223	0	0	0.00745	0	0.00964	0	0	0.00252	0	0	0.00176	0	0	0	0.00164	0	0.0069	0.0045	0.00128	0.00201	0	0	0	0.0009	0	0	0	0	0.0103
RK283_C01	0	0	0	0.00012	0.00186	0	0	0	0.00243	0.00017	0	0	6e-05	0.00047	0	0	7e-05	0.00813	0.0052	0	0	0	0.00015	0	4e-05	0	0.00586	0	0	0	0.00044	0.00072	0	0.01596	0	0.00056	0.00012	0	0	2e-05	0	0	0	0	3e-05	0	0	0	0.00044
RK284_C01	0	0	0.00138	0	0	0	0	0	0	0.00218	0	0	0	0.00462	6e-05	0.00062	0	0	0	0	0	0	0.00351	0	0	0	0	0	0.00069	0	0.00346	0	0	0	0.00075	0	0.00422	0.00301	0.00105	0.00054	0	0.00013	0	0.00081	0	0	0	0	0.00422
RK285_C01	0	0	4e-05	0.00093	0	0	0	0	0	0.0021	0	0	0	0.00584	0.00032	0.00172	0	0	0	0	0	0	0.00337	0	0	0	0	0.00045	0	0	0	0	0	0	0.00112	0	0.00268	0.00198	0	0.00119	0	0.0008	0	0.00043	0	0	0	0	0.00501
RK287_C01	0	0	0.00291	0.00411	0	0	0	0	0.00681	0.0078	0	0	0	0.01013	0.00045	0.00401	0.00102	0	0	0.00446	0	0.00853	0.00829	0	0	0.08933	0	0.00636	0	0	0	0	0	0	0.00472	0	0.01641	0.00441	0.00078	0.00452	0	0	0	0.00175	0	0	0	0	0.00981
RK288_C01	0	0	0.00026	0	0	0	0	0	0	0.00485	0	0	0.00136	0.01174	0.00017	0.00356	0.00083	0	0	0.00487	0	0	0.00801	0	0	0	0	0.00347	0	0	0.00396	0	0	0	0.00272	0	0.00958	0.00455	0.00158	0.00268	0	0	0	0.00192	0	0	0	0	0.01011
RK289_C01	0	0	0	0.00128	0	0	0	0	0	0.00578	0	0.00043	0	0.02149	8e-05	0.00494	0	0	0	0.00301	0	0	0.01212	0	0.00249	0	0	0.0022	0	0	0	0	0	0	0.00296	0	0.00535	0.00572	9e-05	0.00258	0	0	0	0.00205	0	0	0	0	0.01815
RK290_C01	0	0	3e-05	0.00012	0.00539	0	0	0	0.00879	0.00042	0	0	0	0.00172	1e-05	0.00045	0	0.018	0	0.00028	0.00025	0	0.00121	0.0169	0.00017	0	0.01695	0.00025	0	0	0	0.01625	0	0.05802	0.00029	0.00291	0.0007	0.00073	0.00024	0.00021	0	0	0	0.00044	0	0	0	0.00662	0.00161
RK297_C01	0	0	0	0	0.01095	0	0	0	0	0.0009	0	0	0	0.00379	0	0.00034	5e-05	0.11167	0	0.00049	0	0	0.00192	0	0.00071	0	0	0.00049	0	0	9e-05	0	0	0.12038	0.00026	0	0.00055	2e-05	0.00044	0.00028	0	0.00025	0	0.0011	0	0	0	0	0.00328
RK298_C01	0	0	0	0	0.00739	0	0	0	0.00695	0.00063	0	0	0.00076	0.00394	0.00042	0.00041	0	0	0	0	0	0.00237	0.00126	0.00273	0	0	0	0	0	0	0	0	0	0.12861	0.00054	0	0.00178	0.00196	0	0.00039	5e-05	0	9e-05	0.00068	0	0	0	0	0.00294
RK303_C01	0.00014	0	3e-05	0	0.0001	0	0	0	0.00061	9e-05	0	0	5e-05	0.00012	0	0	6e-05	0.00317	0	0	0	0	0.00012	0.00018	0	0	0.00215	0	0	0.01832	0.00018	0.00222	0	0.00294	0	0	0	0.0001	0	0	0	0	1e-05	0	0	0.01397	0	0	9e-05
RK304_C01	0	0	0	0	0.00818	0	0	0	0.002	0.00062	0	0	0.00038	0.00245	6e-05	0.00039	0	0.03693	0	0	0	0	0.00085	0.02156	0.00055	0	0	0	0	0	0	0.00663	0	0	0.00038	0.00861	0.00022	0	0	0.00011	0	9e-05	0	0.00022	0	0	0	0.0026	0.00215
RK305_C01	0	0	0	0	0	0	0	0	0.02215	0.00175	0	0	0	0.00982	0.00018	0.0016	0	0.17784	0	0	0	0	0.0029	0	0.00096	0	0	0	0	0	0	0	0	0	0.00125	0	0	0.00291	0	0.00073	0.0002	0	0.00016	0	0	0	0	0	0.00802
RK306_C01	0	0	0	0.00087	0	0	0	0	0	0.00422	0	0	0.00126	0.01623	0.00018	0.00392	0	0	0	0	0.00096	0.00555	0.00476	0	0	0	0	0.00147	0	0	0	0	0	0	0.00199	0	0.0006	0.00545	0	0.00184	0	0.00086	0	0.00114	0	0	0	0	0.01406
RK307_C01	0.00166	0	0	0	0.00093	0.00085	0	0	0	0.00024	0	0.00068	0.00046	0.00088	2e-05	0	0.0005	0.02213	0	0	0	0	0.0014	0	0	0	0	0.00021	0	0	0	0.00459	0	0.01165	0.0001	0.00115	0	0.00202	0.00091	8e-05	0	0	0	0.00017	0	0	0	0	0.00072
RK308_C01	0.0512	0	0	0.01077	0	0.04562	0	0	0	0.0221	0	0	0	0.17073	0	0	0.04381	0	0	0.00049	0.03278	0	0.10095	0	0.01123	0	0	0.00705	0	0	0	0	0	0	0.00981	0	0	0.13278	0.0947	0.00309	0	0.00482	0	0.02559	0	0	0	0	0.13322
RK309_C01	0.00048	0	0.00295	0	0.00131	0	0	0	0	0.00227	0	0	0	0.00181	0.00042	0.00046	3e-05	0.04639	0	0	0	0	0.00205	0.0055	0	0.01856	0.00067	0	0	0	0	0.03893	0	0.03048	0	0.04282	0.00727	0	1e-05	0.00038	0	0	0	0.00031	0	0	0	0.00439	0.00193
RK310_C01	0.00056	0	0.00052	0	0.00306	0.0005	0	0	0.00145	0.00059	0	0.00023	0	0.00115	3e-05	0.00029	0.00013	0	0	0	0	0	0.00086	0.01868	0.00056	0.00432	0.00594	0.00034	0	0	0.00151	0	0	0.02708	0	0.00555	0.00189	0.00103	0.00105	9e-05	0	0.00049	0.00022	0.00034	0	0	0	0.01431	0.001
RK312_C01	0.00121	0	0.00055	0	0.00812	0.00013	0	0	6e-05	0.00122	1e-05	0	0	0.00227	6e-05	0.00076	0.0005	0.02459	0	0.00124	0	0.00095	0.00074	0	0.00084	0	1e-05	0.00095	0.00019	0	0.00073	0	0	0.06847	0	0.01287	0.00246	0.00152	0.00067	0.00027	0	0.00056	0	0	0	0	0	0.00862	0.00218
RK316_C01	0.00073	0	0.00051	0	0.00251	0.00018	0	0	0.00957	0.00055	0	9e-05	0	0.00069	2e-05	0.00035	0.00023	0.00898	0.19629	0.0012	0	0	0.0012	0.02594	0.00032	0	0.0322	0.00025	0	0.06738	0.00078	0.00121	0	0.01611	6e-05	0.00065	0.00058	0.00084	0.0004	0.00015	0	0	4e-05	0	0	0.12233	0	0.0076	0.0007
RK317_C01	0	0	0	0	0.00376	0	0	0	0.00428	0.00059	0	0	0.00024	0.00188	3e-05	0.00033	0	0.03488	0.00358	0.00031	0	0	0.00075	0.01437	0.00041	6e-05	0.0202	0	0	0.05744	0	0.00592	0	0.05123	0.00064	0.00199	0	0.00065	0	0.0002	0	0	0	0.00079	0	0	0	0	0.00138
RK326_C01	0.00144	0	0.00136	0.0004	0.00154	0.00053	0	0	0.01163	0.00131	0	0.00023	0.00068	0.0013	0.00011	0.00069	0.00071	0.03245	0	0.00303	0	0.00205	0.00159	0.06336	0	0	0	0.0013	0	0	0	0	0	0.03544	0.00076	0.01727	0.00377	0.00105	0.00072	0.0007	0	0.00022	0	0.00076	0	0	0	0.00452	0.00134
RK337_C01	0	0	0	0	0	0	0	0	0.00277	0.00221	0	0	0	0.0095	0.0002	0.00141	0.00023	0	0	0	0	0	0.00335	0	0.00075	0	0	0.00107	0	0	0	0	0	0	0.00082	0	0.00358	0.00236	0	0.00103	0	0.00014	0	0	0	0	0	0	0.00765
RK338_C01	0	0	0	0	0	0	0	0	0	0.00287	0	0	0	0.02001	7e-05	0.00269	0	0	0	0	0	0	0.00616	0	0.00576	0	0	0.00108	0	0	0	0	0	0	0.00257	0	0	0.00404	0	0.00197	0.00039	0.00125	0.0001	0.0018	0	0	0	0	0.0165
SA557315	0.009	0.00051	0	0	0	0.00336	0	0	0	0.01895	0.0017	0	0	0.00767	0.01013	0.00837	0	0	0	0	3e-05	0	0	0	0	0	0	0.00474	0	0	0	0	0	0	0	0	0	0.00479	0.00483	0.00537	0.00449	0	0	0	0	0	0	0	0.01049
SA557318	0.01377	0	0	0	0	0.00575	0	0	0	0.02027	0.00165	0.00029	0.00421	0.00953	0.00688	0.00594	1e-05	0	0	0	0	0.00681	0	0	0	0	0	0.00231	0	0	0	0	0	0	0	0	0	0.00097	0	0	0.00339	0	0	0	0	0	0	0	0.01154
SA557321	0.00573	0.00235	0	0	0	0.00262	0	0	0	0	0.00099	0	0.00067	0.0054	0.00682	0.00176	0.00175	0	0	0	0	0	0	0	0	0	0	0.00195	0	0	0	0	0	0	0	0	0	0.00194	0	0.00151	0.00409	0	0	0	0	0	0	0	0.00675
SA557322	0.00462	0	0.00815	0	0.02656	0.00318	0	0	0	0.00584	0.00075	0	0.00053	0.00404	0.00251	0.00183	0.00186	0	0	0	0	0	0	0	0	0	0	0	0.00277	0	0	0	0	0	0	0	0	0.00094	0.00427	0.00338	0.0027	0	0	0.00618	0	0	0	0	0.00503
SA557325	0.00358	0	0.00542	0.01608	0.00114	0.00187	0	0.00089	0	0.00268	0.00034	0	0.00147	0.00217	0.00264	0.00311	0.00058	0	0	0	0	0	0	0	0	0	0	0	0.00247	0	0.01123	0	0.01029	0	0.02012	0	0.0396	0.00127	0.00515	0.01012	0.00085	9e-05	0	0.02489	0.00534	0	0	0	0.00229
SA557327	0.00293	0	0	0	0.02118	0.00143	0	0.00046	0	0.00223	0.00026	0	0	0.00212	0.00094	0.00041	0.00021	0	0	0	0	0	0	0	0	0	0	0	0.00047	0	0	0	0	0	0	0	0	0	0	0.00056	0.00024	0	0	0	0	0	0	0	0.00238
SA557328	0.00462	0.00333	0	0	0	0.00219	0	0	0	0	0.00075	0	0.00045	0.00408	0.0075	0.00354	0	0	0	0	0	0.00476	0	0	0	0	0	0	0.0014	0	0	0	0	0	0	0	0	0.00214	0	0	0.00151	0	0	0	0	0	0	0	0.00522
SA557331	0.00219	0	0	0	0	0.00424	0	0	0	0	0.0013	0	0	0.00415	0.00584	0.00619	0.00214	0	0	0	0.00431	0	0	0	0	0	0	0	0	0	0	0	0	0	0	0	0	0.00096	0	0	0	0	0	0	0	0	0	0	0.00575
SA557334	0	0.0181	0	0	0	0	0.0498	0.01597	0	0	0.00024	0.04604	0.03715	0	0.00127	0.00413	0	0	0	0	0.03547	0.01575	0.04479	0	0	0	0	0.0007	0.00141	0	0	0	0	0	0	0	0	0.02566	0	0	0	0	0	0	0	0	0	0	0
SA557338	0.00337	0.00534	0	0	0	0.00147	0.03532	0.04987	0	0	0.0004	0.01234	0.02886	0.00618	0.00045	0.00058	0	0	0	0	0.037	0.00078	0.0175	0	0	0	0	0	0.03272	0	0	0	0	0	0	0	0	0.02723	0	0	0.00079	0	0	0	0	0	0	0	0.00549
SA557342	0.00022	0.06846	0	0	0	0.00296	0.105	0.08804	0	0	0.00093	0.08805	0.09287	0.00625	0	0.00726	9e-05	0	0	0	0.07902	0.01255	0.06409	0	0	0	0	0.0011	0.14912	0	0	0	0	0	0	0	0	0.08146	0	0	0.00147	0	0	0	0	0	0	0	0.00043
SA557347	0	0.0551	0	0	0	0	0.0245	0.05356	0	0	0.00049	0.01968	0.113	0.01627	0.00051	0.00421	0	0	0	0	0.04343	0.0212	0.10887	0	0	0	0	0	0.09937	0	0	0	0	0	0	0	0	0.08454	0	0	0.0014	0	0	0	0	0	0	0	0.00416
SA557350	0	0.05025	0	0	0	0.00128	0.05508	0.07692	0	0	0.0001	0.0515	0.06623	0.0077	0	0.00102	0.0009	0	0	0	0.04328	0.01005	0.05182	0	0	0	0	0	0.0981	0	0	0	0	0	0	0	0	0.0667	0	0	0.00249	0	0	0	0	0	0	0	0.00383
SA557353	0	0.11066	0	0	0	2e-05	0.19586	0.12218	0	0	9e-05	0.10029	0.11669	0.00356	0	0.00123	0.00065	0	0	0	0.18913	0.0193	0.14073	0	0	0	0	0.00054	0.08715	0	0	0	0	0	0	0	0	0.09461	0	0	0	0	0	0	0	0	0	0	0
SA557357	0.0062	0.00043	0.00692	0.02087	0	0.0025	0	0.00108	0	0.00299	0.00029	0	0	0.00344	0.00364	0.00229	0	0	0	0.05248	0	0	0	0	0.00378	0	0	0	0	0	0	0	0.01483	0	0.02426	0	0.05391	0.00083	0.00229	0.01315	0.0039	0	0	0.02572	0.00734	0	0	0	0.0029
SA557361	0.00676	0.0156	0	0	0	0.00252	0.04925	0.05755	0	0	0.00017	0.03483	0.02478	0.00597	0.00459	0.00128	0.00249	0	0	0	0.04026	0.00257	0.00084	0	0	0	0	0	0.00678	0	0	0	0	0	0	0	0	0.02207	0	0	0.00227	0	0	0	0	0	0	0	0.00324
SA557366	7e-05	0.00014	0	0	0	0.00021	0.00904	0.00801	0	0	0.0001	0.00438	0.00639	0.00261	0.0008	0	0	0	0	0	0.00798	0.00158	0.00466	0	0	0	0	0	0.01705	0	0	0	0	0	0	0	0	0.00128	0	0	0	0	0	0	0	0	0	0	0.00266
SA557369	0.00528	0.01038	0	0	0	0.00258	0.02811	0.03822	0	0	0.00059	0.01032	0.02076	0.0064	0.00203	0.00077	0	0	0	0	0.02965	0.00236	0.00802	0	0	0	0	0	0.02232	0	0	0	0	0	0	0	0	0.03077	0	0	0.00278	0	0	0	0	0	0	0	0.00674
SA557373	1e-05	0.03626	0	0	0	0.00036	0.04946	0.05094	0	0	0.00037	0.02319	0.04772	0.00748	0.00036	0.00347	0	0	0	0	0.04887	0.00738	0.02401	0	0	0	0	0	0.05429	0	0	0	0	0	0	0	0	0.03386	0	0	0.00025	0	0	0	0	0	0	0	0.00476
SA557377	0.00802	0.00084	0.01306	0.01043	0.04929	0.00247	0	0.00012	0	0.01252	0.00187	0	0.00053	0.00803	0.00337	0.00256	0	0	0	0	0	0	0	0	0	0	0	0.0034	0	0	0	0	0	0	0	0	0.06942	0.00073	0.00604	0.00747	0.00463	0	0	0.01641	0.01611	0	0	0	0.00896
SA557381	0.0039	0.00088	0.00354	0	0.02552	0.0012	0	0	0	0.00233	0.00023	0	0	0.00378	0.00075	0	0	0	0	0.00648	0	0	0	0	0	0	0	0	0	0	0.03069	0	0.00548	0.08359	0.00202	0	0.01285	5e-05	0.00413	0	0.00181	0.0003	0	0.00268	0.00245	0	0	0	0.00316
SA557385	0.00131	0.00224	0	0	0.05496	0.00092	0	0.00078	0	0.01053	0.0011	0	0.00018	0.00885	0.00782	0.0047	0.00101	0	0	0	0.00055	0	0	0	0	0	0	0	0	0	0	0	0	0	0	0	0.06947	0.00137	0.00681	0.00033	0.00748	0	0	0	0	0	0	0	0.00836
SA557389	0.00662	0	0.01162	0	0.03096	0.00251	0	0	0	0.00602	0.00063	0	0	0.00517	0.00786	0	0.00058	0	0	0	0	0	0	0	0.00012	0	0	0	0	0	0	0	0	0.10421	0	0.32932	0.05056	0.00227	0.00076	0	0.00259	0	0	0	0.00506	0	0	0	0.00578
SA557393	0.01037	0.01343	0	0	0	0.00294	0.00289	0.02139	0	0	0.00136	0	0.01765	0.01052	0.00516	0.00507	0.00272	0	0	0	0.01563	0.00044	0	0	0	0	0	0.005	0.00897	0	0	0	0	0	0	0	0	0.01395	0	0	0.00712	0	0	0	0	0	0	0	0.0074
SA557397	0.00619	0.00166	0	0	0	0.00331	0	0.00228	0	0.00588	0.00089	2e-05	0.00467	0.00275	0.00208	0.00019	0	0	0	0	0.00154	0	0.00012	0	0	0	0	0.00116	0.00256	0	0	0	0	0	0	0	0	0.00189	0	0.0015	0	0	0	0	0	0	0	0	0.0036
SA557400	0.00489	0.00729	0	0	0	0.00227	0.00141	0.00261	0	0	0.00039	0	0.00238	0.00292	0.0031	0.00136	0.00015	0	0	0	0	0	0.006	0	0	0	0	0	0.00179	0	0	0	0	0	0	0	0	0.0037	0	0	0.00078	0	0	0	0	0	0	0	0.00185
SA557404	0.00453	0.00044	0	0	0	0.00253	0	0	0	0.00419	0.00042	0	0.00094	0.00291	0.00419	0	0.00052	0	0	0	0.00049	0	0	0	0	0	0	0	0	0	0	0	0	0	0	0	0	0.00018	0	0.00109	0	0	0	0	0	0	0	0	0.00329
SA557409	0.00516	0.00062	0	0	0	0.00322	0	0	0	0.00503	0.0005	0	0	0.00232	0.00373	0	0.00129	0	0	0	0	0	0	0	0	0	0	0	0.00113	0	0	0	0	0	0	0	0	0	0.00384	0.00039	0.00083	0	0	0	0	0	0	0	0.0039
SA557413	0.00702	0.0015	0	0	0	0.00486	0	0.00223	0	0.0074	0.00091	0	0.00039	0.00443	0.00598	0.00075	0.00103	0	0	0	2e-05	0	0	0	0	0	0	0	0	0	0	0	0	0	0	0	0.04897	0.00206	0	0	0.00115	0	0	0	0	0	0	0	0.00695
SA557416	0.01214	0.00076	0	0	0	0.00599	0	0.00122	0	0	0.00101	0	0.00177	0.00745	0.00371	0.00374	0.00124	0	0	0	0.00071	0	0.00042	0	0	0	0	0	0.00127	0	0	0	0	0	0	0	0	0.0044	0	0.00151	0.00614	0	0	0	0	0	0	0	0.00882
SA557420	0	0.09156	0	0	0	0.00406	0.19046	0.20027	0	0	0	0.18042	0.21875	0.00489	0	0	0.00382	0	0	0	0.18197	0.02669	0.12366	0	0	0	0	0	0.29219	0	0	0	0	0	0	0	0	0.17593	0	0	0.00239	0	0	0	0	0	0	0	0
SA557426	0.00823	0.07053	0	0	0	0.00671	0.06638	0.0772	0	0	0.00147	0.09591	0.10337	0.00723	0.00223	0.00602	0.00751	0	0	0	0.06729	0.01036	0.07374	0	0	0	0	0.00895	0.13086	0	0	0	0	0	0	0	0	0.09244	0	0	0.00132	0	0	0	0	0	0	0	0
SA557431	0.0076	0.02289	0	0	0	0.00262	0.05082	0.05361	0	0	0.0006	0.03109	0.04286	0.01158	0.00217	0.0057	0	0	0	0	0.0482	0.00811	0.01666	0	0	0	0	0.00064	0.05464	0	0	0	0	0	0	0	0	0.03592	0	0	0.00336	0	0	0	0	0	0	0	0.00764
SA557435	0	0.0174	0	0	0	0.00249	0.06689	0.07817	0	0	0	0.06184	0.07794	0.00246	0	0.00107	0.00209	0	0	0	0.06713	0.0148	0.0535	0	0	0	0	0.00106	0.08515	0	0	0	0	0	0	0	0	0.05052	0	0	0.00057	0	0	0	0	0	0	0	0
SA557437	0.00592	0.07862	0	0	0	0.00062	0.09894	0.14652	0	0	0.00018	0.0724	0.11199	0.01078	0	1e-05	0.00617	0	0	0	0.1046	0.01151	0.09257	0	0	0	0	0	0.10614	0	0	0	0	0	0	0	0	0.08101	0	0	0.00144	0	0	0	0	0	0	0	0.00408
SA557440	0.00016	0.03515	0	0	0	0.00614	0.04841	0.11304	0	0	0.00025	0.10485	0.15868	0.00457	0	0.0003	0.00203	0	0	0	0.05174	1e-05	0.06462	0	0	0	0	0	0.14096	0	0	0	0	0	0	0	0	0.09599	0	0	0.00067	0	0	0	0	0	0	0	0
SA557443	0.00531	0.04629	0	0	0	0.00547	0.0457	0.05625	0	0	0	0.05965	0.07913	0.0028	0	0	4e-05	0	0	0	0.0442	0.0054	0.03793	0	0	0	0	0	0.05142	0	0	0	0	0	0	0	0	0.04963	0	0	3e-05	0	0	0	0	0	0	0	0.00262
SA557447	0.00035	0.03332	0	0	0	0.00073	0.01726	0.05498	0	0	0.00062	0.04336	0.04996	0.00269	0.0009	0.0027	0.00126	0	0	0	0.04823	0.01153	0.05131	0	0	0	0	0	0.07628	0	0	0	0	0	0	0	0	0.04511	0	0	0.00085	0	0	0	0	0	0	0	0.00235
SA557451	0	0.15006	0	0	0	0	0.11462	0.12784	0	0	0	0.09679	0.13596	0	0.00163	2e-05	0.00154	0	0	0	0.10543	0.02353	0.13117	0	0	0	0	0	0.12551	0	0	0	0	0	0	0	0	0.06576	0	0	0	0	0	0	0	0	0	0	0
SA557456	0.03037	0.11764	0	0	0	0.04729	0.09179	0.15351	0	0	0.00191	0.10746	0.10348	0.02203	0.00099	0	0.02091	0	0	0	0.15221	0.04781	0.05277	0	0	0	0	0	0.18516	0	0	0	0	0	0	0	0	0.08441	0	0	0.00498	0	0	0	0	0	0	0	0.03613
SA557459	0.00285	0.11072	0	0	0	0.0036	0.104	0.12191	0	0	0.00013	0.08344	0.08779	0.00785	0.00379	0	0.00531	0	0	0	0.07687	0.00574	0.07565	0	0	0	0	0	0.07198	0	0	0	0	0	0	0	0	0.07418	0	0	0.00207	0	0	0	0	0	0	0	0.00441
SA557461	0	0.06383	0	0	0	0	0.0648	0.06538	0	0	0	0.0788	0.0561	0.00068	9e-05	0	0.00096	0	0	0	0.07789	0.00535	0.05374	0	0	0	0	0	0.07096	0	0	0	0	0	0	0	0	0.03753	0	0	9e-05	0	0	0	0	0	0	0	0.00127
SA557464	0.00745	0.00168	0	0	0	0.00307	0	0	0	0.00808	0.00071	0	0.00016	0.00394	0.00659	0.00172	0	0	0	0	0	0	0.00195	0	0	0	0	0	0	0	0	0	0	0	0	0	0	0.00347	0	0.00276	0.00233	0	0	0	0	0	0	0	0.00397
SA557466	0.00412	0.05115	0	0	0	0.00197	0.1012	0.10195	0	0	0	0.03852	0.0626	0.00445	0	0	0.00283	0	0	0	0.07298	0.00769	0.03824	0	0	0	0	0	0.05824	0	0	0	0	0	0	0	0	0.07319	0	0	0.0018	0	0	0	0	0	0	0	0.00486
SA557470	0.00464	0.02965	0	0	0	0.00232	0.03556	0.0391	0	0	0.00048	0.05135	0.05408	0.00578	0	0.00097	0.00034	0	0	0	0.04293	0.00681	0.02929	0	0	0	0	0.00196	0.07519	0	0	0	0	0	0	0	0	0.02283	0	0	0.0015	0	0	0	0	0	0	0	0.00512
SA557473	0.00175	0.11656	0	0	0	0.00339	0.12016	0.08041	0	0	0.00112	0.07421	0.05364	0.00903	0	0.00466	0	0	0	0	0.06752	0.01969	0.05538	0	0	0	0	0.00141	0.07716	0	0	0	0	0	0	0	0	0.11809	0	0	0.00467	0	0	0	0	0	0	0	0.00099
SA557479	0.00396	0.0051	0	0	0	0.00086	0.00498	0.00794	0	0	0.0001	0.00017	0.0092	0.00344	0.00167	0.0003	0.0001	0	0	0	0.00188	0	0.00635	0	0	0	0	0	0.00079	0	0	0	0	0	0	0	0	0.00638	0	0	0.00319	0	0	0	0	0	0	0	0.00259
SA557480	0.00414	0.05815	0	0	0	0.00383	0.04468	0.0614	0	0	0.0002	0.0721	0.08317	0	0.00337	0	0.00122	0	0	0	0.03668	0.00653	0.05147	0	0	0	0	0	0.07222	0	0	0	0	0	0	0	0	0.06374	0	0	0.00144	0	0	0	0	0	0	0	0
SA557483	0.0094	0.12801	0	0	0	0.0026	0.33109	0.13256	0	0	0	0.26222	0.13631	0.00849	0.00209	0	0	0	0	0	0.18986	0.02174	0.08142	0	0	0	0	2e-05	0.14805	0	0	0	0	0	0	0	0	0.17787	0	0	0.00296	0	0	0	0	0	0	0	0.00541
SA557486	0.0043	0.04222	0	0	0	0.00182	0.05155	0.0496	0	0	0	0.02725	0.01848	0.00919	0.00118	0.00322	0	0	0	0	0.04014	0.00276	0.00476	0	0	0	0	0	0.03254	0	0	0	0	0	0	0	0	0.03599	0	0	0.00379	0	0	0	0	0	0	0	0.00331
SA557491	0	0.0445	0	0	0	0	0.0807	0.05686	0	0	0.00045	0.0356	0.06443	0.00745	0.00087	0.00524	0.00041	0	0	0	0.07209	0.01438	0.02824	0	0	0	0	0	0.0817	0	0	0	0	0	0	0	0	0.04914	0	0	2e-05	0	0	0	0	0	0	0	0.0007
SA557495	0.0103	0.0324	0	0	0	0.00284	0.06603	0.07022	0	0	0	0.03095	0.04548	0.00753	0.00061	0.00074	7e-05	0	0	0	0.05285	0.00718	0.02734	0	0	0	0	0	0.0123	0	0	0	0	0	0	0	0	0.04274	0	0	0	0	0	0	0	0	0	0	0.00491
SA557498	0	0.02248	0	0	0	0	0.01667	0.01694	0	0	7e-05	0.0182	0.01908	0.00179	0.00068	0	0.00116	0	0	0	0.01619	4e-05	0.01132	0	0	0	0	0	0.02205	0	0	0	0	0	0	0	0	0.01098	0	0	0.00056	0	0	0	0	0	0	0	0.00051
SA557502	0.00076	0.02492	0	0	0	0.00215	0.02096	0.03317	0	0	0	0.01991	0.02406	0.00405	0.00126	0	0	0	0	0	0.02961	0.00652	0.01762	0	0	0	0	0	0.02219	0	0	0	0	0	0	0	0	0.02165	0	0	0.00033	0	0	0	0	0	0	0	0.00188
SA557505	0	0.01982	0	0	0	0.00081	0.01102	0.01823	0	0	0	0.01396	0.01662	0	0	0	0	0	0	0	0.01456	0.00215	0.01504	0	0	0	0	5e-05	0.00863	0	0	0	0	0	0	0	0	0.01198	0	0	0.00055	0	0	0	0	0	0	0	0
SA557508	0	0.02262	0	0	0	0.00153	0.02758	0.09944	0	0	0.00058	0.04454	0.06856	0.00724	0	0.00172	0.00293	0	0	0	0.05946	0.01018	0.07505	0	0	0	0	0	0.04363	0	0	0	0	0	0	0	0	0.06699	0	0	0.00069	0	0	0	0	0	0	0	0.00229
SA557512	0.00693	0.08312	0	0	0	0.0071	0.05646	0.08283	0	0	0.0009	0.09501	0.12178	0	0	1e-05	0.00388	0	0	0	0.07442	0.01136	0.09157	0	0	0	0	0.00365	0.1385	0	0	0	0	0	0	0	0	0.07427	0	0	0	0	0	0	0	0	0	0	0
SA557514	0	0.12774	0	0	0	3e-05	0.20975	0.13958	0	0	0.00233	0.01853	0.00678	0.0352	0.01805	0.00789	0	0	0	0	0.14477	0.01748	0.03405	0	0	0	0	0	0.12449	0	0	0	0	0	0	0	0	0.18593	0	0	0.00399	0	0	0	0	0	0	0	0.02521
SA557522	0.01079	0.00082	0	0	0	0.0055	0	0.00159	0	0	0.00235	0	0.0028	0.00634	0.00906	0.00922	0.00215	0	0	0	0.00218	0	0.00028	0	0	0	0	0.01119	0.00196	0	0	0	0	0	0	0	0	0.00269	0	0	0.00205	0	0	0	0	0	0	0	0.00892
SA557526	1e-05	0.03357	0	0	0	0.00181	0.01825	0.01345	0	0	0.00033	0.0247	0.01791	0.00259	0.00074	0	0.0011	0	0	0	0.01029	0	0.01715	0	0	0	0	0.00049	0.02156	0	0	0	0	0	0	0	0	0.01238	0	0	0.00209	0	0	0	0	0	0	0	0.00362
SA557532	0.00108	0.14034	0	0	0	0.00507	0.15493	0.09599	0	0	0.00018	0.08466	0.15137	0.00948	0	0.00325	0.00706	0	0	0	0.05848	0.01584	0.11796	0	0	0	0	0	0.04513	0	0	0	0	0	0	0	0	0.11025	0	0	0.00198	0	0	0	0	0	0	0	0.00328
SA557534	0	0.04559	0	0	0	0.00481	0.05607	0.08938	0	0	0.00043	0.06337	0.1045	0.00575	0	0.00139	0.00237	0	0	0	0.05068	0.01263	0.07503	0	0	0	0	0	0.09158	0	0	0	0	0	0	0	0	0.07059	0	0	0.00076	0	0	0	0	0	0	0	0.00223
SA557537	0.00371	0.05133	0	0	0	0.00404	0.06031	0.04909	0	0	0.00024	0.05314	0.05162	0.00172	0.00248	0.00015	0.00063	0	0	0	0.03533	0.00763	0.02563	0	0	0	0	0	0.04606	0	0	0	0	0	0	0	0	0.03538	0	0	0	0	0	0	0	0	0	0	0.00408
SA557539	0.00654	0.021	0	0	0	0.00303	0.02723	0.04886	0	0	0.00016	0.0323	0.04222	0.00292	0.00715	0	0.00144	0	0	0	0.01968	0.00286	0.04146	0	0	0	0	0	0.0261	0	0	0	0	0	0	0	0	0.02664	0	0	0.00128	0	0	0	0	0	0	0	0.00184
SA557541	0.00036	0.14585	0	0	0	0.00264	0.09112	0.1563	0	0	0.00058	0.0867	0.15644	0.00802	0	0	0	0	0	0	0.10594	0.0171	0.11864	0	0	0	0	0	0.12796	0	0	0	0	0	0	0	0	0.12137	0	0	0	0	0	0	0	0	0	0	0
SA557543	0	0.13264	0	0	0	0.00451	0.15519	0.12993	0	0	0.00025	0.15513	0.12837	0.00461	0.00215	0	0.00013	0	0	0	0.13466	0.01876	0.0965	0	0	0	0	0.00088	0.17887	0	0	0	0	0	0	0	0	0.10516	0	0	0.00213	0	0	0	0	0	0	0	0
SA557546	0.00304	0.08115	0	0	0	0.00452	0.08592	0.1034	0	0	0.00078	0.06477	0.09682	0.01199	1e-05	0.00314	0.00089	0	0	0	0.06684	0.01201	0.04801	0	0	0	0	0	0.118	0	0	0	0	0	0	0	0	0.0591	0	0	0.00178	0	0	0	0	0	0	0	0.00508
SA561511	0.00257	0.0368	0	0	0	0.00254	0.04041	0.04834	0	0	0.00011	0.04443	0.05709	0.00355	0	0.00095	0.00224	0	0	0	0.04375	0.00549	0.01468	0	0	0	0	0	0.05906	0	0	0	0	0	0	0	0	0.041	0	0	0.00018	0	0	0	0	0	0	0	0
SA561513	0.00037	0.00674	0	0	0	0	0.00562	0.00448	0	0	3e-05	0.00307	0.00309	0.00077	8e-05	0	0	0	0	0	0.0055	0.00088	0.00268	0	0	0	0	0	0.00398	0	0	0	0	0	0	0	0	0.00383	0	0	0.001	0	0	0	0	0	0	0	0.00027
SA561515	0.00435	0	0.00746	0	0.05328	0.00169	0	0.00083	0	0.00527	0.00055	0	0	0.00899	0.00266	0.00138	0.00181	0	0	0.01376	0	0	0	0	0.02574	0	0	0	0	0	0.0174	0	0.00117	0	0.00212	0	0.03511	0	0.00249	0.0007	0.00943	0	0	0.00155	0.00503	0	0	0	0.00867
SA561530	0.00476	0.03242	0	0	0	0.00261	0.01602	0.02505	0	0	0.00022	0.02143	0.02342	0.00234	0.00165	0.0005	0.00046	0	0	0	0.01157	1e-05	0.01354	0	0	0	0	0	0.01286	0	0	0	0	0	0	0	0	0.01516	0	0	0.00164	0	0	0	0	0	0	0	0.0021
SA561544	0.00542	0.00043	0.00444	0	0.0302	0.00223	0	0	0	0.00302	0.00037	0	0	0.00441	0.00207	0.00054	0	0	0	0.00597	0	0	0	0	0	0	0	0	0	0	0.02074	0	0.00085	0	0	0	0.01677	0.00124	0.00364	0	0.00186	0.00028	0.00072	0.00107	0.00273	0	0	0	0.00428
SA561553	0.00257	0.00936	0	0	0	0.00141	0.05415	0.05945	0	0	0.00033	0.04136	0.07637	0.00436	0.00062	0	0.00133	0	0	0	0.02862	0.00638	0.04255	0	0	0	0	0	0.02982	0	0	0	0	0	0	0	0	0.0482	0	0	0	0	0	0	0	0	0	0	0
SA561558	0.00587	0	0.00506	0.00128	0	0.00226	0	0	0	0.00379	0.00036	0	0	0.00332	0.00123	0	0	0	0	0.00769	0	0	0	0	0.00487	0	0	0	0.00138	0	0.01254	0	0.00191	0	0.0008	0	0.01696	0	0.00353	0.00054	0.00022	0.00094	0.00046	0.0006	0.00117	0	0	0	0.00395
SA561559	0.00323	0.05169	0	0	0	0.00188	0.05374	0.06081	0	0	0.00083	0.05546	0.0546	0.0097	0	0.00464	0	0	0	0	0.05863	0.00743	0.04486	0	0	0	0	0	0.07504	0	0	0	0	0	0	0	0	0.03626	0	0	0.00133	0	0	0	0	0	0	0	0.00698
SA561577	0.00928	0.00147	0	0	0.03066	0.00465	0	0	0	0.00433	0.0004	0.00012	1e-05	0.0048	0.00329	0.00062	0.00212	0	0	0	0	0	0	0	0	0	0	0	0	0	0	0	0	0	0	0	0	0	0.00543	0.00051	0.00168	0	0	0	0	0	0	0	0.00467
SA561582	0.00415	0.02219	0	0	0	0.00207	0.01473	0.02218	0	0	0.0002	0.01819	0.02917	0.00367	0.00017	0	0	0	0	0	0.017	0.00208	0.00854	0	0	0	0	0	0.01076	0	0	0	0	0	0	0	0	0.01144	0	0	0.00021	0	0	0	0	0	0	0	0.00393
SA561588	0	0.22921	0	0	0	0	0.20063	0.18875	0	0	0	0.09432	0.071	0.01835	0	0	0.00154	0	0	0	0.23614	0.03311	0.09725	0	0	0	0	0	0.17565	0	0	0	0	0	0	0	0	0.10249	0	0	8e-05	0	0	0	0	0	0	0	0.00203
SA561596	0	0.00891	0	0	0	0	0.01591	0.01119	0	0	0	0.01297	0.01139	0.00088	0	0	0	0	0	0	0.01284	0.00049	0.00485	0	0	0	0	0	0.01466	0	0	0	0	0	0	0	0	0.00669	0	0	0.00034	0	0	0	0	0	0	0	0.00145
SA561597	0.00029	0.06098	0	0	0	0.00529	0.0871	0.1528	0	0	0.00034	0.08526	0.14474	0.01276	0	0.00348	0	0	0	0	0.09457	0.01573	0.07299	0	0	0	0	0	0.10037	0	0	0	0	0	0	0	0	0.0876	0	0	0.00544	0	0	0	0	0	0	0	0.00822
SA561608	1e-05	0.05412	0	0	0	0.00209	0.02781	0.04208	0	0	0.00082	0.05657	0.03945	0.00226	0.00011	0.00235	0.00171	0	0	0	0.04961	0.01225	0.05236	0	0	0	0	0.00165	0.06577	0	0	0	0	0	0	0	0	0.04533	0	0	1e-05	0	0	0	0	0	0	0	0
SA561614	0.00024	0.21243	0	0	0	0	0.16649	0.09535	0	0	0.00072	0.14628	0.17486	0.01552	0	0	0	0	0	0	0.11391	0.02309	0.1351	0	0	0	0	0	0.13243	0	0	0	0	0	0	0	0	0.14271	0	0	0.00171	0	0	0	0	0	0	0	0.00258
SA561620	0	0.02079	0	0	0	0	0.02588	0.0226	0	0	0.00038	0.02763	0.00707	0	0	0.0007	0	0	0	0	0.04148	0.00535	0.02698	0	0	0	0	0	0.04117	0	0	0	0	0	0	0	0	0.02616	0	0	6e-05	0	0	0	0	0	0	0	0.00279
SA561623	0.00325	0.00859	0	0	0	0.0008	0	0	0	0.00469	0.00061	0	0	0.00229	0.00244	0.0016	0	0	0	0	0	0	1e-05	0	0	0	0	0.00073	0	0	0	0	0	0	0	0	0	0	0	0	0.00285	0	0	0	0	0	0	0	0.00375
SA561631	0.00211	0.02374	0	0	0	0.00067	0.02858	0.03252	0	0	0.00041	0.00459	0.01728	0.00654	0	0	0	0	0	0	0.02386	0.00379	0.00847	0	0	0	0	0	0.00669	0	0	0	0	0	0	0	0	0.02619	0	0	0.0003	0	0	0	0	0	0	0	0.00391
SA561645	3e-05	0.24194	0	0	0	0.00535	0.18678	0.19077	0	0	0.00036	0.18565	0.10759	0	0	0	0.008	0	0	0	0.18627	0.02186	0.13175	0	0	0	0	0.00278	0.20814	0	0	0	0	0	0	0	0	0.13896	0	0	0	0	0	0	0	0	0	0	0
SA561650	0.00084	0.05388	0	0	0	0	0.04639	0.04171	0	0	0.00061	0.02099	0.04288	0.00987	0	0.0025	0	0	0	0	0.03132	0.00857	0.04562	0	0	0	0	0	0.04263	0	0	0	0	0	0	0	0	0.04639	0	0	0.00452	0	0	0	0	0	0	0	0.00596
SA561656	0	0.00905	0	0	0	0	0.02161	0.0061	0	0	0.00026	0.00229	0.00063	0.0018	0	7e-05	0	0	0	0	0.02403	0.00521	0.00454	0	0	0	0	0	0.01946	0	0	0	0	0	0	0	0	0.01332	0	0	0	0	0	0	0	0	0	0	0
SA561664	0	0.01665	0	0	0	0	0.03465	0.07838	0	0	0.00062	0	0.00258	0.07028	0.00938	0.00595	0	0	0	0	0.03746	0.00158	0.01989	0	0	0	0	0	0.00063	0	0	0	0	0	0	0	0	0.00587	0	0	0.07189	0	0	0	0	0	0	0	0.04891
SA561669	0.00742	0.05877	0	0	0	0.00235	0.04009	0.02159	0	0	0.00048	0	0.04255	0.00727	2e-05	0.00543	0.00274	0	0	0	0.03317	0.00044	0.0099	0	0	0	0	2e-05	0	0	0	0	0	0	0	0	0	0.02611	0	0	0	0	0	0	0	0	0	0	0.00283
SA561675	0.00814	0.13711	0	0	0	0.00761	0.10238	0.09208	0	0	0.0004	0.11418	0.14857	0	0	0	0.0106	0	0	0	0.07151	0.01175	0.08822	0	0	0	0	0	0.11352	0	0	0	0	0	0	0	0	0.0928	0	0	0.0037	0	0	0	0	0	0	0	0
SA561684	0	0.02593	0	0	0	0	0.00617	0.02863	0	0	0.00038	0.01879	0.00808	0.00069	0	1e-05	0.0001	0	0	0	0.02309	0.00665	0.01204	0	0	0	0	0.00134	0.02825	0	0	0	0	0	0	0	0	0.00867	0	0	0	0	0	0	0	0	0	0	0
SA561688	1e-05	0.10568	0	0	0	0.00391	0.09381	0.10822	0	0	0.00063	0.08456	0.09353	0.00478	0.00039	0.00608	0.00071	0	0	0	0.07194	0.01257	0.07764	0	0	0	0	0	0.16359	0	0	0	0	0	0	0	0	0.08999	0	0	0.00238	0	0	0	0	0	0	0	0
SA561696	0.00156	0.0221	0	0	0	0.00257	0.02707	0.0368	0	0	0.00056	0.05728	0.04798	0.00193	0.00285	0	0	0	0	0	0.03369	0.00813	0.05162	0	0	0	0	0	0.04575	0	0	0	0	0	0	0	0	0.03346	0	0	0.00102	0	0	0	0	0	0	0	0.00254
SA561703	0	0.05543	0	0	0	1e-05	0.03873	0.08354	0	0	0.00018	0.04811	0.08257	0.00449	0	0	0.00196	0	0	0	0.05633	0.01101	0.03943	0	0	0	0	0	0.0736	0	0	0	0	0	0	0	0	0.03898	0	0	0.00138	0	0	0	0	0	0	0	0.00215
SA561710	0.00345	0	0	0	0	0.00173	0	0	0	0.00358	0.00052	0	0.00085	0.00258	0.00359	0	0	0	0	0	0	0.00114	0	0	0	0	0	0	0.00076	0	0	0	0	0	0	0	0	0	0	0	0.00012	0	0	0	0	0	0	0	0.00301
SA561715	0.00649	0.05515	0	0	0	0.00287	0.12244	0.06621	0	0	7e-05	0.07566	0.10301	0.00463	0.00118	0	0.00073	0	0	0	0.04521	0.00203	0.05173	0	0	0	0	0	0.00127	0	0	0	0	0	0	0	0	0.07711	0	0	0.0029	0	0	0	0	0	0	0	0.00471
SA561716	0.01149	0.00125	0.00808	0	0	0.0052	0	0	0	0.00517	0.00051	0	0.00103	0.00602	0.0021	0.00129	0.00238	0	0	0	0	0	0	0	0	0	0	0	0	0	0	0	0	0	0	0	0	0.00127	0.00458	0.00031	0.00406	0	0	0	0	0	0	0	0.00611
SA561718	0.00809	0.12022	0	0	0	0.00361	0.07152	0.18454	0	0	0.00181	0.12936	0.08985	0.01709	0	0.00412	0	0	0	0	0.1229	0.02395	0.15002	0	0	0	0	0	0.19426	0	0	0	0	0	0	0	0	0.12408	0	0	0.0049	0	0	0	0	0	0	0	0.0119
SA561738	0.00662	0	0.00972	0	0.03836	0.00193	0	0	0	0.00556	0.00036	0	0	0.00598	0.00502	0	0.00151	0	0	0	0	0	0	0	0.00736	0	0	0	0	0	0.02299	0.02293	0.00031	0.13154	0	0.17169	0.04147	0.00046	0.00427	0	0.0041	0	0	0.00219	0.00467	0	0	0	0.00557
SA561760	0	0.02717	0	0	0	0	0.02655	0.02076	0	0	0	0.01073	0.01353	0.00434	0.00023	0	0	0	0	0	0.0285	0.00137	0.00927	0	0	0	0	0	0.01411	0	0	0	0	0	0	0	0	0.01635	0	0	0.00024	0	0	0	0	0	0	0	0.00347
SA561762	0.00308	0.08498	0	0	0	0	0.0771	0.12297	0	0	0.0006	0.06473	0.11833	0.01554	0	0	9e-05	0	0	0	0.08375	0.0096	0.0513	0	0	0	0	0	0.0961	0	0	0	0	0	0	0	0	0.0797	0	0	0.00707	0	0	0	0	0	0	0	0.01425
SA561780	0	0.09027	0	0	0	0.00227	0.0558	0.08365	0	0	0.00042	0.07776	0.07936	0.00378	0	0.00048	0.00052	0	0	0	0.07502	0.01107	0.04958	0	0	0	0	0.00113	0.10881	0	0	0	0	0	0	0	0	0.06611	0	0	0.00155	0	0	0	0	0	0	0	0
SA561786	0	0.04958	0	0	0	0	0.03536	0.01496	0	0	0.0005	0.03051	0.03012	0.00578	0	0	0	0	0	0	0.02814	0.00807	0.05128	0	0	0	0	0	0.03486	0	0	0	0	0	0	0	0	0.0374	0	0	0.00184	0	0	0	0	0	0	0	0.00168
SA561801	0	0.33799	0	0	0	0	0.35479	0.22679	0	0	0.00017	0.29777	0.0691	0.01643	0	0	0.00013	0	0	0	0.33775	0.0336	0.2121	0	0	0	0	1e-05	0.11294	0	0	0	0	0	0	0	0	0.1634	0	0	0	0	0	0	0	0	0	0	0
SA561816	0.00237	0.00607	0	0	0	0.00144	0.0124	0.03034	0	0	5e-05	0.02851	0.03018	0.00338	0.00317	0.00223	0.00245	0	0	0	0.02141	0.00506	0.00948	0	0	0	0	0	0.03214	0	0	0	0	0	0	0	0	0.01602	0	0	0.00087	0	0	0	0	0	0	0	0.00062
SA561831	0.00679	0.08328	0	0	0	0.00252	0.04202	0.04852	0	0	0.00097	0	0.07262	0.00357	0.00274	0.00392	0.00456	0	0	0	0.01301	0.01936	0.10258	0	0	0	0	0	0.06894	0	0	0	0	0	0	0	0	0.04307	0	0	0	0	0	0	0	0	0	0	0.00115
SA561843	0.00257	0.09117	0	0	0	0	0.05036	0.06674	0	0	0.00094	0.02638	0.04532	0.01688	0.00044	0.00274	0	0	0	0	0.05202	0.01382	0.0622	0	0	0	0	0	0.03385	0	0	0	0	0	0	0	0	0.0556	0	0	0.00671	0	0	0	0	0	0	0	0.01004
SA561846	0.00223	0	0.01171	0.00209	0.03535	0.00147	0	0	0	0.00746	0.00048	0	0.00244	0.00598	0.00677	0	0	0	0	0.00978	0.00113	0	0	0	0.01315	0	0	0	0	0	0.01452	0	0.00201	0.11049	0.00261	0.24504	0.05386	0.00118	0.00197	0.00085	0.00609	0	0	0.0053	0.00609	0	0	0	0.00653
SA561856	0.00754	0.06132	0	0	0	0.0032	0.06825	0.06527	0	0	0	0.07525	0.05491	0.00219	0.00062	0	0.00029	0	0	0	0.05122	0.00744	0.04873	0	0	0	0	0	0.05185	0	0	0	0	0	0	0	0	0.0431	0	0	0.00252	0	0	0	0	0	0	0	0
SA561869	0.00276	0.0288	0	0	0	0.00206	0.05127	0.04204	0	0	0	0.03256	0.03116	0.00255	0	0.00116	0.00137	0	0	0	0.04388	0.00182	0.01561	0	0	0	0	0.0007	0.02347	0	0	0	0	0	0	0	0	0.03006	0	0	0.00013	0	0	0	0	0	0	0	0.00234
SA561876	0.00429	0	0.00392	0	0	0.0022	0	0	0	0.00282	0.00035	0.00058	0	0.00222	0.00212	0	0	0	0	0.00626	0	0	0	0	0	0	0	0	0	0	0.01669	0	0	0	0.00162	0	0.01921	0	0.00339	0.00067	0	0	1e-05	0.00241	0.00302	0	0	0	0.00324
SA561879	0	0.04949	0	0	0	0.00224	0.02559	0.05222	0	0	7e-05	0.05608	0.05969	0.00153	0.00087	0	0.0001	0	0	0	0.0523	0.01136	0.05796	0	0	0	0	0	0.06131	0	0	0	0	0	0	0	0	0.05079	0	0	0	0	0	0	0	0	0	0	0
SA561880	0.00895	0	0	0	0.02099	0.00351	0	0	0	0.00236	0.00023	0	0	0.00433	0.00428	0	0.00074	0	0	0	0	0	0	0	0.0064	0	0	0	0	0	0	0	0	0.07933	0	0	0.01972	0.00026	0.00109	0	0.00288	0	4e-05	0	0.00225	0	0	0	0.00387
SA561892	0.00233	0.00117	0.0151	0.01451	0.02759	0.0015	0	0.00385	0	0.00707	0.00076	0.00022	0.00927	0.00515	0.0086	0	0	0	0	0	0.00144	0	0.00443	0	0	0	0	0	0.0072	0	0	0	0.01865	0	0.01767	0.14618	0.0811	0.00469	0.01003	0.00834	0.0039	0	0	0.02518	0.01079	0	0	0	0.00485
SA561900	0	0.24882	0	0	0	0	0.1587	0.27395	0	0	0	0.09704	0.15377	0.00594	0.00454	0.00983	0	0	0	0	0.24215	0.03873	0.1495	0	0	0	0	0.00349	0.04472	0	0	0	0	0	0	0	0	0.10054	0	0	0	0	0	0	0	0	0	0	0.00081
SA561906	0.00243	0.00074	0	0	0	0.00096	0	0.00034	0	0.00141	0.00019	0	0.00105	0.00145	0.00129	0.00037	0	0	0	0	0.00013	0	0	0	0	0	0	0	0.00101	0	0	0	0	0	0	0	0.00874	0	0	0	0.00076	0	0	0	0	0	0	0	0.00139
SA561913	0	0.04331	0	0	0	0	0.01286	0.15986	0	0	0.00109	0.04627	0.06348	0	0	0.0088	0	0	0	0	0.12904	0.02906	0.0809	0	0	0	0	0.0052	0.13236	0	0	0	0	0	0	0	0	0.05715	0	0	0	0	0	0	0	0	0	0	0
SA561916	0.00539	0	0.00372	0.00033	0.02289	0.00226	0	0.00039	0	0.00231	0.00021	0.0008	0	0.00294	0.00084	0	0	0	0	0.00557	0.00078	0	0.00169	0	0	0	0	0	0	0	0.01597	0	0	0	0.00077	0	0.00991	0.00128	0.00265	0.00013	0.00212	0	0.00045	0.00129	0.00056	0	0	0	0.0036
SA561920	0.00311	0.02077	0	0	0	0.00305	0.03005	0.03103	0	0	0.00019	0.03752	0.03178	0.00155	0.00146	0	0.00089	0	0	0	0.01812	0.00141	0.02733	0	0	0	0	0	0.02607	0	0	0	0	0	0	0	0	0.02533	0	0	0.00101	0	0	0	0	0	0	0	0.0023
SA561938	0.01361	0.00039	0.01203	0.00291	0	0.00586	0	0	0	0.00844	0.00063	0	0	0.0068	0.00484	0	0.00102	0	0	0	0	0	0	0	0	0	0	0.002	0	0	0	0	0	0	0	0	0	0.0021	0.00418	0.00074	0.00468	0	0.00063	0.00138	0.00436	0	0	0	0.00768
SA561955	0.00355	0.00177	0	0	0	0.00159	4e-05	0.00174	0	0.0033	0.00029	0	0.00181	0.00327	0.00341	0	0	0	0	0	0	0	0	0	0	0	0	0	0	0	0	0	0	0	0	0	0	0	0	0.00042	0.00175	0	0	0	0	0	0	0	0.00373
SA561958	0.00469	0	0	0	0	0.00213	0	0	0	0.00713	0.00061	0	0	0.00383	0.00373	0.00036	0	0	0	0	0	0	0	0	0	0	0	0.0012	0.00078	0	0	0	0	0	0	0	0	0.00312	0.00263	0.00129	0.0029	0	0	0	0	0	0	0	0.00487
SA561961	0.00731	0	0	0	0	0.00411	0	0	0	0.0051	0.00062	0	0.00027	0.00488	0.00238	0.00041	0	0	0	0	0.00022	0	0.00035	0	0	0	0	0	0	0	0	0	0	0	0	0	0	0.00123	0	8e-05	0.00111	0	0	0	0	0	0	0	0.00604
SA561966	0.00429	0	0.01154	0	0	0.00279	0	0	0	0.00996	0.00094	0	0	0.00561	0.0038	0.00501	0.00094	0	0	0	0	0	0	0	0	0	0	0.00311	0	0	0	0	0	0	0	0	0	0.00084	0.00405	0.00166	0.00303	0	0	0	0	0	0	0	0.0073
SA561978	0	0.12902	0	0	0	0	0.05741	0.00052	0	0	0	0.00888	0.04873	0	0.00436	0	0	0	0	0	0.00161	0.02357	0.15004	0	0	0	0	0	9e-05	0	0	0	0	0	0	0	0	0.085	0	0	0.00677	0	0	0	0	0	0	0	0
SA561989	0	0.05639	0	0	0	0	6e-05	0.18221	0	0	0.00289	0.19777	0.13235	0	0.00941	0.01118	0	0	0	0	0.19382	0.09248	0.23926	0	0	0	0	0.01585	0.09173	0	0	0	0	0	0	0	0	0.15415	0	0	0	0	0	0	0	0	0	0	0
SA562000	0.00237	0.02042	0	0	0	0.00266	0.02531	0.03873	0	0	0	0.0478	0.04414	0.00359	0.00014	0	0.00236	0	0	0	0.03674	0.00353	0.03609	0	0	0	0	0	0.05917	0	0	0	0	0	0	0	0	0.02697	0	0	0.00132	0	0	0	0	0	0	0	0.0016
SA562008	0.01106	0.00091	0.00941	0.00166	0.06231	0.00351	0	0	0	0.00689	0.00084	0	0	0.01172	0.00536	0.00123	0.00336	0	0	0.03617	0	0	0	0	0.01475	0	0	0	0	0	0.03884	0	0.01379	0	0.00459	0.11381	0.04501	0	0.00782	0.001	0.00801	0	0	0.0052	0.00909	0	0	0	0.0085
SA562014	0	0.09898	0	0	0	0.00145	0.06524	0.06071	0	0	0	0.06988	0.05556	0	0.00075	0	0	0	0	0	0.05078	0.00924	0.06724	0	0	0	0	0	0.04456	0	0	0	0	0	0	0	0	0.06006	0	0	0.00066	0	0	0	0	0	0	0	0
SA562021	0.00258	0.02231	0	0	0	0.00193	0.0356	0.02301	0	0	0.00011	0.02624	0.0297	0.00219	0.00035	0	0.00108	0	0	0	0.02114	0.00011	0.0204	0	0	0	0	0	0.00949	0	0	0	0	0	0	0	0	0.01767	0	0	0.00046	0	0	0	0	0	0	0	0.00326
SA562024	0.00281	0.09319	0	0	0	0.00392	0.07726	0.06987	0	0	0.00098	0.07141	0.10027	0.00809	0.00304	0.00575	0.00354	0	0	0	0.03293	0.00447	0.04757	0	0	0	0	0.00624	0.07065	0	0	0	0	0	0	0	0	0.06918	0	0	0.00314	0	0	0	0	0	0	0	0.00031
SA562027	0.00911	0.00193	0	0	0.02096	0.00411	0	0.00082	0	0.00197	0.00029	0.00134	0.00078	0.00275	0.00231	0	0.00039	0	0	0	0	0	0	0	0	0	0	0	0.00027	0	0	0	0	0	0	0	0.01952	0.00117	0.00716	0.00257	0.00141	0	0	0	0	0	0	0	0.00316
SA562031	0.00336	0.07549	0	0	0	0.00172	0.04158	0.06276	0	0	0.00045	0.05246	0.06224	0.00789	0.00142	0	0.00205	0	0	0	0.0508	0.01153	0.03523	0	0	0	0	0	0.09472	0	0	0	0	0	0	0	0	0.04338	0	0	0.00302	0	0	0	0	0	0	0	0.00487
SA562033	9e-05	0	0.00138	0.00034	0.01427	0.00042	0	0	0	0.00124	0.00014	0	0	0.00132	0.00088	0	0	0	0	0.0009	0	0	0	0	0	0.01852	0	0	0	0.0052	0.00264	0.03457	3e-05	0.06032	0.0008	0.01651	0.00926	0	0.00094	0.0005	0.0005	0	0	0.00167	0.00093	0	0	0	0.00224
SA562037	0	0	0	0	0	0	1e-05	0.0026	0	0	1e-05	0.0016	0.00256	0.00045	0.00051	0	0	0	0	0	0.00026	0	0	0	0	0	0	0	0.00238	0	0	0	0	0	0	0	0	0	0	0	0	0	0	0	0	0	0	0	0.00089
SA562044	0.00787	0.03947	0	0	0	0.00354	0.02698	0.05328	0	0	0.00036	0.03959	0.06018	0.01087	0	0	9e-05	0	0	0	0.03771	0.00384	0.02661	0	0	0	0	0	0.07742	0	0	0	0	0	0	0	0	0.03895	0	0	0.00272	0	0	0	0	0	0	0	0.00646
SA562045	8e-05	0.09207	0	0	0	0.00409	0.07885	0.07643	0	0	0.00012	0.1007	0.07469	0.00562	0.00312	0	0.0032	0	0	0	0.07086	0.01135	0.06764	0	0	0	0	0	0.07727	0	0	0	0	0	0	0	0	0.05494	0	0	0.00094	0	0	0	0	0	0	0	0.0025
SA562049	0.00205	1e-05	0	0	0	0.00226	0.01323	0.01345	0	0	0	0.00224	0.0156	0.00311	0.00048	0.00182	0	0	0	0	0.00581	0.00103	0.00145	0	0	0	0	0	0.01029	0	0	0	0	0	0	0	0	0.00615	0	0	0.00092	0	0	0	0	0	0	0	0.00272
SA562055	0.00124	0	0	0	0	0.00099	0.00261	0.00302	0	0	7e-05	0.00213	0.00199	0.00156	0.00012	0	0	0	0	0	0.00069	0	0.00222	0	0	0	0	0	0	0	0	0	0	0	0	0	0	0.00127	0	0	0.00046	0	0	0	0	0	0	0	0.00183
SA562058	0	0.12231	0	0	0	0	0.06013	0.18671	0	0	0.00037	0.1421	0.18345	0.00716	0	0.00109	0	0	0	0	0.15093	0.02634	0.12841	0	0	0	0	1e-05	0.26349	0	0	0	0	0	0	0	0	0.11175	0	0	0.00016	0	0	0	0	0	0	0	3e-05
SA562066	0.00127	0	0.00209	0	0.01064	0.00077	0	0	0	0.00138	0.0002	0	0	0.00111	0.00092	0	0.00027	0	0	0.00861	0	0	0	0	0	0	0	0	0	0	0.01604	0	0.00413	0.03058	0	0	0.00922	0.00018	0.00274	0.00064	0.00109	0	0	0	0.00275	0	0	0	0.00139
SA562068	0.00362	0.00015	0.00476	9e-05	0.02451	0.00102	0.00012	0	0	0.00272	0.00037	0	0	0.00305	0.00143	0.00182	0	0	0	0.01448	0	0	0	0	0	0	0	0	0	0	0.03052	0	0.00802	0.06604	0.00322	0	0.02083	0	0.00502	0.00116	0.00166	0	0	0.00265	0.00408	0	0	0	0.00309
SA562072	0.0013	0.00526	0	0	0	0	0.00777	0.01674	0	0	0.00029	0.00485	0.01406	0.00491	6e-05	9e-05	0	0	0	0	0.01177	0.00222	0.01389	0	0	0	0	0	0.02441	0	0	0	0	0	0	0	0	0.01779	0	0	0.00256	0	0	0	0	0	0	0	0.00512
SA562074	0	0.05289	0	0	0	0	0.07918	0.04463	0	0	0	0.04902	0.05909	0.00179	0.00159	0	0.00244	0	0	0	0.07024	0.00982	0.05791	0	0	0	0	0	0.01123	0	0	0	0	0	0	0	0	0.04675	0	0	0	0	0	0	0	0	0	0	0
SA562076	0.00184	0.07632	0	0	0	0.00187	0.05447	0.07066	0	0	0.0006	0.04971	0.05931	0.00648	0.0013	0.00304	0.00057	0	0	0	0.04996	0.01176	0.04459	0	0	0	0	0	0.08962	0	0	0	0	0	0	0	0	0.06244	0	0	0.00192	0	0	0	0	0	0	0	0.00362
SA562077	0.00221	0.00294	0	0	0	0.00103	0.00749	0.01734	0	0	0.00033	0.00749	0.02095	0.00574	0.00067	0.00109	0	0	0	0	0.01229	0.00257	0.01141	0	0	0	0	0	0.02399	0	0	0	0	0	0	0	0	0.01186	0	0	0.00164	0	0	0	0	0	0	0	0.0054
SA562082	0.00246	0.01373	0	0	0	0.00214	0.06093	0.06994	0	0	0.00086	0.07592	0.07295	0.00351	0.00116	0.00228	0.00074	0	0	0	0.08779	0.0222	0.06629	0	0	0	0	1e-05	0.07704	0	0	0	0	0	0	0	0	0.07876	0	0	0	0	0	0	0	0	0	0	0
SA562085	0.00023	0	0.00073	0	0.00519	0.00011	0	0	0.0012	0.00029	2e-05	9e-05	0.00025	0.00062	0.00029	0	0	0.01185	0.16646	0	0	0	0	0	0.00082	0	0.0074	0	0	0.04127	0.00448	0.01123	0	0.02263	0	0	0.00262	0	0.00052	0	0.0002	0	0	9e-05	0	0.36183	0.73787	0	0.00086
SA562088	0.00268	0	0.00319	0	0.01878	0.00123	0	0	0	0.00174	0.00012	0	0.00101	0.00208	0.00137	0	0	0	0	0	0.00068	0	0.00063	0	0	0	0	0	0	0	0.01511	0.01875	0	0	0.00012	0.03415	0.01243	0.00087	0.0015	0	0.00063	0	8e-05	0.00015	0.00077	0	0	0	0.00266
SA562093	0	0.08248	0	0	0	0.0009	0.14083	0.10334	0	0	0.00073	0.14348	0.14855	0	0.00399	0.00498	0	0	0	0	0.08551	0.032	0.13223	0	0	0	0	0.00358	0.10529	0	0	0	0	0	0	0	0	0.09159	0	0	0	0	0	0	0	0	0	0	0
SA562104	0.00486	0.04931	0	0	0	0.00287	0.05618	0.05866	0	0	0.0005	0.06794	0.06736	0.00408	0	0.00173	0.00239	0	0	0	0.04394	0.00831	0.05308	0	0	0	0	0	0.07025	0	0	0	0	0	0	0	0	0.0473	0	0	0.0025	0	0	0	0	0	0	0	0.00297
SA562108	0	0.0372	0	0	0	0.00193	0.02763	0.02793	0	0	0.00012	0.0339	0.02899	0.00195	0	0.00219	0.00021	0	0	0	0.03221	0.00471	0.02089	0	0	0	0	0	0.05529	0	0	0	0	0	0	0	0	0.02544	0	0	0.00085	0	0	0	0	0	0	0	0.00259
SA562114	0.00333	0.12155	0	0	0	0.00184	0.09255	0.07132	0	0	0.00021	0.1248	0.0729	0.00499	0.00111	0	0.00476	0	0	0	0.06826	0.00867	0.07509	0	0	0	0	0.00042	0.05583	0	0	0	0	0	0	0	0	0.04571	0	0	0.00188	0	0	0	0	0	0	0	0
SA562122	0.00339	0.06693	0	0	0	0.00344	0.0491	0.05538	0	0	0.00039	0.04072	0.0466	0.00343	0	0.00061	0.00092	0	0	0	0.03696	0.00126	0.03687	0	0	0	0	0	0.05373	0	0	0	0	0	0	0	0	0.04693	0	0	0.00114	0	0	0	0	0	0	0	0.00489
SA562124	0.00129	0.01519	0	0	0	0.00188	0.0144	0.00969	0	0	7e-05	0.01455	0.02066	0.00119	0.00049	0	0	0	0	0	0.00058	1e-05	0.01456	0	0	0	0	0	0.0182	0	0	0	0	0	0	0	0	0.01558	0	0	0.00068	0	0	0	0	0	0	0	0.0012
SA562127	0.00556	0.01861	0	0	0	0.00334	0.01554	0.0112	0	0	0.0004	0.01664	0.02049	0.00376	0.00144	0	0	0	0	0	0.00876	0	0.0088	0	0	0	0	0	0.00743	0	0	0	0	0	0	0	0	0.00706	0	0	0.00205	0	0	0	0	0	0	0	0.00406
SA562129	0.00352	0.09054	0	0	0	0.00851	0.13122	0.08802	0	0	0.00066	0.10093	0.1417	0.00695	0.00408	0.00806	0.00145	0	0	0	0.0396	0.01922	0.08612	0	0	0	0	0	0.09879	0	0	0	0	0	0	0	0	0.10922	0	0	0.00351	0	0	0	0	0	0	0	0.00756
SA562133	0	0.04341	0	0	0	0.00249	0.0629	0.08122	0	0	0.00043	0.07024	0.08375	0.00846	0.00151	0.00367	0.00077	0	0	0	0.05228	0.01476	0.05196	0	0	0	0	0	0.10048	0	0	0	0	0	0	0	0	0.05675	0	0	0	0	0	0	0	0	0	0	0.00585
SA562139	0	0.06866	0	0	0	0.00373	0.05762	0.07933	0	0	0.00044	0.08589	0.09927	0	0.00099	0	0.00338	0	0	0	0.05824	0.00589	0.0692	0	0	0	0	0	0.08911	0	0	0	0	0	0	0	0	0.05072	0	0	0	0	0	0	0	0	0	0	0
SA562143	0.00016	0.00015	0	0	0	4e-05	0.00028	0.0009	0	0	1e-05	0.00149	0	0.00047	0.00028	0	0	0	0	0	0.00069	0	0.00044	0	0	0	0	0	0.0009	0	0	0	0	0	0	0	0	0	0	0	0	0	0	0	0	0	0	0	0.00061
SA562145	0.00037	0.00401	0	0	0	0.00111	0.00805	0.01038	0	0	0.00016	0.005	0.01524	0.0027	0.00088	0.00048	0.00111	0	0	0	0.00679	0.0006	0.00841	0	0	0	0	0	0.01526	0	0	0	0	0	0	0	0	0.00905	0	0	0.00101	0	0	0	0	0	0	0	0.00276
SA562153	0.00517	0.00083	0.00344	0	0	0.00273	0	0.00037	0	0	0.00037	0	0	0.00221	0.0016	0.00176	0.00184	0	0	0	0	0	0	0	0	0	0	0	0	0	0	0	0	0	0	0	0	0.00052	0.00226	0.00172	0.00193	0	0	0	0	0	0	0	0.00214
SA562159	0.00528	0.17529	0	0	0	0.00449	0.14292	0.19069	0	0	0.00093	0.21176	0.18935	0	0.00417	0.005	0	0	0	0	0.20311	0.04243	0.15238	0	0	0	0	0.00424	0.24202	0	0	0	0	0	0	0	0	0.16536	0	0	0.00417	0	0	0	0	0	0	0	0
SA562167	0	0.14723	0	0	0	0	0.31019	0.2457	0	0	0	0.40858	0.42313	0	0.00241	0.00037	5e-05	0	0	0	0.30843	0.04617	0.39685	0	0	0	0	0	0.20441	0	0	0	0	0	0	0	0	0.24958	0	0	0	0	0	0	0	0	0	0	0
SA562182	0	0.06144	0	0	0	0	0.07365	0.07566	0	0	0	0.07609	0.08989	0.00552	0	0.00204	0.00065	0	0	0	0.07027	0.00877	0.03989	0	0	0	0	5e-05	0.07254	0	0	0	0	0	0	0	0	0.0546	0	0	0.00089	0	0	0	0	0	0	0	0.00255
SA562194	0	0.01895	0	0	0	0.00219	0.02162	0.02778	0	0	0	0.03481	0.03338	0	0.00099	0	3e-05	0	0	0	0.01855	0.00121	0.01204	0	0	0	0	0	0.02947	0	0	0	0	0	0	0	0	0.01496	0	0	0	0	0	0	0	0	0	0	0
SM-4AX82	0.02053	0.00128	0	0	0	0.00783	0.00029	0.00015	0	0	0.00303	0	0	0.00771	0.00363	0.01622	0	0	0	0	0	0	0	0	0	0	0	0.01441	0	0	0	0	0	0	0	0	0	0.00394	0	0.00692	0.00355	0	0	0	0	0	0	0	0.00835
SM-4AX84	0.01672	0.0019	0	0	0	0.00494	0.00069	0.0007	0	0	0.00329	0.00059	0.00166	0.01049	0.00239	0.01321	0.00162	0	0	0	0	0	0	0	0	0	0	0.01458	0	0	0	0	0	0	0	0	0	0	0	0	0.00916	0	0	0	0	0	0	0	0.01017
SM-4AX85	0.02425	0	0	0	0	0.00947	0.00022	0.00158	0	0.01937	0.00311	0	0.00445	0.01355	0.00508	0.01604	0	0	0	0	0	0	0.00576	0	0	0	0	0.0105	0.00294	0	0	0	0	0	0	0	0	0.01018	0	0.00432	0.01153	0	0	0	0	0	0	0	0.01365
SM-4AX86	0.0148	0.00322	0	0	0	0.00479	0.00028	0.00254	0	0	0.0019	0	0.00481	0.00724	0.00788	0.00955	0	0	0	0	0	0	0.00201	0	0	0	0	0.0106	0.00508	0	0	0	0	0	0	0	0	0.00883	0	0	0.00516	0	0	0	0	0	0	0	0.0071
SM-4AX87	0.00706	0.00101	0.00216	0.00149	0.00627	0.00298	0.00019	0	0	0.00901	0.00137	0	0	0.00204	0.00071	0.00562	0.00227	0	0	0.08254	0	0	0	0	0	0	0	0.00781	9e-05	0	0.01086	0	0.03365	0	0.00148	0	0.01836	0.00209	0.00138	0.00336	0.0012	0.00091	0.00179	0.00069	0.00564	0	0	0	0.0026
SM-4B295	0.01492	0.0022	0	0	0	0.00536	0	0.0021	0	0	0.00234	0	0	0.01273	0.00783	0.01123	0.00038	0	0	0	0	0.00676	0.00231	0	0	0	0	0.01018	0	0	0	0	0	0	0	0	0	0.00751	0	0	0.00493	0	0	0	0	0	0	0	0.01273
SM-4B296	0.01503	0.01129	0	0	0	0.00359	0	0	0	0	0.00317	0	0.00104	0.02235	0.0341	0.01406	0.00323	0	0	0	0.00029	0.00265	0	0	0	0	0	0.00557	0	0	0	0	0	0	0	0	0	0.01181	0	0	0.0186	0	0	0	0	0	0	0	0.02182
SS6003109	0.0101	0.0029	0	0	0	0.00322	0	0.00136	0	0	0.00191	0	0	0.00953	0.01596	0.00968	2e-05	0	0	0	0.00065	0	0	0	0	0	0	0.00897	0	0	0	0	0	0	0	0	0	0.00521	0	0	0.00569	0	0	0	0	0	0	0	0.00812
SS6003111	0.02616	0.00046	0	0	0	0.00883	0	0	0	0	0.00323	0	0	0.00958	0.00636	0.01634	0	0	0	0	0	0	0	0	0	0	0	0.01621	0	0	0	0	0	0	0	0	0	0.00595	0	0	0.00503	0	0	0	0	0	0	0	0.01021
SS6003113	0.01253	0.00027	0	0	0	0.00394	0.00031	0	0	0	0.00163	0.00127	0	0.00204	0.00243	0.00832	0.00109	0	0	0	0.00117	0	0	0	0	0	0	0.00927	0	0	0	0	0	0	0	0	0	0.00346	0	0	0.00105	0	0	0	0	0	0	0	0.00156
SS6003115	0.00852	0.0012	0	0	0	0.00256	0.00079	0.00133	0	0	0.00227	0	0	0.00983	0.00415	0.01077	0.00019	0	0	0	0	0.00484	0.00305	0	0	0	0	0.01073	0	0	0	0	0	0	0	0	0	0	0	0	0.0082	0	0	0	0	0	0	0	0.0085
SS6003117	0.01326	0.01609	0	0	0.01509	0.0049	0	1e-05	0	0.00357	0.00093	0.00377	5e-05	0.00283	0.00854	0.00542	0.0004	0	0	0	0	0	0	0	0	0	0	0.00532	0.00349	0	0	0	0	0	0	0	0	0.00315	0.00911	0	0.00336	0	0	0	0	0	0	0	0.00241
SS6003119	0.00765	0	0.00646	0.00169	0.01975	0.00281	5e-05	0	0	0.00727	0.00077	0	0.00192	0.00301	0.00123	0.00452	0.00066	0	0	0	0	0	0.0012	0	0	0	0	0.00265	0	0	0	0	0	0	0	0	0.02268	0.00346	0.00223	0.00161	0.00133	0	0	0	0	0	0	0	0.00327
SS6003121	0.01726	0	0	0	0	0.0081	0.00045	0	0	0	0.00207	0.00242	0.0083	0	0.01282	0.00169	0.0032	0	0	0	0.00628	0	0.00547	0	0	0	0	0.00845	0	0	0	0	0	0	0	0	0	0.01246	0	0	0	0	0	0	0	0	0	0	0
SS6003129	0.025	0.00356	0	0	0	0.01048	0.00075	0.00157	0	0	0.00314	0	0	0.00848	0.0035	0.01355	0.00179	0	0	0	8e-05	0	0	0	0	0	0	0.01515	0.00899	0	0	0	0	0	0	0	0	0.00728	0	0	0.00453	0	0	0	0	0	0	0	0.01035
SS6003149	0.0036	0.00967	0	0	0	0.00092	0	0.0024	0	0	0.00134	0	0	0.0221	0.00963	0.00103	0	0	0	0	0	0.00751	0	0	0	0	0	0.00465	0	0	0	0	0	0	0	0	0	0	0	0	0.01643	0	0	0	0	0	0	0	0.01893
SS6003302	0.01345	0.00212	0	0	0	0.00474	0.00071	0	0	0	0.00227	0	0	0.00723	0.00376	0.00886	0.00152	0	0	0	0	0	0	0	0	0	0	0.00958	0.00418	0	0	0	0	0	0	0	0	0.00302	0	0	0.00255	0	0	0	0	0	0	0	0.00765
SS6003305	0.0127	0	0.01877	0	0	0.00387	0	0	0	0.01564	0.00141	0	0	0.00503	0.00967	0.0072	0	0	0	0	0	0	0	0	0	0	0	0.00626	0	0	0	0	0	0	0	0	0	0.00133	0.00258	0.0015	0.0045	0	0	0	0	0	0	0	0.0065
SS6003311	0.01749	0.00096	0	0.00116	0.00384	0.00704	0	0	0	0.04307	0.00972	0	0.0018	0.00582	0.00079	0.0477	0.00442	0	0	0.51282	0.00162	0	0	0	0.01269	0	0	0.04137	0.00277	0	0.05341	0	0.23898	0	0.00426	0	0.07654	0.00319	0.00631	0.02068	0.00336	0	0.00259	0	0.0516	0	0	0.93983	0.01004
SS6003314	0.00652	0.00223	0	0	0	0.00263	2e-05	0.0016	0	0	0.00143	0.00069	0.00118	0.00791	0.00564	0.00385	0	0	0	0	0	0	0	0	0	0	0	0.00344	0	0	0	0	0	0	0	0	0	0	0	0	0.0052	0	0	0	0	0	0	0	0.00681
SS6003317	0.00868	0.00291	0	0	0	0.00264	0.00076	0.00166	0	0	0.00183	0	0	0.01323	0.00084	0.009	0.00127	0	0	0	0	0	0	0	0	0	0	0.01056	0	0	0	0	0	0	0	0	0	0	0	0	0.00475	0	0	0	0	0	0	0	0.01179
SS6003320	0.02304	0.00197	0	0	0	0.0086	0	0	0	0	0.00233	0.00105	0	0.00949	0.00618	0.00947	0.00196	0	0	0	0	0	0	0	0	0	0	0.00717	0	0	0	0	0	0	0	0	0	0.00391	0	0	0.00293	0	0	0	0	0	0	0	0.00822
SS6003323	0.01573	0.002	0	0	0	0.00641	0	0.00108	0	0	0.0018	0	0	0.00878	0.00188	0.00501	0	0	0	0	0	0	0	0	0	0	0	0.00877	0	0	0	0	0	0	0	0	0	0.00288	0	0	0.00634	0	0	0	0	0	0	0	0.00901
TCGA-02-2483	0.00157	0	0	0	0.01058	0.00061	0	0	0	0.00071	0	0.00035	0	0.00272	0.00026	0.00063	0.0008	0	0	0	0	0	0.00272	0	0.00051	0	0	0.0005	0	0	0	0	0	0.09132	0	0.0117	0.00079	0.00299	0.00141	0.00011	0	0	0	0.0004	0	0	0	0	0.00251
TCGA-02-2485	0.00669	0	0	0	0	0.00418	0	0	0	0.00039	0	0.0021	0	0.0017	6e-05	0.00049	0.00256	0	0	0	0	0	0.00359	0	0	0	0	0	0	0	0	0	0	0	0	0	0	0.00513	0.00255	0.00014	0	0	0	0.00061	0	0	0	0	0.00155
TCGA-04-1331	0.00678	0	0.03347	0.00511	0	0.00275	0	0	0	0.02039	0.0009	0	0.00333	0.00717	0.00977	0.00755	0.00194	0	0	0	0	0.00406	0.00322	0	0	0	0	0.00455	0	0	0	0	0	0	0.00137	0	0	0.00747	0.0041	0.0032	0.00504	0	0.00196	0	0	0	0	0	0.00976
TCGA-04-1347	0.01225	0	0.05254	0.00939	0.09532	0.00534	0	0	0	0.03301	0.00173	0	0	0.01319	0.01343	0.01188	0.0018	0	0	0	0	0	0.00365	0	0	0	0	0.00665	0	0	0	0	0	0	0	0	0	0.01371	0.00742	0.00562	0.00618	0	0.00422	0	0	0	0	0	0.01859
TCGA-04-1349	0.00653	0	0.00795	0	0.02862	0.00277	0	0.00032	0	0.00453	0.00027	0	0.00207	0.00365	0.00289	0.00028	0	0	0	0	2e-05	0	0.00074	0	0	0	0	0	0	0	0.01689	0	0	0	0	0	0	0.00214	0.00303	0.00016	0.00217	0	0.0011	0.00058	0.00084	0	0	0	0.00431
TCGA-04-1367	0.0061	0	0.03913	0.01038	0	0.0037	0	0	0	0.02607	0.00143	0	0	0.00626	0.0102	0.00857	1e-05	0	0	0	0	0.00948	0.00346	0	0	0	0	0.00691	0	0	0	0	0	0	0	0	0	0.0094	0.00639	0.00499	0.00279	0	0	0	0	0	0	0	0.01111
TCGA-04-1371	0.00276	0.0002	0.00566	0.00089	0.01169	0.00091	0	0	0.01417	0.00339	9e-05	0.00087	0.00035	0.0014	0.00176	0.00118	0.00012	0	0	0.00067	0.00062	0	0	0	0	0	0	0.00125	0	0	0.00912	0	0	0	8e-05	0.07495	0.02347	0.0003	0.00096	0.00029	0.00127	0.00047	0.00063	0	0	0	0	0	0.00185
TCGA-04-1514	0.00635	0	0.01326	0.00206	0	0.00384	0	0.00089	0	0.00924	0.00075	0.00093	0.00173	0.0052	0.00254	0.00092	0.00167	0	0	0	0.00053	0	0.00143	0	0	0	0	0.00297	0.00119	0	0	0	0	0	0	0	0	0.00414	0.00595	0.00129	0.00189	0	0	0	0	0	0	0	0.00705
TCGA-04-1542	0.01791	0	0.0317	0.00599	0	0.00763	0	0	0	0.01977	0.00104	0	0.00114	0.00621	0.00645	0.00146	0.00247	0	0	0	0	0	0.00285	0	0	0	0	0.00474	0	0	0	0	0	0	0	0	0	0.00796	0.0071	0.00339	0.00375	0	0	0	0	0	0	0	0.01019
TCGA-05-4389	0.00946	0.00491	0	0	0	0.00412	0.00095	0	0	0	0.00351	0.00304	0.00646	0.01192	0.02173	0.03254	0.00436	0	0	0	0.00975	0.0283	0.00953	0	0	0	0	0.04202	0.00276	0	0	0	0	0	0	0	0	0.01091	0	0	0.01462	0	0	0	0	0	0	0	0.01763
TCGA-05-4395	0.00197	0.03463	0	0	0	0.00229	0.00138	0	0	0	0.0084	0.00485	0	0.00781	0.04854	0.08605	0.00068	0	0	0	0.01583	0.07612	0.00135	0	0	0	0	0.10736	0	0	0	0	0	0	0	0	0	0	0	0	0.01196	0	0	0	0	0	0	0	0.02541
TCGA-05-4396	0.00556	0.01064	0.10696	0.16593	0	0.00259	0.00293	0	0	0.13446	0.00868	0.00074	0	0.00864	0.01797	0.08849	0.00328	0	0	0	0.0182	0.08767	0.01217	0	0	0	0	0.12051	0.00299	0	0	0	0	0	0	0	0	0.01197	0.01138	0.07548	0.00832	0	0	0	0	0	0	0	0.03002
TCGA-05-4397	0	0.01197	0.29026	0	0	3e-05	0.00626	0	0	0	0.0162	0.00827	0.00743	0.04038	0.08043	0.18355	0.00907	0	0	0	0.05548	0.1794	0.04002	0	0	0	0	0.26921	0	0	0	0	0	0	0	0	0	0.04336	0.0267	0.16389	0.06089	0	0	0	0	0	0	0	0.08081
TCGA-05-4398	0	0.00883	0.30404	0.44451	0	0	0.00712	0.00535	0	0.34595	0.02102	0.01185	0	0.03102	0.05416	0.2246	0.00555	0	0	0	0.05719	0.22059	0.04544	0	0	0	0	0.30972	0	0	0	0	0	0	0	0	0	0.02564	0.01931	0.19907	0.04274	0	0	0	0	0	0	0	0.08008
TCGA-05-4420	0	0.00388	0.10311	0.16185	0	0.00031	0	0	0	0.12704	0.00729	0.0033	0.00509	0.00121	0.01241	0.08378	0.00816	0	0	0	0.01756	0.09185	0.01332	0	0	0	0	0.12356	1e-05	0	0	0	0	0	0	0	0	0.01263	0.00644	0.07523	0.00408	0	0	0	0	0	0	0	0.0233
TCGA-05-4422	0.00382	0.0012	0	0	0	0.00214	0	0.00162	0	0	0.00025	0	0.00321	0.00318	0.01069	0.00091	0.0013	0	0	0	0.00061	0	0.00092	0	0	0	0	0.00198	0.00258	0	0	0	0	0	0	0	0	0.00207	0	0	0.00257	0	0	0	0	0	0	0	0.0029
TCGA-05-4432	0.00237	0	0.24462	0.32816	0	0	0	0	0	0.25377	0.01365	0.00173	0.00941	0.02926	0.03434	0.15237	0.00485	0	0	0	0.04825	0.16013	0.02984	0	0	0	0	0.22121	0.01055	0	0	0	0	0	0	0	0	0.02886	0.01962	0.14545	0.04148	0	0	0	0	0	0	0	0.06375
TCGA-05-5429	0.01165	0.00089	0.0026	0.0005	0.01151	0.00487	0	0	0	0.00331	0.00042	0.00035	0	0.00261	0.00179	0.00058	0.00041	0	0	0	0	0	0	0	0	0	0	0.00088	0	0	0.00465	0	0	0	0	0	0.00668	0.00221	0.00142	0	0.00164	0	0.00063	5e-05	0.00259	0	0	0	0.00258
TCGA-06-0128	0.00074	0	0	0	0.00719	0.00065	0	0	0	0	0	0.00026	7e-05	0.00205	0.0002	0	0.00061	0.05855	0	0	0	0	0.00139	0.00014	0.00239	0	0	0	0.00039	0	0	0	0	0.07247	0	0.00894	0	0.00145	0.00065	0	0	0.0002	0	0	0	0	0	0.00231	0.00166
TCGA-06-0145	0.01353	0	0	0	0.00012	0.00727	0	0	0	0.00095	0	0.00546	0	0.00311	7e-05	0	0.00481	0	0	0	0	0	0.00626	0	7e-05	0	0	0.00144	0	0	0	0	0	0	0	0.00645	0	0.00841	0.00445	0.0003	0	0	0	0.00103	0	0	0	0	0.00254
TCGA-06-0152	0.00557	0	0	0	0	0.0032	0	0	0	0.0013	0	0.00297	0	0.00198	5e-05	0.00065	0.00238	0	0	0	0	0	0.00186	0	0.00142	0	0	0.00127	0	0	0	0	0	0	0.00016	0.002	0	0.00456	0.00138	0.00064	0	0	0	0.00081	0	0	0	0	0.00161
TCGA-06-0155	0.00589	0	0	0	0.0007	0.00331	0	0	0	0.00101	0	0.00214	0	0.00242	0.00014	0.00036	0.0035	0	0	0	0	0	0.00271	0	0	0	0	0.00068	0.00044	0	0	0	0	0	0.0001	0.00647	0	0.00424	0.00306	0.00021	0	0	0	0.00059	0	0	0	0	0.00189
TCGA-06-0157	0.0061	0	0	0	0.00094	0.0029	0	0	0	0.00021	0	0.00145	0	0.00175	9e-05	0.00061	0.00199	0	0	0	0	0	0.00215	0	0	0	0	0.00051	0	0	0	0	0	0	0	0.01048	0	0.00431	0.00191	0	0	0	0	0	0	0	0	0	0.00121
TCGA-06-0171	0.00609	0	0	0	0.00288	0.00362	0	0	0	0.00096	0	0.00226	0	0.00295	0.00025	0.00059	0.0032	0	0	0	0	0	0.00273	0	4e-05	0	0	0.00098	0	0	0	0	0	0	0	0.00641	0	0.00447	0.00176	0.00027	0	0	0	0.00117	0	0	0	0	0.0023
TCGA-06-0185	0.00484	0	0	0	0.00076	0.00267	0	0	0	0.00076	0	0.00192	0.00098	0.00171	0.00012	0	0.00245	0	0	0	0	0	0.00206	0	0.00046	0	0	0	0	0	0	0	0	0	0	0.00987	0	0.0028	0.00234	0.00013	0	0	0	3e-05	0	0	0	0	0.00149
TCGA-06-0190	0.00995	0	0	0	0	0.00486	0	0	0	0.00042	0	0.00341	0	0.00191	3e-05	0	0.00298	0	0	0	0	0	0.00352	0	0	0	0	0.00064	0	0	0	0	0	0	0	0.00899	0	0.00548	0.00285	0.00025	0	2e-05	0	0.00042	0	0	0	0	0.00142
TCGA-06-0208	0.00418	0	0	0	0	0.00239	0	0	0	0.0005	0	0.00211	0	0.00113	0	0.00017	0.00209	0	0	0	0	0	0.00249	0	0.00317	0	0.00097	0	0	0	0	0.14436	0	0	0	0	0	0.00392	0.00158	0	0	0	0	0.00026	0	0	0	0.00298	0.00124
TCGA-06-0210	0.00657	0	0	0	0.00229	0.00404	0	0	0	0.00106	0	0.00234	0	0.00217	0.00016	0.00083	0.00263	0	0	0	0	0	0.00427	0	0	0	0	0.0007	0	0	0	0	0	0	0	0.0031	0	0.00682	0.00371	0.00014	0	0	0	0	0	0	0	0	0.00197
TCGA-06-0211	0.00694	0	0	0	0	0.0035	0	0	0	0.00156	0	0.00233	0	0.00303	0.00024	0.00074	0.00228	0	0	0	0	0	0	0	8e-05	0	0	0.00146	0	0	0	0	0	0	0	0.00744	0	0.0046	0.00182	0.00058	0	0.00079	0	0.00091	0	0	0	0	0.00279
TCGA-06-0214	0.00501	0	0	0	0.00337	0.00239	0	0	0	0.00145	0	0.00169	0.00128	0.00232	0.00021	0.0009	0.00209	0	0	0	0	0	0.00673	0	0.00195	0	0	0.00112	0	0	0	0	0	0.03276	0	0.00418	0.00233	0.00466	0.00281	0.00017	0	0	0	0.00077	0	0	0	0	0.00235
TCGA-06-0221	0.00142	0	0	0	0.00723	0.0006	0	0	0.00013	0.00034	0	0.00047	0	0.00252	5e-05	0	0.00077	0	0	0	0	0	0.00241	0.02241	0.00084	0	0	0	0	0	0.00011	0	0	0.07466	0	0.00228	0	0.00179	0.00115	0	0	0	0	0.00036	0	0	0	0	0.00224
TCGA-06-0648	0.006	0	0	0	0.00236	0.00284	0	0	0.01152	0.00249	0	0.00121	1e-05	0.00363	8e-05	0.00195	0.00201	0.04359	0	0	0	0	0.0055	0.00388	0.00155	0.04452	0.0009	0.00147	0	0	0	0.09951	0	0.05391	0.00021	0.00174	0	0.00641	0.00276	0.0005	0	0.00039	0	0	0	0	0	0.0391	0.0035
TCGA-06-0686	0.00715	0	0.00151	0	0	0.00331	0	0	0.00676	0.00196	0	0.00233	0	0.00209	0.00026	0.00058	0.00287	0.06086	0	0	0	0	0.00681	0	0	0	0.06544	0.0014	0	0	0	0	0	0	0	0.00534	0.00408	0.00705	0.00387	0.00043	0	0	0	0	0	0	0	0	0.00219
TCGA-06-0744	0.01024	0	0	0	0.00025	0.00545	0	0	0	0.00214	0	0.00355	0	0.00344	7e-05	0.00147	0.00444	0	0	0	0	0	0.00622	0	0	0	0	0.00181	0	0	0	0	0	0	0	0.00014	0	0.00908	0.00522	0.00068	0	0	0	0	0	0	0	0	0.00319
TCGA-06-0745	0.00325	0	0.00167	0	0.00182	0.00223	0	0	0.01945	0.00253	0	0.00075	0	0.00189	0.0003	0.00156	0.0022	0.0286	0	0	0	0	0.00309	0	0.00153	0.02775	0.07868	0.0016	0	0	0	0	0	0	0	0.02466	0.00624	0.00478	0.00193	0.0006	0	0	0	0	0	0	0	0.02033	0.00238
TCGA-06-0877	0.00876	0	0	0	0	0.00422	0	0	0	0.0012	0	0.00351	0	0.00242	0.00031	0	0.00251	0	0	0	0	0	0.00449	0	0.00059	0	0	0.00083	0	0	0	0	0	0	1e-05	0.01845	0	0.00606	0.00207	0.00055	0	0.00068	0	0.00087	0	0	0	0	0.00224
TCGA-06-0881	0.00023	0	8e-05	0	0	0.00012	0	0	0	9e-05	0	0	0	8e-05	1e-05	0	0.00034	0	0	0	8e-05	0	0	0.00017	0.00012	0.00038	0	0	0	0.01185	0	0.00874	0	0	0	0	1e-05	0.00028	0.00016	1e-05	4e-05	3e-05	0	7e-05	0	0	9e-05	0	6e-05
TCGA-06-1086	0.00174	0	0	0	0.00214	0.00073	0	0	0	0.00024	0	0.00035	0	0.00091	1e-05	0.00014	0.00071	0.0107	0	0	0	0	0.00056	0.00331	0	0	0.02351	0	0.00014	0.04279	0	0.00355	0	0.02256	0	0.00347	0	0.00091	0.00045	0	0.0001	0	0	0.00024	0	0	0	0.00743	0.00071
TCGA-06-2557	0.00602	0	0	0	0.00189	0.0038	0	0	0	0.00045	0	0.00145	0.00115	0.00133	0.00013	0	0.00354	0	0	0	0	0	0.00289	0	0	0	0	0.00099	0	0	0	0	0	0	0	7e-05	0	0.00531	0.00351	4e-05	0	0.00022	0	0.00066	0	0	0	0	0.00144
TCGA-06-2570	0.00172	0	0	0	0.00453	0.0004	0	0	0.00604	0.00055	0	0.00094	0	0.00198	5e-05	0.00081	0.00113	0.019	0	0	0	0	0.00198	0	0	0	0	0.00037	0	0	0	0.01966	0	0.04119	7e-05	0.00372	0	0.00156	0.00115	0.0002	0	0	0	0	0	0	0	0	0.00173
TCGA-06-5411	0.00394	0	0	0	0.0045	0.0018	0	0	0	0.00076	0	0.0013	0	0.00219	0.0001	0.00036	0.00097	0	0	0	0	0	0.0031	0	0	0	0.00036	0	0	0	0.00069	0	0	0	0	0	0	0.00426	0.00234	0.0001	0	0	0	0.00058	0	0	0	0	0.00156
TCGA-06-5415	0.00697	0	0	0	0	0.00319	0	0	0	0.00042	0	0.00262	0	0.00151	9e-05	0	0.00238	0	0	0	0	0	0.00126	0	0	0	0	0	0	0	0	0	0	0.02635	8e-05	0.00453	0	0.00311	0.0015	7e-05	0	0	0	0.00107	0	0	0	0	0.00106
TCGA-09-2045	0.00356	0	0.01562	0.00431	0	0.00207	0	0	0	0.00967	0.00055	0	0	0.00358	0.00207	0.00349	0.00049	0	0	0	0.00161	0.00423	0.00179	0	0	0	0	0.00252	0	0	0	0	0	0	0	0	0	0.00203	0.00404	0.00205	0.00205	0.00059	0.00103	0.00119	0	0	0	0	0.00546
TCGA-09-2050	0.00773	0	0.04506	0.01002	0	0.00385	0	0	0	0.02766	0.00147	0	0.00205	0.00816	0.01072	0.0084	0.00205	0	0	0	0.00018	8e-05	4e-05	0	0.01141	0	0	0.00983	0	0	0	0	0	0	0	0	0	0.01049	0.00609	0.00463	0.00653	0	0	0	0	0	0	0	0.01293
TCGA-10-0934	0.00793	0.00069	0.00578	0	0.02445	0.00417	0	0	0	0.00444	0.0005	2e-05	0.00097	0.00323	0.0014	0	0.00139	0	0	0	0	0	0.00198	0	0	0	0	0.00139	0.00099	0	0	0	0	0	0	0	0.01501	0.0027	0.00339	0.00065	0.00252	0	0	0.00083	0	0	0	0	0.00386
TCGA-10-0937	0.00508	0	0.0175	0.00311	0	0.00236	0	0	0	0.01142	0.0008	0	0.00144	0.00449	0.00664	0.0048	0.00054	0	0	0	0.00022	0.00409	0.00195	0	0	0	0	0.0028	0	0	0	0	0	0	0	0	0	0.00313	0.00281	0.00125	0.00321	0	0	0	0	0	0	0	0.00636
TCGA-10-0938	0.01514	0	0	0	0	0.00807	0	0	0	0.01705	0.0016	0	0.0051	0.00606	0.0061	0.00342	0.00148	0	0	0	0	0	0.00363	0	0	0	0	0.0049	0.00312	0	0	0	0	0	0	0	0	0.00623	0	0.00257	0.00342	0	0	0	0	0	0	0	0.00902
TCGA-13-0723	0.00769	0	0.01149	0.00271	0	0.00323	0	0	0	0.00732	0.0004	0.00064	0.00145	0.00314	0.00398	0.00107	0.00174	0	0	0	0	0	0.00147	0	0	0	0	0.00117	0	0	0	0	0	0	0.0003	0	0	0.00415	0.00258	0.00074	0.00204	0	0	0	0	0	0	0	0.0036
TCGA-13-0725	0.00286	0	0.01054	0.00244	0.02044	0.00087	0	0	0	0.00594	0.00026	0.00012	0.00118	0.0026	0.00228	0.00247	0.00105	0	0	0.00773	0.00061	0	0.00145	0	0.00498	0	0	0.00247	0	0	0.0098	0	0	0	0.00086	0	0.03666	0.00473	0.00213	0.00113	0.00271	0.00145	0	0.00055	0.00151	0	0	0	0.00343
TCGA-13-0727	0.01009	0.00038	0	0	0	0.00437	0	0	0	0.00786	0.00064	0.00184	0.00089	0.00435	0.00631	0.00125	0	0	0	0	0.00136	0	0.00189	0	0	0	0	0.00122	0.00172	0	0	0	0	0	0	0	0	0.00562	0	0.0001	0.00318	0	0	0	0	0	0	0	0.00536
TCGA-13-0751	0.01906	0	0.02083	0.00202	0	0.00698	0	0.00161	0	0.01211	0.00077	0.00153	0.00504	0.00786	0.00447	0.00231	0	0	0	0	1e-05	0	0.00482	0	0	0	0	0.00236	0.00306	0	0	0	0	0	0	0	0.07036	0.00936	0.0083	0.00085	0.00311	0	0	0	0	0	0	0	0.00911
TCGA-13-0890	0.00306	0	0.01702	0.00296	0.02112	0.00181	0	0	0.00147	0.0091	0.00041	0	0	0.00406	0.00739	0.00253	0.00074	0	0	0	0.00101	0	0.00097	0	0.00936	0	0.02502	0.00086	0	0	0	0	0	0.04151	0	0.41103	0.06771	0.00302	0.00122	0.00112	0.00394	0	0	0	0.00516	0	0	0	0.00445
TCGA-13-0906	0.00821	0	0.03863	0.01105	0	0.00336	0	0	0	0.02755	0.00166	0.00044	0	0.0066	0.00863	0.00901	0.00086	0	0	0	2e-05	0	0.00317	0	0	0	0	0.00795	0	0	0	0	0	0	0	0	0	0.01019	0.00633	0.00594	0.00697	0	0	0.00014	0	0	0	0	0.0123
TCGA-13-0912	0.00792	0	0.00964	0.00104	0	0.00378	0	0	0	0.00685	0.00061	0	0.00191	0.00282	0.00252	3e-05	0	0	0	0	0.00044	0	0	0	0	0	0	0	0	0	0	0	0.00219	0	0.00078	0	0	0.00115	0.00476	0.00126	0.00151	0	0.0008	0.00081	0	0	0	0	0.00462
TCGA-13-1411	0.01262	0	0.01263	0.00324	0.02565	0.00551	0	0	0	0.00827	0.0007	0.00058	0.00129	0.00276	0.0027	0.00367	0.00063	0	0	0.0218	0.00032	0	0.00182	0	0	0	0	0.00353	0	0	0	0	0	0	0	0	0	0.00516	0.00499	0.00146	0.00143	0	0	0.0011	0	0	0	0	0.00383
TCGA-13-1477	0.00564	0.00033	0.0053	0.00039	0.02264	0.00264	0	0	0	0.00372	0.00042	0.00106	0.00114	0.0021	0.00081	0.00057	0	0	0	0.01679	0.00044	0	0.0001	0	0	0	0	0	0	0	0.02311	0	0.00134	0	0.0005	0	0.01806	0	0.00416	0.00072	0.00167	0.00082	0.00079	0.00115	0.00177	0	0	0	0.00283
TCGA-13-1487	0.0101	0	0.01958	0.0045	0	0.004	0	0	0	0.01421	0.00096	0.00064	0.00384	0.00514	0.00404	0	0.00088	0	0	0	0.00229	0	0.00396	0	0	0	0	0.00363	0	0	0	0	0	0	0	0	0.07565	0.00711	0.00582	0.00242	0.00231	0	0	0	0	0	0	0	0.00781
TCGA-13-1491	0.00715	0	0.01605	0.00348	0	0.00282	0	0	0	0.01152	0.00076	0	0.0003	0.0061	0.00461	0.00187	0.00227	0	0	0	0.00122	0	0.00064	0	0	0	0	0.00206	0	0	0	0	0.00374	0	0	0	0	0.00261	0.00311	0.00144	0.00501	0	0	0.00136	0	0	0	0	0.00717
TCGA-14-0786	0.00502	0	0	0	0.00181	0.0019	0	0	0	0.00071	0	0.00166	9e-05	0.00183	5e-05	0.00043	0.00138	0.02604	0	0	0	0	0.00271	0	0.00162	0	0.04396	0.001	0	0	0	0	0	0	7e-05	0.00175	0	0.00392	0.00155	0.00027	0	0	0.00011	0.00025	0	0	0	0	0.00158
TCGA-14-1034	0.00853	0	0	0	0	0.00475	0	0	0	0.00034	0	0.00405	0.00186	0.00169	0.00011	0	0.00252	0	0	0	0	0	0.00628	0	0	0	0	0.00062	0	0	0	0	0	0	0	0.00047	0	0.00563	0.00394	0	0	0	0	0	0	0	0	0	0.00154
TCGA-14-1401	0.00598	0	0	0	0.00152	0.00258	0	0	0.03396	0.00213	0	0.0002	0	0.00456	0	0.00168	0.0022	0.08074	0	0.00176	0	0	0.00236	0	0.00135	0.0621	0.09535	0.00122	0	0	0	0.1221	0	0	0.00044	0	0	0	0.00052	0.00036	0	0	1e-05	0.00012	0	0	0	0.03638	0.00402
TCGA-14-1402	0.00537	0	0	0	0.00227	0.00305	0	0	0	0.00087	0	0.00185	0	0.00281	0.0002	0.00075	0.00269	0	0	0	0	0	0.00367	0	0	0	0	0.00083	0	0	0	0	0	0	0	0.02587	0	0.00503	0.00193	8e-05	0	0	0	0	0	0	0	0	0.00242
TCGA-14-1454	0.00613	0	0	0	0.0021	0.00304	0	0	0	9e-05	0	0.00158	0.00055	0.00196	3e-05	0	0.00075	0	0	0	0	0	0	0	0	0	0	0	0	0	0	0	0	0.03121	0	0.00031	0	0.00366	0.00183	0	0	0.00035	0	0.00023	0	0	0	0	0.00134
TCGA-14-1459	0.005	0	0	0	0.00514	0.00215	0	0	0.01021	0.0017	0	0.00153	0	0.00351	0.00018	0.00109	0.00186	0	0	0	0	0	0.00214	0	0.00029	0	0	0.0012	0.00026	0	0	0	0	0.07828	0	0.01044	0	0.00352	0.00152	0.00058	0	0	0	0.00062	0	0	0	0	0.00315
TCGA-14-1823	0.00245	0	0.00073	0	0.00032	0.00201	0	0	0.00402	0.00161	0	0.00198	0	0.00121	8e-05	0.0008	0.00249	0	0	0	0	0	0.00271	0	0	0	0.00482	0.00156	0	0	0	0.01702	0	0	0.00025	0.00736	0.00189	0.0043	0.00263	0.0006	0	0	0	0	0	0	0	0	0.00154
TCGA-14-2554	0.00818	0	0	0	0	0.0045	0	0	0.00012	0.00218	0	0.00268	0	0.00304	9e-05	0.00209	0.00263	0.04696	0	0	0	0	0.00324	0	0	0	0	0.00236	0	0	0	0	0	0	0	0.00357	0	0.00424	0.00267	0.00062	0	0	0	0	0	0	0	0	0.00288
TCGA-15-1444	0.00086	0	0	0	0.00309	0.00032	0	0	0	0.00032	0	0.00011	0	0.00147	0.00016	0.00029	0	0.04541	0	0	0	0	0.0006	0.01713	0	0	0	0	0	0	0	0.01159	0	0.03779	0	0.00525	0	0.00056	0	0	0	0	0	0.00024	0	0	0	0.00969	0.00136
TCGA-16-1063	0.00766	0	0	0	0.0026	0.00323	0	0	0	0.00137	0	0.00238	0	0.00346	0.00037	0	0.00215	0.08937	0	0	0	0	0	0	0	0	0	0.00093	0	0	0	0	0	0	3e-05	0.02171	0	0.00466	0.00161	0.00027	0	0	0	0.00055	0	0	0	0	0.00321
TCGA-16-1460	0.00113	0	0	0	0.0092	0.00055	0	0	0.00012	0	0	0	0	0.00187	7e-05	0	0.00078	0.0426	0	0	0	0	0.00092	0	0	0	0.00228	0	0.00069	0	0	0	0	0	0	0.00078	0	0.00114	0.00051	0	0	0	0	0	0	0	0	0	0.00148
TCGA-19-1389	0.00382	0	0	0	0.00192	0.00142	0	0	0	0.00047	0	0.00152	0	0.00148	0.00016	0	0.00165	0	0	0	0	0	0.00309	0	0.00044	0	0	0	0.00032	0	0	0	0	0.03376	0	0.01351	0	0.0028	0.00119	3e-05	0	0	0	0.00038	0	0	0	0	0.00141
TCGA-19-2620	0.00863	0	0	0	0.00175	0.00444	0	0	0	0.0012	0	0.00155	0	0.00301	0.00017	0.00036	0.00273	0	0	0	0	0	0.00584	0	0	0	0	0.00116	0	0	0	0	0	0	0	0.01038	0	0.00814	0.00357	0.00056	0	0.00028	0	0.00053	0	0	0	0	0.00226
TCGA-19-2624	0.0034	0	0	0	0.00241	0.00211	0	0	0	0.00032	0	0.00157	0.00049	0.00115	6e-05	0.00023	0.0014	0	0	0	0	0	0.00332	0	0	0	0	0.00033	0	0	0	0	0	0	0	0.00552	0	0.00342	0.00212	0	0	0.00014	3e-05	0.00016	0	0	0	0	0.00116
TCGA-19-2629	0.00147	0	0	0	0	0.00086	0	0	0	0.001	0	0.00067	0	0.00529	0.00047	0	0.0009	0	0	0	0	0	0.00379	0	0.00071	0	0	0	0	0	0	0	0	0	0.00027	0	0.00145	0.0046	0.0015	0.00039	0	0	0	0.0006	0	0	0	0	0.00503
TCGA-19-5960	0.00436	0	0	0.00027	0.00119	0.00182	0	0	0	0.0016	0	0.00154	0	0.00236	4e-05	0.00065	0.00262	0.03648	0	0	0	0.00335	0.00217	0	0.00021	0	0	0.00124	0	0	0	0	0	0	0.00065	0.01033	0.00189	0.00307	0.00111	0.00077	0	0	0	0.00052	0	0	0	0	0.00237
TCGA-21-1076	0.0026	0.00528	0.11073	0	0	0.00057	0.00099	0	0	0.11892	0.00685	0	0.0028	0.0191	0.03823	0.07124	0.00209	0	0	0	0.01868	0.06323	0.01096	0	0	0	0	0.09747	0	0	0	0	0	0	0	0	0	0.01998	0.00575	0.06082	0.02069	0	0	0	0	0	0	0	0.03364
TCGA-21-1078	0.00681	0.00763	0	0	0	0.00216	0	0	0	0	0.00022	0.00089	0	0.00294	0.01984	0	0.0001	0	0	0	0	0	0	0	0	0	0	0	0	0	0	0	0	0	0	0	0	0.00147	0	0	0.00266	0	0	0	0	0	0	0	0.00149
TCGA-21-5782	0.00152	0	0	0	0	0.00179	0	0	0	0	0.00859	0	0.00014	0.02444	0.08115	0.06826	0.00131	0	0	0	0.01883	0.06504	0.01332	0	0	0	0	0.0877	0	0	0	0	0	0	0	0	0	0.01921	0	0	0.03137	0	0	0	0	0	0	0	0.04516
TCGA-22-1016	0	0.00016	0.14505	0.19652	0	0.00038	0	0	0	0.15563	0.00923	0.00032	0.01192	0.02528	0.02778	0.09913	0.00472	0	0	0	0.02672	0.10547	0.02202	0	0	0	0	0.13694	0.00048	0	0	0	0	0	0	0	0	0.02457	0.01311	0.08892	0.03412	0	0	0	0	0	0	0	0.04656
TCGA-22-5477	0.01443	0.02098	0	0	0	0.00525	0	0.00097	0	0	0.00286	0.00656	0.00248	0.0132	0.07724	0.01594	0.003	0	0	0	0.00289	0.00649	0.0028	0	0	0	0	0.01918	0	0	0	0	0	0	0	0	0	0.00815	0	0	0.00917	0	0	0	0	0	0	0	0.01196
TCGA-22-5485	0.00038	0	0.10291	0	0	0.00074	0	0	0	0.09095	0.0056	0	0	0.03249	0.01868	0.03435	0	0	0	0	0.01647	0.02541	0.00802	0	0	0	0	0.05823	0	0	0	0	0	0	0	0	0	0.01131	0.01388	0.0405	0.03002	0	0	0	0	0	0	0	0.04215
TCGA-22-5492	0	0	0.11714	0	0	0	0	0.00077	0	0.09192	0.00489	0	0.00603	0.04498	0.02549	0.04157	0	0	0	0	0.01621	0.02909	0.00622	0	0	0	0	0.04706	0.00449	0	0	0	0	0	0	0	0	0.00957	0.00799	0.03736	0.0468	0	0	0	0	0	0	0	0.05142
TCGA-23-1110	0.00692	0	0.04312	0.01198	0.07267	0.00275	0	0	0	0.03024	0.00178	0	0	0.0087	0.00777	0.00955	0	0	0	0	0.0022	0	0.00608	0	0.01858	0	0	0.00759	0	0	0.03648	0	0.02653	0	0	0	0	0.00985	0.00624	0.00646	0.0069	0	0	0.00122	0.00848	0	0	0	0.01506
TCGA-23-1118	0.00763	0	0.03526	0.01259	0	0.00304	0	0	0	0.02655	0.00154	0	0	0.00626	0.00619	0.01028	0.0019	0	0	0	0.00012	0.00202	0.00137	0	0	0	0	0.00944	0	0	0	0	0	0	0	0	0	0.00504	0.00477	0.00633	0.00455	0	0	0	0.00529	0	0	0	0.01131
TCGA-23-1124	0.0082	0	0.05483	0.00957	0.07321	0.00449	0	0	0	0.03231	0.00143	0	0	0.01066	0.01917	0.00799	0.00157	0	0	0	0.00066	0	0.00242	0	0	0	0	0.00634	0	0	0	0	0	0	0	0	0.22693	0.01081	0.00501	0.0046	0.00771	0	0	0	0	0	0	0	0.01598
TCGA-24-0980	0.00274	0.00131	0.01785	0.00125	0.03392	0.00084	0	0	0.14678	0.01014	0.00045	0.00149	0.00013	0.00302	0.00369	0.00194	0.00152	0.00044	0	0.00332	0.0016	0	0	0.01664	0	0.02212	0.00522	0.00485	0	0	0.03373	0	0	0.00035	0.00128	0.08884	0.05926	0	0.0043	0.00056	0.00344	0.00264	0	5e-05	0	0	0	0.06089	0.00308
TCGA-24-0982	0.00781	0	0.00754	0	0	0.00363	0	0.00105	0	0.00473	0.00024	0	0.00247	0.00171	0.00258	0	0.00105	0	0	0	0.00025	0	0.00176	0	0	0	0	0.00175	0	0	0	0	0	0	0	0	0	0.00372	0.00399	0.0004	0.00057	0	0	0	0	0	0	0	0.00268
TCGA-24-1103	0.00195	0.0019	0.03365	0.0045	0.05551	0	0	0	0.60758	0.02135	0.00062	0.00326	0.00026	0.00556	0.00476	0.00438	0.00117	0.0663	0	0.01491	0.00163	0	0	0.0525	0	0.00958	0.03834	0.01003	0	0	0.05079	0.00382	0	0.00102	0.00507	0.15664	0.10394	0	0.00572	0.00223	0.00271	0.00334	0.00302	0	0	0	0	0.10181	0.00566
TCGA-24-1419	0.007	0	0.01708	0.00226	0	0.00277	0	0	0	0.01233	0.00096	0	0.00253	0.00734	0.00509	0.00481	0.00124	0	0	0	0	0	0.00123	0	0	0	0	0.00437	0	0	0	0	0	0	0	0	0	0.00403	0.00385	0.00167	0.00377	0	0	0	0	0	0	0	0.00877
TCGA-24-1466	0.01047	0	0.02689	0	0	0.00473	0	0	0	0.01591	0.00098	0.00082	0.00304	0.00844	0.01121	0.00357	0.00224	0	0	0	0.00068	0	0	0	0	0	0	0.00273	0	0	0	0	0	0	0	0	0	0.00724	0.00601	0.00136	0.00544	0	0	0	0	0	0	0	0.00975
TCGA-24-1544	0.01436	0	0.0195	0.00405	0	0.00574	0	0	0	0.01561	0.00114	0.0001	0	0.0068	0.00419	0.00169	0.00017	0	0	0	0.00013	0	0.00389	0	0	0	0	0.00508	0	0	0	0	0	0	0	0	0	0.00531	0.00737	0.00298	0.0052	0	0	0	0	0	0	0	0.00922
TCGA-24-1548	0.00792	0	0.01656	0.00227	0	0.00325	0	0	0	0.01129	0.00087	0	0	0.0058	0.0026	0.00342	0.001	0	0	0	0	0.00341	0.00265	0	0	0	0	0.00321	0.00167	0	0	0	0	0	0	0	0	0.00467	0.00582	0.00158	0.00316	0	0	0	0	0	0	0	0.0075
TCGA-24-1552	0.0104	0	0	0	0	0.00466	0	0.0012	0	0.00629	0.00069	0	0.00294	0.00444	0.00311	0.00327	0.00045	0	0	0	0	0	0.00358	0	0	0	0	0.00114	0.00111	0	0	0	0	0	0	0	0	0.00477	0	0.00065	0.00251	0	0	0	0	0	0	0	0.00532
TCGA-24-1557	0.01058	0	0.04761	0.00752	0.06717	0.00429	0	0	0	0.02855	0.00153	0	0	0.00883	0.01311	0.00635	0.00122	0	0	0	0.00162	0	0.00469	0	0.01084	0	0	0.00505	0	0	0	0	0	0	0.00057	0	0.18506	0.01294	0.00497	0.00471	0.00646	0	0	0.00237	0	0	0	0	0.01349
TCGA-24-1558	0.01451	0.00067	0	0	0	0.00694	0	0.00074	0	0.00777	0.00102	0.00062	0.00161	0.00474	0.00499	0.00147	0.00175	0	0	0	0	0	0.00295	0	0	0	0	0.00153	0.00103	0	0	0	0	0	0	0	0	0.00702	0	0.00063	0.00275	0	0	0	0	0	0	0	0.0056
TCGA-24-1562	0.00607	0	0.00916	0	0	0.0031	0	0.0011	0	0.00557	0.00032	0.0011	1e-05	0.00414	0.00322	0	0.0006	0	0	0	0.00053	0	0	0	0	0	0	0	0.00138	0	0	0	0	0	0	0	0	0.00079	0.00453	0.00017	0.00244	0	0	0	0	0	0	0	0.0053
TCGA-24-1614	0.00653	0	0.02244	0.00404	0	0.00309	0	0	0	0.01387	0.00066	0	0.00118	0.00479	0.00591	0.00156	0.00069	0	0	0	6e-05	0	0.00404	0	0	0	0	0.00347	0	0	0	0	0	0	0	0	0	0.00476	0.00431	0.00185	0.00366	0	0	0	0	0	0	0	0.00729
TCGA-24-2024	0.00415	0	0	0	0	0.00302	0	0	0	0.01997	0.0012	0	0.0016	0.00615	0.01104	0.00745	0.0019	0	0	0	0.00024	0.00461	0.00384	0	0	0	0	0.0053	0.00254	0	0	0	0	0	0	0	0	0.0069	0.00498	0.0031	0.00335	0	0	0	0	0	0	0	0.00907
TCGA-24-2290	0.00513	0	0.02308	0	0	0.0023	0	0	0	0.01549	0.00099	9e-05	0	0.00502	0.00759	0.00519	0.00037	0	0	0	0.00034	0.00416	0.00104	0	0	0	0	0.00447	0	0	0	0	0	0	0	0	0	0.0049	0.00499	0.00243	0.00239	0	0	0	0	0	0	0	0.00787
TCGA-25-1319	0.01288	0.00012	0.01446	0.00422	0	0.0051	0	0	0	0.01035	0.00064	4e-05	0.00312	0.00481	0.00407	0.00244	0.0015	0	0	0	0	0	0	0	0	0	0	0.00404	0	0	0	0	0	0	0	0	0	0.0049	0.00429	0.00155	0.00406	0	0	0	0	0	0	0	0.00574
TCGA-25-1632	0.00802	0.00091	0.02939	0	0	0.00366	0	0	0	0.02024	0.00137	0	0.00431	0.00627	0.01011	0.00698	0.00257	0	0	0	0.00018	0.00334	0.00301	0	0	0	0	0.00694	0	0	0	0	0	0	0	0	0	0.00895	0.00413	0.00312	0.00493	0	0	0	0	0	0	0	0.0092
TCGA-25-1634	0.01362	0.00088	0.02473	0.00261	0	0.0055	0	0	0	0.01548	0.00122	0	0.00328	0.00859	0.0053	0.003	0.00172	0	0	0	1e-05	0	0	0	0	0	0	0.003	0	0	0	0	0	0	0	0	0	0.00672	0.00752	0.00181	0.00522	0	0	0	0	0	0	0	0.01091
TCGA-25-2391	0.00347	0	0.02037	0.00555	0	0.00228	0	0	0	0.01551	0.00088	0	0.00308	0.00472	0.00619	0.00224	0.00074	0	0	0	0.00044	0.00435	0.00166	0	0	0	0	0.00548	0	0	0	0	0	0	0	0	0	0.00636	0.00472	0.00328	0.00213	0	0	0	0	0	0	0	0.00696
TCGA-25-2400	0.01959	0	0	0	0	0.00891	0	0	0	0.01681	0.00122	4e-05	0.00306	0.00807	0.00759	0.0031	0.00092	0	0	0	0	0	0.00653	0	0	0	0	0.00374	0	0	0	0	0	0	0	0	0	0.01189	0.01007	0.00229	0.00472	0	0	0	0	0	0	0	0.01093
TCGA-26-1438	0.00222	0	0	0	0.00101	0.00132	0	0	0.00471	0.00028	0	0.00098	0.00012	0.00081	0.00011	0	6e-05	0.02643	0	0	0	0	0	0	0	0	0	0	0	0	0	0	0	0.01805	0	0.00619	0	0.0019	0.00078	5e-05	0	0	0	0.00025	0	0	0	0	0.00082
TCGA-26-5132	0.00731	0	0	0	0.00321	0.00426	0	0	0	0.00035	0	0.00307	0.00189	0.0029	0.00018	0	0.00469	0	0	0	0	0	0.0063	0	0	0	0	0	0	0	0	0	0	0	0	0.00497	0	0.00634	0.00357	0	0	0	0	0.00155	0	0	0	0	0.0026
TCGA-26-5135	0.00828	0	0	0	5e-05	0.00461	0	0	0	0.00105	0	0.00265	0.00124	0.00205	0.00017	0.00055	0.00366	0	0	0	0	0	0.00554	0	0	0	0	0.00135	0	0	0	0	0	0	0	0	0	0.00686	0.00379	0.00015	0	0.00028	0	0.00061	0	0	0	0	0.00167
TCGA-27-1831	0.00554	0	0	0	0	0.00439	0	0	0	0.00018	0	0.00226	0	0.00158	0.0001	0	0.00306	0	0	0	0	0	0.00391	0	0	0	0	0	0	0	0	0	0	0	0	0.00345	0	0.0057	0.00312	0	0	0	0	0.00056	0	0	0	0	0.00075
TCGA-27-2523	0.00753	0	0	0	0.00165	0.00387	0	0	0	0.00062	0	0.0034	0	0.00228	0.00032	0	0.00362	0	0	0	0	0	0.00371	0	0	0	0	0.00065	0	0	0	0	0	0	0	0.01479	0	0.00688	0.00327	0	0	0	0	0	0	0	0	0	0.00202
TCGA-27-2528	0.00611	0	0	0	0.00295	0.00376	0	0	0	0.00086	0	0.00167	0	0.00286	0.00013	0.00029	0.00326	0	0	0	0	0	0.00399	0	0	0	0	0.00089	0	0	0	0	0	0	0	0.00536	0	0.00609	0.00355	0.00012	0	0	0	0.00081	0	0	0	0	0.00237
TCGA-32-1970	0.01047	0	0	0	0	0.00513	0	0	0	0.001	0	0.00409	0	0.00262	0.00025	0.00137	0.00336	0	0	0	0	0	0.00376	0	0.00206	0	0	0.0008	0	0	0	0	0	0	0	0.01795	0	0.00647	0.00306	0.00034	0	0	0	0	0	0	0	0	0.00199
TCGA-34-2596	0	0.0093	0	0	0	0	0.00258	0	0	0	0.00694	0.00099	0	0.02838	0.04228	0.0586	0	0	0	0	0.01717	0.03925	0.01561	0	0	0	0	0.07696	0	0	0	0	0	0	0	0	0	0.00827	0.00526	0.04411	0.03349	0	0	0	0	0	0	0	0.04042
TCGA-36-1570	0.03316	0	0.03759	0	0	0.01273	0.00087	0.00485	0	0.02074	0.00193	0.00081	0.007	0.03177	0.00723	0.00144	0	0	0	0.04445	0	0	0.00915	0	0.01158	0	0	0	0.00334	0	0.16046	0	0.01687	0	0.00289	0	0	0.01935	0.01964	0	0.0141	0	0.00344	0.00437	0.00907	0	0	0	0.03166
TCGA-36-1571	0.02625	0	0.02025	0	0.18445	0.01053	0	0.00231	0	0.01095	0.00121	0.00063	0.00618	0.02129	0.00489	0.00074	0	0	0	0.03612	0	0	0.00326	0	0	0	0	0	0.00428	0	0.12189	0	0.00368	0	0	0	0.06977	0.01266	0.01595	0	0.00685	0.00309	0.00315	0.00287	0.0064	0	0	0	0.02171
TCGA-36-1574	0.0048	0	0.01754	0.00222	0.03282	0.00206	0	0	0	0.00988	0.00034	0	0	0.00364	0.00479	0.0033	0	0	0	0.00621	0.00149	0	0	0	0	0	0	0.00195	0	0	0	0	0	0.06661	0.00135	0	0.06695	0.00378	0.00311	0.0017	0.0021	0.00081	0.00119	0.0008	0.00175	0	0	0	0.00551
TCGA-38-4628	0.01542	0	0.02428	0.01268	0	0.00631	0	0	0	0.03405	0.00392	0	0.00753	0.00411	0.01068	0.01904	0.00381	0	0	0	0.00204	0	0.00512	0	0	0	0	0.02972	0.0019	0	0	0	0	0	0	0	0	0.00955	0.00733	0.012	0.00492	0	0	0	0	0	0	0	0.00822
TCGA-38-4630	0.01523	0.01547	0	0	0	0.00603	0	0	0	0	0.00221	0.00742	0.00062	0.00567	0.02963	0.01085	0.00021	0	0	0	0	0.00549	0	0	0	0	0	0.00658	0.00251	0	0	0	0	0	0	0	0	0.00887	0	0	0.00432	0	0	0	0	0	0	0	0.00685
TCGA-41-5651	0.00622	0	0	0	0	0.00404	0	0	0	0.00213	0	0.00277	0	0.00284	0.00012	0.00099	0.0035	0.01912	0	0	0	0	0.00489	0	0	0	0	0.00128	0	0	0	0	0	0	0.00078	0.00686	1e-05	0.00733	0.00307	0.00095	0	0	0	0.00132	0	0	0	0	0.00245
TCGA-43-3394	0.00452	0.00329	0.08535	0.08903	0	0.00044	0	0.00072	0	0.08069	0.00475	0.00011	0	0.02763	0.01045	0.03351	0.00172	0	0	0	0.01018	0.01693	0.00762	0	0	0	0	0.05404	0.00113	0	0	0	0	0	0	0	0	0.01322	0.0108	0.03919	0.03567	0	0	0	0	0	0	0	0.03598
TCGA-44-2659	0.00082	0.00232	0.14063	0.25706	0	3e-05	0	0	0	0.18724	0.01101	0.00246	0.00735	0	0.02177	0.12773	0.01257	0	0	0	0.02373	0.14039	0.015	0	0	0	0	0.19951	0	0	0	0	0	0	0	0	0	0.01189	0	0.12077	0.00958	0	0	0	0	0	0	0	0.02991
TCGA-44-2665	0.04424	0	0.0289	0	0.27054	0.01726	0	0.00579	0	0.01478	0.0014	0.00564	0.0077	0.03125	0.0089	0.00176	0	0	0	0.04287	0.00023	0	0.00976	0	0	0	0	0	0.01179	0	0.22825	0	0.00359	0	0.00028	0	0.10235	0.02542	0.02801	0	0.01176	0.00843	0.00416	0.00535	0.00781	0	0	0	0.02974
TCGA-44-2666	0.00447	0	0.0067	0.00037	0.02942	0.00158	0	0.00105	0	0.00364	0.00021	0	0	0.00384	0.00131	0.00089	0.00091	0	0	0	0.00099	0	0.00069	0	0	0	0	0.00047	0.00144	0	0	0	0	0	0.00068	0	0.02234	0.002	0.003	7e-05	0.00199	0	0.00132	0	0	0	0	0	0.00352
TCGA-44-6148	0.00119	0	0.00217	0.00033	0.00829	0.0006	0	0	0.01342	0.00175	0.00014	0.00047	0.00016	0.00117	0.0005	0.00012	0.0003	0.00797	0	0.00474	0.00036	0	0	0.03	0	0.01353	0	0	0	0	0.00826	0.02655	0	0.01886	0.00014	0.00383	0.00662	0.00053	0.0013	0.00026	0.00074	1e-05	0.00099	4e-05	0	0	0	0.00277	0.00129
TCGA-49-4486	0.00238	0.00824	0	0	0	0.0016	0.00097	0.00088	0	0	0.0013	0.00317	0	0.00287	0.02249	0.01664	0.00198	0	0	0	0.00607	0.01862	0.00385	0	0	0	0	0.0237	0.00237	0	0	0	0	0	0	0	0	0.00345	0	0	0.00441	0	0	0	0	0	0	0	0.00631
TCGA-49-4510	0.00255	0	0.01479	0	0	0.00195	0	0.00083	0	0.01424	0.00084	0.0002	0	0.00428	0.00268	0.00701	0.00218	0	0	0	0.00361	0.00518	0.00174	0	0	0	0	0.01019	0	0	0	0	0	0	0	0	0	0.00314	0.00293	0.00655	0.0043	0	0	0	0	0	0	0	0.00514
TCGA-49-4512	0.0109	0.00168	0.00548	0	0	0.00432	0	0.00094	0	0.00567	0.00069	0	0	0.00542	0.00169	0.00148	0.0011	0	0	0	0	0	0	0	0	0	0	0.00138	0	0	0	0	0	0	0	0	0	0.00261	0.00533	0.00029	0.00407	0	0	0.0001	0	0	0	0	0.00505
TCGA-49-6742	0	0.06952	0	0	0	0.00192	0	0	0	0	0.00317	0.01242	0	0.01037	0.08088	0.02384	0.00111	0	0	0	0.00988	0.0206	0	0	0	0	0	0.03723	0.00898	0	0	0	0	0	0	0	0	0	0	0	0.01497	0	0	0	0	0	0	0	0.01342
TCGA-50-5066	0	0.00899	0.12521	0.18137	0	0	0	0	0	0.14856	0.00956	0	0	0.00713	0.01601	0.09831	0.00022	0	0	0	0.01726	0.08964	0.0044	0	0	0	0	0.13231	0	0	0	0	0	0	0	0	0	0	0.00948	0.08543	0.0047	0	0	0	0	0	0	0	0.03077
TCGA-50-5932	0.00337	0.00248	0.03558	0.05236	0	0.00212	0	0	0	0.04306	0.00287	1e-05	0	0.00266	0.00414	0.02749	0.0019	0	0	0	0.00677	0.02687	0.00776	0	0	0	0	0.04029	0	0	0	0	0	0	0	0	0	0.00701	0.00524	0.02532	0.00316	0	0	0	0	0	0	0	0.00977
TCGA-50-6597	0.01241	0.00529	0	0	0	0.00502	0	0	0	0	0.00124	0	0.00272	0.00515	0.00811	0.00131	0.00049	0	0	0	0	0	0	0	0	0	0	0.00338	0	0	0	0	0	0	0	0	0	0.00146	0	0	0.00249	0	0	0	0	0	0	0	0.00608
TCGA-55-1594	0.0018	0.00355	0	0	0	0.00104	2e-05	0.00112	0	0	0.00275	0.0013	0.00066	0.01091	0.02678	0.02241	0.0006	0	0	0	0.00519	0.01724	0.00215	0	0	0	0	0.02356	0.00061	0	0	0	0	0	0	0	0	0.00341	0	0	0.0117	0	0	0	0	0	0	0	0.01467
TCGA-55-1596	0	0	0.07613	0	0	0	0	0.00017	0	0.07233	0.00451	0	0.00222	0.02985	0.0152	0.04147	0	0	0	0	0.01173	0.03091	0.01101	0	0	0	0	0.05081	0	0	0	0	0	0	0	0	0	0.00572	0.00288	0.03214	0.02825	0	0	0	0	0	0	0	0.03551
TCGA-55-6972	0.00057	0.04802	0	0	0	0.00313	0	0	0	0.08966	0.00649	0.00561	1e-05	0.00584	0.04154	0.06228	0.00411	0	0	0	0.01652	0.05026	0.00242	0	0	0	0	0.08633	0.00856	0	0	0	0	0	0	0	0	0.00049	0	0.03972	0.01114	0	0	0	0	0	0	0	0.02296
TCGA-55-6982	0.00881	0.05144	0	0	0	0.00294	0	0.00147	0	0	0.00219	0.0057	0.00219	0.00537	0.08363	0.01022	0.00117	0	0	0	0.00374	0.00147	0	0	0	0	0	0.00866	0.00384	0	0	0	0	0	0	0	0	0.00377	0	0	0.00521	0	0	0	0	0	0	0	0.00387
TCGA-55-6984	0.00678	0	0.0028	0	0.01359	0.00287	0.00012	0.00041	0	0.00236	0.00026	0.00092	0.00053	0.00219	0.00051	5e-05	0	0	0	0	0	0	0.00208	0	0	0	0	0	0	0	0.01291	0	0	0	1e-05	0	0.00828	0.00156	0.00284	0.00021	0.00068	0	0	0.00046	0.00187	0	0	0	0.00215
TCGA-55-6986	0.00363	0.00048	0.00309	0	0.0213	0.00142	0	0	0	0.00248	0.00019	3e-05	0.0002	0.00332	0.00046	0.0001	0.00038	0	0	0.00611	0.00025	0	0	0	0	0	0	0	0	0	0.0135	0	0.0007	0	8e-05	0	0.00981	0.00026	0.00227	0	0.00171	0.00028	0.00083	0.00086	0.00131	0	0	0	0.00281
TCGA-55-7281	0.00068	0.00958	0.16509	0.26558	0	0	0	0	0	0.20859	0.01274	0.00309	0	0.01318	0.02634	0.13506	0.00031	0	0	0	0.02652	0.12684	0.02378	0	0	0	0	0.19375	0	0	0	0	0	0	0	0	0	0.00679	0.00471	0.12368	0.01657	0	0	0	0	0	0	0	0.04409
TCGA-55-8299	0.00052	0.00024	0.03566	0.04509	0	0	0	0	0	0.0392	0.00244	0	4e-05	0.00537	0.0042	0.02814	0	0	0	0	0.00522	0.02466	0.0009	0	0	0	0	0.0313	0.00084	0	0	0	0	0	0	0	0	0.00123	0.00349	0.02195	0.00408	0	0	0	0	0	0	0	0.0105
TCGA-56-1622	0.00061	0.00226	0.11481	0.13378	0	0.00032	0	0	0	0.12659	0.00834	0	0.00675	0.02725	0.02145	0.07567	5e-05	0	0	0	0.01997	0.05579	0.01074	0	0	0	0	0.10456	0.00045	0	0	0	0	0	0	0	0	0.01847	0.00929	0.06277	0.03155	0	0	0	0	0	0	0	0.04289
TCGA-60-2698	0.01171	0.06587	0	0	0	0	0	0	0	0	0.0115	0.03315	0.00632	0.03545	0.43999	0.08885	0.00172	0	0	0	0.02722	0.067	0.02092	0	0	0	0	0.09238	0.00792	0	0	0	0	0	0	0	0	0.02465	0	0	0.0543	0	0	0	0	0	0	0	0.0315
TCGA-60-2711	0.00677	0.00324	0	0	0	0.00142	0	0	0	0	0.0019	0	0	0.0162	0.0211	0.01953	0	0	0	0	0.00089	0.00966	0.00018	0	0	0	0	0.01811	0	0	0	0	0	0	0	0	0	0.00464	0.00327	0.01054	0.01787	0	0	0	0	0	0	0	0.01917
TCGA-60-2719	0.01483	0.00269	0.05216	0.05432	0	0.00529	0.00172	0.0022	0	0.04852	0.00274	0	0.00102	0.02774	0.00943	0.02128	0.00626	0	0	0	0.00721	0.00957	0.01084	0	0	0	0	0.03497	0.00093	0	0	0	0	0	0	0	0	0.0177	0.01065	0.02228	0.0352	0	0	0	0	0	0	0	0.02871
TCGA-60-2722	0	0.01213	0	0	0	0	0.00173	0	0	0	0.00718	0.00368	0.00014	0.04137	0.05525	0.06891	0	0	0	0	0.01991	0.04195	0.0086	0	0	0	0	0.07892	0.00136	0	0	0	0	0	0	0	0	0.01721	0.01566	0.04281	0.04051	0	0	0	0	0	0	0	0.05309
TCGA-60-2726	0.00026	0.00276	0.20577	0	0	0	0	0	0	0.16982	0.0092	0.00581	0	0.04746	0.05164	0.07677	0	0	0	0	0.01872	0.05512	0.02188	0	0	0	0	0.0903	0	0	0	0	0	0	0	0	0	0.00889	0.0098	0.07101	0.0548	0	0	0	0	0	0	0	0.06643
TCGA-61-2000	0.00514	0	0.01052	0.00173	0	0.00262	0	0.00105	0	0.00721	0.00031	0	0.00175	0.00418	0.00299	0.00178	0.00059	0	0	0	0.00111	0	0.00245	0	0	0	0	0.00296	0.00111	0	0	0	0	0	0	0	0	0.00395	0.00379	0.00095	0.002	0	0	0	0	0	0	0	0.00531
TCGA-64-1678	0.00208	0.0077	0.16239	0.27486	0	0.00017	0	0	0	0.20574	0.01228	0.00484	0.00968	0.00838	0.01664	0.13961	0.00732	0	0	0	0.02731	0.1457	0.02806	0	0	0	0	0.20057	0	0	0	0	0	0	0	0	0	0.0183	0.0087	0.12884	0.01583	0	0	0	0	0	0	0	0.03974
TCGA-64-1680	0.00819	0.00036	0	0	0	0.00445	0.00019	2e-05	0	0.00361	0.0003	0.00191	0.00143	0.00249	0.00258	0	0.00335	0	0	0	0	0	0.00162	0	0	0	0	0.00148	0.0018	0	0	0	0	0	0	0	0.01393	0.00319	0.00338	0.00014	0.00238	0	0	0	0	0	0	0	0.00248
TCGA-66-2756	0.00221	0.00536	0.21546	0.30828	0	0	0	0	0	0.25582	0.01602	0.00506	0.00362	0.02417	0.03074	0.17266	0	0	0	0	0.03464	0.15795	0.02237	0	0	0	0	0.22958	0	0	0	0	0	0	0	0	0	0.01586	0.00815	0.14532	0.03116	0	0	0	0	0	0	0	0.06164
TCGA-66-2757	0	0.00413	0.096	0.09713	0	0	0	0	0	0.09888	0.00674	0	0.0071	0.0241	0.01429	0.05426	0	0	0	0	0.01547	0.03641	0.00622	0	0	0	0	0.07308	0.00353	0	0	0	0	0	0	0	0	0.01244	0.008	0.04669	0.02444	0	0	0	0	0	0	0	0.0354
TCGA-66-2759	0.02509	0.01275	0	0	0	0.00618	0	0.00014	0	0.17165	0.0108	0.01106	0	0.07494	0.09452	0.08285	0.01071	0	0	0	0.02479	0.05699	0.00458	0	0	0	0	0.12305	0	0	0	0	0	0	0	0	0	0.03449	0.00953	0.0711	0.11454	0	0	0	0	0	0	0	0.08055
TCGA-66-2789	0.00299	0	0.18455	0	0	0	0	0	0	0.16278	0.00965	0	0	0.05395	0.04696	0.09144	0	0	0	0	0.03147	0.08155	0.00911	0	0	0	0	0.10832	0.00469	0	0	0	0	0	0	0	0	0.01598	0.01908	0.07117	0.0509	0	0	0	0	0	0	0	0.07015
TCGA-66-2793	0.00711	0	0.14164	0.11705	0	0	0	0	0	0.12327	0.00651	0	0.00639	0.04155	0.02569	0.05179	0	0	0	0	0.01237	0.04829	0.0118	0	0	0	0	0.07404	0	0	0	0	0	0	0	0	0	0.02786	0.00956	0.05088	0.04047	0	0	0	0	0	0	0	0.05568
TCGA-66-2795	0.00477	0.01152	0.16778	0	0	0.00102	0.00315	0	0	0.17061	0.01169	0.00323	0	0.0315	0.0403	0.08958	0	0	0	0	0.02138	0.06822	0.01793	0	0	0	0	0.12605	0.00383	0	0	0	0	0	0	0	0	0.01526	0.01198	0.08312	0.03592	0	0	0	0	0	0	0	0.05385
TCGA-67-3771	0	0.02023	0	0	0	0	0.00535	0.00408	0	0	0.02213	0.01846	0	0.06093	0.19005	0.22004	0	0	0	0	0.07189	0.22753	0.02672	0	0	0	0	0.281	0.00537	0	0	0	0	0	0	0	0	0.02719	0	0	0.07337	0	0	0	0	0	0	0	0.10317
TCGA-67-3772	0.00339	0.0011	0	0	0	0.00121	0	0	0	0.00472	0.00025	0	0.00021	0.00279	0.00244	0.00084	0	0	0	0	0.00011	0	0	0	0	0	0	0.00158	0.00261	0	0	0	0	0	0	0	0	0.00043	0.00251	6e-05	0.00297	0	0	0	0	0	0	0	0.00279
TCGA-67-6215	0	0	0	0	0.01148	0.00074	0	0.00081	0	0.00132	0	0	0	0.00333	0.00069	0	0	0	0	0.0243	0.00078	0	0	0	0	0	0	0	0	0	0.02803	0.00661	0.01699	0.03929	0	0	0	0	0	0.0004	0.00605	0.00175	0	0.00154	0	0	0	0	0.00534
TCGA-68-7755	0.0078	0.0077	0	0	0	0.00292	0.00216	0	0	0	0.00852	0	0.0105	0.03147	0.03689	0.06451	0	0	0	0	0.01916	0.02945	0.00884	0	0	0	0	0.08268	0.00664	0	0	0	0	0	0	0	0	0.01982	0.01958	0.05335	0.03229	0	0	0	0	0	0	0	0.0477
TCGA-68-8250	0.00186	0	0.14823	0.17573	0	0	0	0	0	0.15331	0.00863	3e-05	0	0.04026	0.02923	0.08474	0	0	0	0	0.01816	0.08817	0.0144	0	0	0	0	0.11115	0	0	0	0	0	0	0	0	0	0.0199	0.00301	0.07516	0.04365	0	0	0	0	0	0	0	0.05784
TCGA-73-4659	0.00614	0.00214	0.0714	0.11651	0	0.00059	0	0	0	0.08777	0.00443	0.00212	0.00494	0.00438	0.00873	0.05263	0.00587	0	0	0	0.01329	0.05627	0.01122	0	0	0	0	0.08455	0.00011	0	0	0	0	0	0	0	0	0.01145	0.00499	0.05275	0.01096	0	0	0	0	0	0	0	0.01735
TCGA-73-4666	0.00165	0.00563	0.11952	0.19897	0	0.0008	0	0	0	0.14375	0.00735	0.00438	0.00061	0.00189	0.01866	0.0877	0.00908	0	0	0	0.02279	0.11228	0.02225	0	0	0	0	0.13488	8e-05	0	0	0	0	0	0	0	0	0.02092	0.00794	0.08993	0.00945	0	0	0	0	0	0	0	0.02661
TCGA-75-5147	0.00507	0.00143	0	0	0	0.00338	0	0	0	0	0.00092	0	0.00145	0.0046	0.00375	0.0025	0.00234	0	0	0	0.00104	0	0	0	0	0	0	0.00316	0.00269	0	0	0	0	0	0	0	0	0.00243	0	0.00091	0.00318	0	0	0	0	0	0	0	0.00495
TCGA-75-6203	0.00439	0.00123	0.0035	0.0004	0.01566	0.00218	0	0	0	0.00253	0.0001	0.00089	0	0.00183	0.00115	0.00097	0.0003	0	0	0.00677	0	0	0	0	0	0	0	0.00093	0.00099	0	0.01562	0	0	0	0.00048	0	0.01205	0	0.00261	3e-05	0.0019	0	0.00089	0.0011	0	0	0	0	0.00248
TCGA-75-7030	0.00151	0	0.00118	0.0001	0.00611	0.00088	0	0	0	0.0011	7e-05	0	0.00016	0.00073	0.00018	0	0.00074	0	0.00107	0.0034	4e-05	0	0	0	0.00023	0.0068	0	0	0	0	0.00503	0.00662	0	0.00965	4e-05	0.01554	0.00567	0.00023	0.00131	0.0001	0.00031	0	0.00067	0	0	0.04706	0.33081	0.00521	0.00075
TCGA-77-6843	0.00197	0	0	0	0	0.00209	0	0.00115	0	0	0.00292	0	0.00267	0.03264	0.02553	0.01726	0.00527	0	0	0	0.00862	0.00126	0.00722	0	0	0	0	0.01761	0.00317	0	0	0	0	0	0	0	0	0.01023	0.00982	0.01036	0.02875	0	0	0	0	0	0	0	0.03164
TCGA-78-7143	0.00117	0	0.00245	0.00111	0.00881	0.00069	0	0	0	0.00151	7e-05	0	0	0.00132	0.00112	0.00034	0	0	0	0.00118	0.00041	1e-05	0	0	0	0	0	0.00111	0.00074	0	0	0	0	0	0.00035	0	0.00843	0.00103	0.00132	0.0001	0.00072	0.00031	0.00055	0.00047	0.00057	0	0	0	0.00123
TCGA-78-7146	0.00273	0.01375	0.10368	0	0	0	0.00223	0	0	0	0.0077	0.00157	0	0.00857	0.04295	0.08607	0.00127	0	0	0	0.01558	0.07723	0.01021	0	0	0	0	0.10724	0	0	0	0	0	0	0	0	0	0.00632	1e-05	0	0.01087	0	0	0	0	0	0	0	0.02646
TCGA-78-7156	0.0025	0.01113	0.06491	0.10351	0	0.00047	0.00047	0	0	0.08548	0.00584	0.00365	0	0.00212	0.01967	0.05873	0.002	0	0	0	0.01181	0.04691	0.00529	0	0	0	0	0.08367	0	0	0	0	0	0	0	0	0	0	0.00583	0.04582	0.00355	0	0	0	0	0	0	0	0.01571
TCGA-78-7158	0.00316	0.01061	0.09656	0.15	0	0.0027	0.00309	0	0	0.11737	0.00771	0.00254	0	0.00851	0.02129	0.07565	0.00347	0	0	0	0.01639	0.07548	0.01504	0	0	0	0	0.10598	0	0	0	0	0	0	0	0	0	0.01018	0.00867	0.06716	0.01206	0	0	0	0	0	0	0	0.02581
TCGA-78-7535	0.00178	0.00183	0.04663	0.05566	0	0.00099	0	0	0	0.04864	0.0029	0.00133	0	0.0116	0.00445	0.02478	0	0	0	0	0.00786	0.02383	0.00468	0	0	0	0	0.03498	0.00104	0	0	0	0	0	0	0	0	0.00526	0.00196	0.02495	0.01444	0	0	0	0	0	0	0	0.01698
TCGA-85-8052	0.00398	0.00581	0	0	0	0.00181	0.00055	0.00219	0	0.05332	0.00351	0	0.00651	0.02266	0.01217	0.02953	0.00109	0	0	0	0.00883	0.01397	0.00335	0	0	0	0	0.03597	0.00162	0	0	0	0	0	0	0	0	0.01259	0.01248	0.02279	0.02356	0	0	0	0	0	0	0	0.0276
TCGA-85-8277	0.00421	0.00486	0	0	0	0.00318	5e-05	3e-05	0	0	0.0076	0	0.0094	0.03294	0.03375	0.04407	0	0	0	0	0.01417	0.02983	0.00935	0	0	0	0	0.06651	0.00486	0	0	0	0	0	0	0	0	0.01527	0.02137	0.042	0.03293	0	0	0	0	0	0	0	0.04462
TCGA-90-7767	0.00738	0	0	0	0	0.00242	0.00138	0	0	0	0.0039	0	0.00592	0.02212	0.01669	0.03411	0	0	0	0	0.00712	0.01971	0.00509	0	0	0	0	0.03953	0.00233	0	0	0	0	0	0	0	0	0.00871	0.00896	0.02338	0.02003	0	0	0	0	0	0	0	0.02752
TCGA-91-6840	0.00968	0.00887	0	0	0	0.00317	0	0	0	0	0.00296	0.00237	0	0.00343	0.05096	0.01915	0.00207	0	0	0	2e-05	0.00296	0	0	0	0	0	0.01835	0.00131	0	0	0	0	0	0	0	0	0.00464	0	0	0.00354	0	0	0	0	0	0	0	0.00529
TCGA-91-6847	0.02003	0.00166	0	0	0	0.00934	0	0.00145	0	0	0.00169	0	0.00323	0.00743	0.00911	0.00306	0.00608	0	0	0	0	0	0.00316	0	0	0	0	0.00711	0.0035	0	0	0	0	0	0	0	0	0.00778	0	0	0.00544	0	0	0	0	0	0	0	0.00778
TCGA-94-7943	0.00399	0.0281	0	0	0	0.00169	0.00103	1e-05	0	0	0.00272	0.00682	0.00078	0.01012	0.06281	0.01739	0.00136	0	0	0	0.00586	0.00426	1e-05	0	0	0	0	0.02393	0.00792	0	0	0	0	0	0	0	0	0.00184	0	0	0.01038	0	0	0	0	0	0	0	0.01024
TCGA-97-8171	0.01093	0.00339	0	0	0	0.00628	0	0	0	0.00832	0.00078	0	0.00199	0.00504	0.00232	0	0.00316	0	0	0	0	0	0.00339	0	0	0	0	0.00289	0	0	0	0	0	0	0	0	0	0.00534	0	0.00069	0.00363	0	0	0	0	0	0	0	0.00528
TCGA-98-8022	0.00619	0	0	0	0	0	0	0.00322	0	0.08988	0.00521	0.00067	0.00587	0.04534	0.04189	0.04157	0	0	0	0	0.00885	0.02132	0.00721	0	0	0	0	0.04612	0	0	0	0	0	0	0	0	0	0.01249	0.00125	0.03329	0.03836	0	0	0	0	0	0	0	0.04894
TCGA-A1-A0SM	0.00524	0	0.00427	0	0.02453	0.00286	0	0.00071	0	0.0035	0.00042	0.00116	0.00111	0.00338	0.00111	0.00058	0	0	0	0	0.00038	0	0.00025	0	0	0	0	0	0.00107	0	0.02053	0	0	0	0.00038	0	0.01035	0.00065	0.00373	0.00019	0.00121	0	0	0.00074	0	0	0	0	0.00373
TCGA-A2-A04P	0.00479	0	0.04418	0.00739	0.06522	0.00098	0	0	0	0.03021	0.00189	0	0	0.00963	0.01408	0.00894	0	0	0	0.046	0	0	0	0	0.01005	0	0	0.00521	0	0	0.03495	0	0.02092	0	0.00088	0	0.17848	0	0.002	0.00474	0.00366	0	0.00279	0.00058	0.00954	0	0	0	0.0146
TCGA-A2-A04Q	0.00494	0.00092	0.0077	0	0.02875	0.00176	0	0	0	0.00526	0.00042	0.001	0	0.00409	0.00172	0.00057	0.0004	0	0	0.02143	0.00123	0	0	0	0	0	0	0	0	0	0	0	0	0	0.00071	0	0.02429	0.00123	0.00312	0.00047	0.00268	0	0.00204	0.0007	0.00201	0	0	0	0.00453
TCGA-A2-A04T	0.00488	0	0.0273	0.00519	0.03357	0.00278	0	0	0	0.01723	0.00104	0	0.00183	0.00523	0.01017	0.00525	0.00083	0	0	0	0.00194	0	0	0	0	0	0	0.00354	0	0	0	0	0	0	0	0	0	0.00459	0.00194	0.00251	0.00422	0	0	0	0	0	0	0	0.00729
TCGA-A2-A04X	0.00262	0.00786	0	0	0	0.00135	0	0	0	0	0.00042	0.00255	1e-05	0.00213	0.01451	0.0005	0.00067	0	0	0	0.00052	0	0	0	0	0	0	0.00111	0.00027	0	0	0	0	0	0	0	0	4e-05	0	0	0.00188	0	0	0	0	0	0	0	0.00236
TCGA-A2-A0CM	0.01119	0.00109	0.0615	0.00479	0.22664	0.00299	0	0	0	0.03894	0.00276	0.00238	0	0.02528	0.01657	0.00675	0	0	0	0.08769	0.0059	0	0	0	0	0	0	0	0.01435	0	0.2547	0	0	0	0.00738	0	0.21119	0	0.01802	0	0.02101	0.0043	0.01126	0.00099	0	0	0	0	0.0334
TCGA-A2-A0D0	0.00505	0	0.02405	0.00217	0.05029	0.00225	0	0	0	0.0133	0.00089	0	0	0.00894	0.00946	0.00574	0	0	0	0.0011	0	0	0	0	0.01273	0	0	0	0	0	0	0	0.00552	0.18063	0	0.60047	0.09752	0.00439	0.00121	0.0013	0.00549	0	0.00035	0	0.00702	0	0	0	0.0097
TCGA-A2-A0D1	0.01194	0.0033	0	0	0	0.00474	0	0.00117	0	0.00393	0.00063	0.00081	0.00145	0.0043	0.00506	0	0	0	0	0	0	0	0	0	0	0	0	0	0.00169	0	0	0	0	0	0	0	0	0.00226	0	0	0.00118	0	0	0	0	0	0	0	0.0046
TCGA-A2-A0D2	0.00522	0	0.0287	7e-05	0.04269	0.00057	0	0	0	0.01724	0.00124	0	0	0.00807	0.01735	0.00393	0	0	0	0	0.00129	0	0	0	0.01043	0	0	0	0	0	0	0	0.00161	0	0	0	0.12985	0	0	0.00078	0.00624	0.0017	0.00215	0	0.01049	0	0	0	0.00917
TCGA-A2-A0D4	0.00643	0.00133	0.00924	0.01356	0	0.00275	0	0	0	0.02828	0.00444	0	0.00075	0.00277	0.00239	0.02556	0.00441	0	0	0	0.00073	0	0.00148	0	0	0	0	0.02617	0	0	0	0	0	0	0	0	0	0	0.00375	0.01494	0.00191	0	0	0	0	0	0	0	0.00655
TCGA-A2-A0EY	0.01929	0.05961	0	0	0	0.00509	0	0	0	0.00426	0.00242	0.01657	0	0.00218	0.07103	0.01069	0.00144	0	0	0	0	0	0	0	0	0	0	0.01069	0.00204	0	0	0	0	0	0	0	0	0	0.01585	0	0.00234	0	0	0	0	0	0	0	0.00019
TCGA-A2-A0YG	0.01068	0.0012	0	0	0	0.00456	0	0.0009	0	0	0.00096	0.00182	0.00115	0.00454	0.00409	0.00182	0.00117	0	0	0	0	0	0.00044	0	0	0	0	0.00116	1e-05	0	0	0	0	0	0	0	0	0.0022	0	0	0.00228	0	0	0	0	0	0	0	0.005
TCGA-A2-A259	0.00543	0	0.00405	0	0.02802	0.00212	0	0	0	0.00331	0.00025	0.00074	0.00181	0.00348	0.00076	0	0	0	0	0.00628	0.00036	0	0	0	0	0	0	0	0.00209	0	0.01901	0	0	0	0.00029	0.02667	0.01151	0.00022	0.00372	0	0.00106	0	0.00134	0	0.00122	0	0	0	0.00388
TCGA-A2-A25B	0.00688	0	0.03462	0.00953	0	0.00374	0	0	0	0.03112	0.00272	0	5e-05	0.00691	0.00939	0.01492	0	0	0	0	0.00021	0.00306	0	0	0	0	0	0.01206	0	0	0	0	0	0	0	0	0	0.00148	0.00747	0.00792	0.00453	0	0	0	0	0	0	0	0.01275
TCGA-A2-A3KC	0.00825	0.00148	0.00395	0.0045	0.01887	0.00295	0	0	0	0.01238	0.00167	0.00044	0.00128	0.00254	8e-05	0.01214	0.00078	0	0	0.09997	0.00017	0	0	0	0	0	0	0.01253	0	0	0	0	0	0	0	0	0.03242	0.0004	0.00478	0.00565	0.00079	0	0	1e-05	0.00348	0	0	0	0.00478
TCGA-A2-A3XX	0.00736	0.00155	0.00577	0.00037	0	0.00295	0	0.00071	0	0.00587	0.00057	0.00176	0.00069	0.00485	0.00167	0.00164	0	0	0	0.02457	0.00032	0	0	0	0	0	0	0.00118	0.00192	0	0.02163	0	0	0	0.00064	0	0.02064	0.00118	0.0049	0.00065	0.00188	0	0.00199	0.00052	0.00314	0	0	0	0.00551
TCGA-A2-A3Y0	0.00644	0	0.0477	0	0.06569	0.003	0	0	0	0.02595	0.00141	0	1e-05	0.01078	0.02625	0.00642	0	0	0	0	0.00432	0	0	0	0.00659	0	0	0.00212	0	0	0	0	0	0	0	0	0.20118	0.01092	0.00193	0.00173	0.00984	0	0	0	0	0	0	0	0.0136
TCGA-A3-3308	0.00481	0	0.01574	0	0.03085	0.00267	0	0	0	0.01032	0.00072	0	0.00515	0.00412	0.00227	0.00218	0.00079	0	0	0	7e-05	0	0.00572	0	0	0	0	0.00395	0.00171	0	0	0	0	0	0	0	0	0.00556	0.00538	0.00251	0.00364	0	0	0	0	0	0	0	0.00476
TCGA-A3-3324	0.07747	0	0.04632	0.00465	0.45587	0.03326	8e-05	0.00715	0	0.02315	0.00194	0.00879	0.01665	0.05837	0.01124	0	0	0	0	0.03764	0.00147	0	0.03237	0	0.06649	0	0	0	0.01696	0	0.3074	0	0	0	3e-05	0	0.16848	0.05227	0.04941	0	0.04249	0.0091	0.00717	0.00597	0.01154	0	0	0	0.05186
TCGA-A3-3363	0.00148	0	0	0	0.04366	0.00072	0	0	0	0.00554	0.00034	0.00044	0.0022	0.00638	0.00273	0.00075	0	0	0	0	0.00191	0	0.00091	0	0	0	0	0	0.00116	0	0	0	0	0	0.00043	0	0.03725	0.00273	0.00355	0.00039	0.00625	0	0.0007	0	0	0	0	0	0.00633
TCGA-A3-3370	0.00198	0	0.00928	0.00095	0.03802	0.0011	0	0	0	0.00477	0.00031	0	0.00081	0.0044	0.00123	0.00179	0	0	0	0.00596	0	0.00267	0.00212	0	0.00656	0	0	0	0	0	0.03095	0	0	0	0	0	0.02982	0.0035	0.00347	0.00035	0.0034	0	8e-05	0	0.00189	0	0	0	0.00567
TCGA-A3-3372	0.00528	0	0.01814	0	0.04163	0.00297	0	0	0	0.01084	0.00064	0	0.00073	0.00532	0.00493	0.00105	0.00175	0	0	0	0	0	0.00077	0	0	0	0	0	0.00211	0	0	0	0	0	0	0	0	0.00257	0.00262	0.00135	0.00492	0	0	0.00064	0	0	0	0	0.0071
TCGA-A3-3387	0.00177	0	0.01217	0.00428	0	0.00059	0	0	0	0.01007	0.00084	0	0	0.00328	0.00208	0.00378	0	0	0	0	0.00031	0.00043	0.00028	0	0	0	0	0.00453	0.00097	0	0	0	0	0	0	0	0	0.00286	0.00279	0.00215	0.00255	0	0	0	0	0	0	0	0.00448
TCGA-A4-A57E	0.00221	0	0.00228	0	0.00318	0.00084	0	0	0.00606	0.00248	0	0.00026	0	0.00223	0.00036	0.00088	0.00155	0.03475	0	0.00056	0	0	0.00407	0.02761	0	0.01893	0.04069	0.00089	0	0	0.00186	0.03617	0	0.03296	0.00099	0.01535	0.00708	0.00168	0.00093	0.00091	0	0.00096	0	0.00146	0	0	0	0	0.00266
TCGA-A5-A0G9	0.02723	0.00074	0.0212	0	0	0.04499	0	0	0	0.02242	0.00337	0	3e-05	0.01371	0	0	0.00548	0	0	0.09951	0.00828	0.00052	0	0	0.02476	0	0	0.00852	0.0091	0	0.17483	0	0	0	0.00566	0	0	0.00983	0.09652	0.0078	0.00981	0	0.00389	0.00058	0	0	0	0	0.04608
TCGA-A5-A0GA	0.01621	0.00498	0.0218	0	0	0.05293	0	0	0	0.01107	0.0027	0	0.0077	0.01561	0.00051	0.00022	0.01289	0	0	0	0.0142	0.05405	4e-05	0	0.04046	0	0	0.00291	0.01362	0	0	0	0	0	0	0	0	0.01146	0.12295	0.01109	0.01126	0	0.00195	0	0	0	0	0	0.05387
TCGA-A5-A0GE	0.01093	0	0.00377	0	0	0.0046	0	0.00082	0	0.00709	0.00107	0.00211	0	0.00309	0.00159	0.00231	0.00058	0	0	0	0.00039	0	0	0	0	0	0	0.00418	0	0	0	0	0	0	0.00122	0	0	0.00148	0.00385	0.00197	0.0008	0	0	0.00145	0.00672	0	0	0	0.00391
TCGA-A5-A0GG	0.01733	0.00391	0	0	0	0.03349	0	0.00331	0	0	0.00145	0	0.0145	0.01726	0.00087	0.00317	0.00885	0	0	0	0.01035	0.03645	0.00681	0	0	0	0	0.00112	0.01032	0	0	0	0	0	0	0	0	0.01803	0	0	0.01645	0	0	0	0	0	0	0	0.03327
TCGA-A5-A0GJ	0.00612	0	0.03091	0.01428	0.05932	0.00297	0	0	0	0.02295	0.00126	0.00076	0.00233	0.01033	0.01006	0.00985	0.00314	0	0	0	0	0	0	0	0.029	0	0	0.0048	0	0	0	0	0	0	0	0	0.13375	0.0018	0.00062	0.00587	0.01127	0	0	0	0	0	0	0	0.0129
TCGA-A6-2680	0.03972	0.00171	0	0.00358	0.00075	0.01748	0	0	0	0.02856	0.00543	0	0	0.00504	0.00113	0.02056	0.00697	0	0	0.32993	0	0	0	0	0.00348	0	0	0.02891	0	0	0.0309	0	0.11131	0	0.00309	0	0.01216	0.00077	0.00521	0.01206	0.00431	0	0.00483	0	0.02776	0	0	0	0.00627
TCGA-A6-2681	0.04602	0	0.00591	0.00549	0.02397	0.01973	0	0	0	0.02156	0.00285	0.00115	0	0.00822	0.00304	0.00729	0.00885	0	0	0	0	0	0	0	0	0	0	0.0132	0	0	0	0	0	0	7e-05	0	0.01699	0.00673	0.00482	0.00607	0.00427	0	0	0.00168	0	0	0	0	0.00861
TCGA-A6-2683	0.05192	0	0	0	7e-05	0.02449	0	0	0	0.0358	0.0063	0	0	0.01181	0.00689	0.02479	0.01119	0	0	0	0	0	0	0	0	0	0	0.02834	0	0	0	0	0	0	0	0	0.00518	0.01043	0	0.01368	0.00513	0	0	0	0	0	0	0	0.01345
TCGA-A6-3807	0.02558	0.00098	0.01039	0.00456	0	0.01003	0	0.00041	0	0.01593	0.00188	0	0	0.00691	0.00475	0.00773	0.00177	0	0	0	0	0	0	0	0	0	0	0.00736	0	0	0	0	0	0	0	0	0	0.00401	0.0029	0.00382	0.00463	0	0	0	0	0	0	0	0.00809
TCGA-A6-6141	0.0124	0	0	0	0	0.01948	0	0	0	0	0.49251	0.18308	0.00075	0	0	0.14297	0.06901	0	0	0	0	0	0	0	0	0	0	0.03788	0	0	0	0	0	0	0	0	0	0	0	0	0	0	0	0	0	0	0	0	0
TCGA-A6-6781	0.40711	0.01543	0	0	0	0.33358	0	0.00693	0	0	0.00634	0.00463	0.05392	0.06883	0.00304	0.03948	0.09788	0	0	0	0.00174	0.22192	0.02479	0	0	0	0	0.01206	0	0	0	0	0	0	0	0	0	0.07009	0.39642	0.02896	0.01131	0	0	0	0	0	0	0	0.15063
TCGA-A6-A565	0.04434	0.00238	0	0	0	0.05096	0	3e-05	0	0.00939	0.00282	0	0.00436	0.00688	0	0.00647	0.01345	0	0	0	1e-05	0.00035	0	0	0	0	0	0.00526	0.00657	0	0	0	0	0	0	0	0	0.00271	0.08291	0.00762	0	0	0	0	0	0	0	0	0.03052
TCGA-A6-A566	0.04891	0.00519	0	0	0.00999	0.02417	0	0	0	0.0536	0.01123	0	0	0.00873	0.00066	0.05098	0.00907	0	0	0	0	0	0	0	0	0	0	0.04715	0	0	0	0	0.25328	0	0	0	0.05089	0.00457	0.01378	0.02228	0.00707	0	0	0	0.0626	0	0	0	0.01538
TCGA-A6-A567	0.02949	0.00098	0	0.00137	0	0.01384	0	0	0	0.01074	0.0017	0.00081	0	0.00584	0.00078	0.00393	0.00443	0	0	0	0	0	0	0	0	0	0	0.00538	0	0	0	0	0	0	0.0008	0	0.00841	0.00205	0.00718	0.00284	0.00141	0	0.00165	0.0011	0.01037	0	0	0	0.00618
TCGA-A6-A56B	0.04246	0.00172	0	0.00032	0.02335	0.01944	0	0	0	0.02036	0.00354	0.0009	0	0.00869	0.00487	0.01092	0.00522	0	0	0	0	0	0	0	0	0	0	0.01258	0	0	0	0	0.03666	0	0	0	0.02328	0.00703	0.00629	0.00615	0.00654	0	0.00143	0.00174	0.02248	0	0	0	0.00989
TCGA-A7-A0CE	0.00577	0	0.02685	0.00404	0.03648	0.00211	0	0	0	0.01711	0.00106	0	0	0.00764	0.01205	0.00768	0.00098	0	0	0	0	0	0	0	0.0077	0	0	0.0041	0	0	0	0	0	0	0	0	0.11636	0.00627	0.00149	0.00277	0.00488	0	0	0	0	0	0	0	0.00893
TCGA-A7-A13D	0.00745	0	0.02631	0	0	0.00353	0	0	0	0.01561	0.00095	0	0.00339	0.0075	0.01372	0.00264	0.00103	0	0	0	0.00093	0	1e-05	0	0	0	0	0.00162	0	0	0	0	0	0	0	0	0	0.00672	0.00434	0.00161	0.00299	0	0	0	0	0	0	0	0.00924
TCGA-A7-A26G	0.00654	0	0.01875	0.00617	0	0.00336	0	0	0	0.02091	0.00245	0	0.00252	0.00347	0.00648	0.01136	0	0	0	0	0.00067	0.00436	0	0	0	0	0	0.01217	0.00197	0	0	0	0	0	0	0	0	0.0024	0.00465	0.00737	0.00181	0	0	0	0	0	0	0	0.00641
TCGA-A8-A075	0.00535	0.00538	0	0	0	0.00195	0	0	0	0	0.00087	0	0.00213	0.00422	0.01247	0.00409	0	0	0	0	1e-05	0.00225	0.00175	0	0	0	0	0.00219	0	0	0	0	0	0	0	0	0	0.00214	0	0	0.00159	0	0	0	0	0	0	0	0.00628
TCGA-A8-A07B	0.00999	0.00316	0	0	0	0.00464	0	0.00115	0	0	0.00075	0.00062	0.00105	0.0052	0.01647	0.00065	0	0	0	0	0	0	0	0	0	0	0	0	0.00021	0	0	0	0	0	0	0	0	0.00146	0	0	0.00551	0	0	0	0	0	0	0	0.00601
TCGA-A8-A07I	0.0155	0.00298	0	0	0	0.00599	0	0.00089	0	0.00708	0.00091	0.00023	0.00182	0.00485	0.00388	0.00152	0	0	0	0	0.00068	0	0	0	0	0	0	0.00246	0.00113	0	0	0	0	0	0	0	0	0.00072	0.00593	0.00038	0.00412	0	0	0	0	0	0	0	0.00506
TCGA-A8-A08B	0.00777	0.00915	0	0	0.03649	0.00369	0	0	0	0.00613	0.00086	0.00222	0	0.00486	0.00485	0.00312	0.00127	0	0	0	0.00021	0.00063	0	0	0	0	0	0.00186	0.00355	0	0	0	0	0	0	0	0.01402	0.00149	0.00864	0	0.00382	0	0	0	0	0	0	0	0.00517
TCGA-A8-A08L	0.00443	0.01603	0	0	0	0.00194	0	0	0	0	0.00231	0.00313	0.00343	0.00773	0.05352	0.01267	0.00032	0	0	0	0.00139	0.00255	0.00343	0	0	0	0	0.01122	0	0	0	0	0	0	0	0	0	0.00435	0	0	0.00342	0	0	0	0	0	0	0	0.01207
TCGA-A8-A08S	0.01084	0.00123	0	0	0	0.00465	0	0.00016	0	0	0.00103	0.00095	0.00136	0.00585	0.00189	0.00384	0.0013	0	0	0	0.0005	0	0	0	0	0	0	0.00319	0	0	0	0	0	0	0	0	0	0.00068	0	0.00117	0.00292	0	0	0	0	0	0	0	0.00662
TCGA-A8-A092	0.01018	0.01152	0	0	0	0.00386	0	0.00085	0	0	0.00079	0.004	9e-05	0.00356	0.03167	0.00351	0.00014	0	0	0	0.00046	0	0	0	0	0	0	0.0013	1e-05	0	0	0	0	0	0	0	0	0.00053	0	0	0.00325	0	0	0	0	0	0	0	0.00255
TCGA-A8-A094	0.01062	0.0264	0	0	0	0.00183	0	0	0	0	0.00145	0.00635	0	0.01089	0.09296	0.00707	0.00199	0	0	0	0.0007	0	0	0	0	0	0	0.0017	0	0	0	0	0	0	0	0	0	0	0	0	0.00785	0	0	0	0	0	0	0	0.00641
TCGA-A8-A09I	0.02036	0.01653	0	0	0	0.00917	0	0	0	0	0.00285	0.00236	0	0.00737	0.02902	0.00778	0.00139	0	0	0	0	0	0.00144	0	0	0	0	0.00192	0	0	0	0	0	0	0	0	0	0.00147	0	0	0.00457	0	0	0	0	0	0	0	0.00838
TCGA-A8-A09X	0.00715	0.00422	0	0	0	0.00294	0	0.00041	0	0	0.0006	0.00138	0	0.00286	0.01643	0.00024	0.00167	0	0	0	0	0	0	0	0	0	0	0.00125	0.00042	0	0	0	0	0	0	0	0	0.00164	0	0	0.00176	0	0	0	0	0	0	0	0.00207
TCGA-AA-3514	0.05592	0.00297	0	0.00426	0.02034	0.0244	0	0.00051	0	0.01986	0.00382	0	0	0.00784	0.00225	0.01145	0.00746	0	0	0.2242	0	0	0	0	0	0	0	0.01766	0	0	0	0	0.05451	0	0.00034	0	0.00019	0.00422	0.00832	0.00764	0.0073	0.00053	0.00353	0.00197	0.02157	0	0	0	0.00756
TCGA-AA-3516	0	0	0	0	0	0.22862	0	0	0	0	0.01103	0.00339	0.02521	0.14154	0.02635	0.07647	0.35382	0	0	0	0.04944	0.00075	0.05736	0	0	0	0	0.04883	0.01206	0	0	0	0	0	0	0	0	0.17811	0	0	0.11323	0	0	0	0	0	0	0	0.20379
TCGA-AA-3518	0.04071	0	0	0	0	0.12961	0	0.0077	0	0	0.00941	0	0.01464	0.08796	0	0.12672	0.20001	0	0	0	0.02341	0.13814	0.04404	0	0	0	0	0.0855	0.02038	0	0	0	0	0	0	0	0	0.12304	0	0	0.10257	0	0	0	0	0	0	0	0.0971
TCGA-AA-3529	0.03702	0	0.01328	0	0	0.0187	0	0	0	0.03009	0.00416	0	0	0.01303	0.00801	0.01805	0.01034	0	0	0	0	0	0	0	0	0	0	0.01592	0	0	0	0	0	0	0	0	0	0.00908	0.00488	0.00832	0.00895	0	0	0	0	0	0	0	0.01513
TCGA-AA-3534	0.04855	0.00183	0	0.00281	0.01059	0.02087	0.00021	0	0	0.01731	0.00323	0.00104	0	0.00572	0.00322	0.00923	0.00453	0	0	0.17514	0	0	0	0	0	0	0	0.01536	0	0	0	0	0	0	0.00013	0	0.00365	0.00783	0.00649	0.00528	0.00482	0	0.00314	0.00077	0.02013	0	0	0	0.00495
TCGA-AA-3555	0.04392	0	0	0	0	0.05386	0	0	0	0	0.51659	0.16897	0.00094	0.02232	0.00045	0.15021	0.17117	0	0	0	0	0	0	0	0	0	0	0.04912	0	0	0	0	0	0	0	0	0	0.08238	0	0	0.00272	0	0	0	0	0	0	0	0.00011
TCGA-AA-3664	0.06756	0.00535	0	0.00659	0.01143	0.02773	0	0	0	0.03298	0.00572	0.0016	0	0.00841	0.00198	0.02491	0.00515	0	0	0	0	0	0	0	0	0	0	0.03061	0	0	0	0	0.09156	0	0.00511	0	0.00669	0.00781	0.00848	0.01204	0.00738	0.00202	0.00384	0.00285	0.02928	0	0	0	0.01032
TCGA-AA-3666	0.03461	0	0	0	0	0.01581	0	0	0	0	0.00312	0	0	0.01112	0.02387	0.01224	0.0072	0	0	0	0	0	0	0	0	0	0	0.01153	0	0	0	0	0	0	0	0	0	0.00768	0	0	0.01842	0	0	0	0	0	0	0	0.0131
TCGA-AA-3685	0.03178	0.00188	0.00696	0.00296	0	0.01315	0	0	0	0.01329	0.0015	0.00064	0	0.00628	0.00323	0.00651	0.00026	0	0	0	0	0	0	0	0	0	0	0.006	0	0	0	0	0	0	0	0	0	0.00529	0.00615	0.00311	0.00466	0	0.00299	0.00091	0.00776	0	0	0	0.00714
TCGA-AA-3956	0.04621	0	0	0.00013	0.02694	0.02089	0	0	0	0.02669	0.00425	0	0	0.01533	0.0093	0.01175	0.01344	0	0	0	0	0	0	0	0	0	0	0.01197	0	0	0	0	0.04548	0	0	0	0.04705	0.00717	0.00325	0.00656	0.00634	0.00099	0.00241	0	0.0292	0	0	0	0.01471
TCGA-AA-3994	0.06268	0.00307	0	0.00473	0	0.02888	0	0	0	0.04201	0.00887	0	0	0.00824	0.00025	0.03598	0.01217	0	0	0.48785	0	0	0	0	0	0	0	0.04045	0	0	0	0	0.15942	0	0.0044	0	0.01149	0.00552	0.00913	0.01773	0.00417	0	0.00332	0	0.04698	0	0	0	0.01047
TCGA-AA-A00R	0.03266	0	0	0	0	0.07948	0	0.00438	0	0	0.002	0.00892	0	0.09712	0	0.05297	0.08626	0	0	0	0.01479	0.14168	0.04144	0	0	0	0	0.0236	0	0	0	0	0	0	0	0	0	0.06657	0	0.02384	0.12827	0	0	0	0	0	0	0	0.10781
TCGA-AA-A01R	0.36895	0.01278	0	0	0	0.31802	0	0.00621	0	0.00264	0.00693	0.02593	1e-05	0.12692	0.00107	0.07245	0.20171	0	0	0	0	0.18844	0	0	0	0	0	0.0093	0	0	0	0	0	0	0	0	0	0.09265	0	0	0.07238	0	0	0	0	0	0	0	0.18157
TCGA-AA-A01S	0.02735	0.00118	0	0.00111	0.01398	0.01102	2e-05	0	0	0.01135	0.00233	0.00091	0	0.00509	0.00197	0.00953	0.00319	0	0	0	0	0	0	0	0	0	0	0.0085	0	0	0	0	0.0285	0	0	0	0.00687	0.00118	0.00574	0.00436	0.00312	0	0.00214	0	0.01314	0	0	0	0.00494
TCGA-AA-A01T	0.03165	0.00246	0.01404	0.00774	0.01779	0.01162	0	0	0	0.02128	0.00227	0	0	0.00945	0.00803	0.00777	0.00089	0	0	0.11639	0	0	0	0	0.00185	0	0	0.00845	0	0	0	0	0.01584	0	0.00191	0	0.05465	1e-05	0.00181	0.00448	0.00626	0.00082	0.00161	0.00146	0.01408	0	0	0	0.01015
TCGA-AA-A01V	0.03268	0.00241	0	0	0	0.01116	0	0	0	0	0.00399	0	0	0.01088	0.0075	0.01518	0.0013	0	0	0	0	0	0	0	0	0	0	0.01904	0	0	0	0	0	0	0	0	0	0.00463	0	0	0.00475	0	0	0	0	0	0	0	0.01039
TCGA-AA-A01X	0.03658	0.00292	0	0.00136	0.02778	0.0135	0	0	0	0.01318	0.00226	0	0	0.00708	0.0024	0.00891	0	0	0	0.12405	0	0	0	0	0	0	0	0.00696	0	0	0.0198	0	0.0198	0	0.00074	0	0.0074	0.00314	0.00419	0.0034	0.00379	0	0.00191	0.00103	0.0139	0	0	0	0.007
TCGA-AA-A02O	0.05144	0	0	0.0001	0.00732	0.02145	0	0	0	0.03752	0.00648	0.00086	0	0.01127	0.00936	0.02293	0.00638	0	0	0	0	0	0	0	0	0	0	0.02498	0	0	0	0	0.10084	0	0.00205	0	0.04339	0.00388	0	0.01123	0.00553	8e-05	0	0.00143	0.0359	0	0	0	0.01342
TCGA-AA-A02Y	0.03949	0.00354	0	0.00089	0.01914	0.01474	0	0	0	0.02664	0.00507	0	0.00219	0.00659	0.00197	0.02063	0.00279	0	0	0	0	0	0	0	0	0	0	0.02305	0	0	0	0	0.09903	0	0.00455	0	0.0264	0.0061	0.00367	0.01066	0.00545	0.00136	0.00377	0.00425	0.0273	0	0	0	0.0083
TCGA-AA-A03F	0.11108	0	0.05249	0	0.48821	0.04174	0.00048	0.00522	0	0.04036	0.00573	0.0025	0.01937	0.05837	0.00989	0.0109	0	0	0	0.27567	0	0	0.01951	0	0.00024	0	0	0	0.01935	0	0.40362	0	0.05488	0	0.00268	0	0.16712	0.04083	0.04954	0.00198	0.0269	0.0068	0.01008	0.01328	0.03823	0	0	0	0.05841
TCGA-AC-A2BK	0.00502	0	0.02651	0.00377	0	0.00449	0	0	0	0.02172	0.00187	0.0005	0	0.00882	0.00697	0.00646	0.00157	0	0	0	0.00016	0	0.00279	0	0	0	0	0.0048	0.00348	0	0	0	0	0	0	0	0	0.00611	0.00672	0.00389	0.00525	0	0	0.00269	0	0	0	0	0.01263
TCGA-AD-6964	0.00327	0	0	0	0	0.15278	0.00781	0	0	0	0.00649	0	0.14897	0.31684	0.00218	0	0.24309	0	0	0	0.09921	0	0.20915	0	0	0	0	0	0	0	0	0	0	0	0	0	0	0.33545	0.57424	0.01284	0.33617	0	0	0	0	0	0	0	0.27182
TCGA-AD-A5EJ	0.03156	0	0	0	0	0.22288	0	0.00457	0	0	0.01398	3e-05	0	0.07588	0.00296	0.16239	0.12281	0	0	0	0.04633	0.30559	0.00044	0	0	0	0	0.07624	0.02749	0	0	0	0	0	0	0	0	0	0	0	0.02227	0	0	0	0	0	0	0	0.21209
TCGA-AD-A5EK	0.04358	0.00344	0	0	0	0.01872	0	0	0	0.03869	0.00815	0	0	0.00447	0.00163	0.02934	0.00609	0	0	0	0	0	0	0	0	0	0	0.03641	0	0	0	0	0.17132	0	0.00463	0	0.03496	0.002	0.00573	0.01615	0.00396	0.00404	0.00387	0.00261	0.04171	0	0	0	0.00872
TCGA-AF-2689	0.00628	0	0	0	0.00761	0.00186	0	0	0	0.00499	0	0.00022	0	0.0076	0.00094	0.00283	0.0016	0	0	0	0	0	0.00622	0	0	0	0	0.00257	0	0	0	0	0	0	0	0.05524	0.00588	0.00574	0	0.00137	0	0.00074	0	0.00177	0	0	0	0	0.00754
TCGA-AF-2691	0.00687	0	0.00805	0.01403	0	0.00515	0	0	0.03875	0.01643	0	0.00152	0	0.00329	0	0	0.00935	0.16572	0	0	0	0.02435	0.01817	0.01774	0	0.01633	0.0042	0.01796	0	0	0	0.13701	0	0.0598	0	0	0.03844	0.01771	0.00722	0.01319	0	0	0	0	0	0	0	0.00015	0.00742
TCGA-AF-3913	0.00449	0	0	0	0	0.00283	0	0	0.04088	0.00394	0	0.00097	0	0.00423	0.00072	0.00193	0.00373	0.04567	0	0	0	0	0.00426	0	0.00123	0	0	0.00195	0	0	0	0.11573	0	0	0	0.03208	0.00211	0.00565	2e-05	0.00133	0	0	0	0.00021	0	0	0	0.06719	0.0046
TCGA-AG-3574	0.00848	0	0	0	0	0.0046	0	0	0	0.00213	0	0.00271	0	0.00272	3e-05	0.00115	0.00258	0	0	0.00402	0	0	0.00358	0	0	0	0	0.00332	0	0	0	0	0	0	0.00072	0	0	0.0049	0.00263	0.00111	0	0	0	0.00092	0	0	0	0	0.00254
TCGA-AG-3582	0.00614	0	0	0	0	0.00328	0	0	0.0098	0.00289	1e-05	0.00293	0	0.00149	0	0.00191	0.00235	0.02342	0	0.00861	0	0	0	0	0	0	0.06176	0.00436	0	0	0	0	0	0.02224	0.0009	6e-05	0	0.00364	0.00127	0.00135	0	0.00072	0	3e-05	0	0	0	0	0.00194
TCGA-AG-3593	0.00744	0	0	0	0	0.00211	0	0	0.03123	0.00471	0	0	0	0.00625	0.0008	0.00186	0.0033	0.13797	0	0	0	0	0.00525	0	0.00368	0	0	0.00217	0	0	0	0	0	0.12798	0.00117	0.05315	0.00194	0	0	0.00108	0	0	0	0.00174	0	0	0	0	0.00654
TCGA-AG-3727	0.00762	0	0	0	0	0.00487	0	0	0	0.00346	0	0.0016	0	0.00358	0	0.00143	0.00454	0.10071	0	0.00693	0	0	0.0047	0	0	0	0	0.00497	0	0	0	0.10673	0	0	0	0	0	0.00723	0.00291	0.00115	0	0.00019	0	0.0002	0	0	0	0	0.00432
TCGA-AG-3885	0.0082	0	0	0	0.00344	0.00336	0	0	0.01428	0.00247	0	0	0	0.00535	0	0.00148	0.00237	0	0	0.00547	0	0	0.0042	0.13299	0	0.04979	0	0.00315	0	0	0	0.14871	0	0.12201	0.00036	0	0	0.00538	0.00138	0.00068	0	0	0.0002	0.00115	0	0	0	0.09037	0.00517
TCGA-AG-3890	0.00357	0	0	0	0.00298	0.00193	0	0	0.04605	0.00535	0	0	0	0.00654	0.00016	0.00233	0.00299	0.03268	0	0	0	0	0.00434	0	0.0002	0	0	0.00323	0	0	0	0.13645	0	0	0.00102	0.02543	0.00163	0.00502	0	0.00164	0	0	0	0.00149	0	0	0	0	0.007
TCGA-AG-3896	0.00932	0	0	0	0	0.00652	0	0	0	0.00336	0	0.00458	0	0.00402	0.00026	0	0.0066	0	0	0.0037	0	0	0.0077	0	0	0	0	0.00363	0	0	0	0	0	0	0	0.00489	0.00124	0.01211	0.00414	0.00119	0	0.00106	0	0.00164	0	0	0	0	0.00401
TCGA-AG-3901	0.00823	0	0	0	0	0.00482	0	0	0	0.00182	0	0.00159	0	0.00235	5e-05	0.00034	0.00426	0	0	0.00527	0	0	0.00479	0	0	0	0	0.00287	0	0	0	0	0	0	0.00011	0	0	0.00785	0.00291	0.00055	0	0.00063	0	0.00124	0	0	0	0	0.00187
TCGA-AG-4007	0.01128	0	0	0	0	0.0068	0	0	0	0.00692	0	0.00211	0	0.00611	0	0.004	0.00892	0	0	0.00897	0	0	0.00924	0	0	0	0	0.00892	0	0	0	0	0	0	0	0	0.00011	0.01469	0.00604	0.00227	0	0	0	0.00183	0	0	0	0	0.00682
TCGA-AG-4008	0.00524	0	0	0	0	0.00331	0	0	0	0.00336	0	0.00157	0	0.00349	0	0.00245	0.00448	0.16384	0	0.0103	0	0	0.00357	0	0	0	0	0.00521	0	0	0	0	0	0.05834	0.00169	0	0	0.00514	0	0.00221	0	0	0	0.00042	0	0	0	0	0.00403
TCGA-AG-4015	0.00681	0	0	0	0	0.00446	0	0	0	0.00378	0	0.00137	0	0.00317	0.00029	0.00239	0.00535	0	0	0.00434	0	0	0.0059	0	0	0	0	0.00419	0	0	0	0	0	0	0.00051	0.01224	0.00236	0.00768	0.00356	0.00132	0	0.00075	0	0.00104	0	0	0	0	0.00387
TCGA-AG-A002	0.22181	0	0	0	0	0.15785	0	0	0	0	0	0.07894	0	0	0	0.03352	0.06701	0	0	0	0.0431	0.078	0.12196	0	0	0	0	0.11362	0	0	0	0	0	0	0	0	0	0.15923	0	0.04341	0	0	0	0	0	0	0	0	0
TCGA-AG-A032	0.00569	0	0	0	0	0.00314	0	0	0	0.0026	0	0.00138	0	0.00198	0	0.00141	0.00263	0	0	0.00593	0	0	0.00271	0	0	0	0	0.00366	0	0	0	0.01323	0	0	0	0	5e-05	0.00523	0.00205	0.00094	0	0.00094	0	0.0004	0	0	0	0.04246	0.00202
TCGA-AJ-A23M	0.01321	0.00411	0	0	0	0.00552	0	0	0	0	0.00198	0.00298	0.00332	0.00723	0.04148	0.00743	0.00029	0	0	0	0.0004	0	0	0	0	0	0	0.00339	0	0	0	0	0	0	0	0	0	0.00306	0	0	0.00333	0	0	0	0	0	0	0	0.00906
TCGA-AK-3428	0.00205	0.00041	0.01385	0.0042	0	0.0018	0	0	0	0.01037	0.00062	0	0.0021	0.00148	0.0032	0.00146	0.00095	0	0	0	0.00163	0	0.00407	0	0	0	0	0.00434	0	0	0	0	0	0	0	0	0.05715	0.00592	0.00533	0.00248	0.00283	0	0	0	0	0	0	0	0.00335
TCGA-AK-3454	0.00142	0	0.00964	0.00162	0.03559	0.00117	0	0.00069	0	0.00507	0.00027	0	0.00271	0.00425	0.00131	0.00152	0.00048	0	0	0	0.00027	0.00133	0.00362	0	0	0	0	0	0.00197	0	0	0	0	0	0	0	0.03112	0.00472	0.00421	0.00026	0.00332	0.00063	0	0.00059	0	0	0	0	0.00494
TCGA-AK-3455	0.00487	0	0.00909	0.00308	0	0.00239	0	0	0	0.00773	0.0006	0.00027	0.00168	0.00246	0.00178	0.00295	0.00112	0	0	0	0	2e-05	0.00248	0	0	0	0	0.00284	0.00117	0	0	0	0	0	0	0	0	0.00385	0.00497	0.00151	0.00142	0	0	0	0	0	0	0	0.00445
TCGA-AL-3466	0.00148	0	0.00128	0	0.00349	0.00042	0	0	0	0.0017	0	0.00019	1e-05	0.00173	0.00027	0.0001	0.00143	0.05282	0	0	0	0	0.00228	0.02512	0	0.01704	0.00043	0.00086	0.00014	0	0	0.05074	0	0.04961	0.0001	0.00627	0.00263	0.00208	0.00013	0.00036	0	0.0004	0	0	0	0	0	0	0.00191
TCGA-AL-3467	0.00032	0	0.00029	0	0.00139	0.0001	0	0	0.00557	0.00033	0	0	0.00014	0.00051	4e-05	0.00011	3e-05	0.01159	0	0	0	0	0	0	0.0005	0.0079	0.00067	0	0	0.06468	0	0.00476	0	0.01497	7e-05	0.00217	0.00044	0	0.00026	0	0	0	2e-05	0.0001	0	1e-05	0.00772	0.00231	0.00041
TCGA-AL-3472	0	0	0.00128	0	0.00111	0	0	0	5e-05	0.00126	0	0.00013	0	0.00129	0.00026	0	0.00053	0.02658	0	0	0	0	0.00209	0.01037	0.00192	0.04852	0	0.00052	0	0	0.00129	0.02921	0	0.01912	0	0.01608	0.00276	0.00131	0.00021	5e-05	0	0	0	0	0	0	0	0.00301	0.00152
TCGA-AL-3473	0.00031	0	0.00127	0	0.00636	0.00016	0	0	0.00654	0.00133	0	0	0	0.00204	0.00033	0.00076	0	0.03191	0	0	0	0	0.00237	0.03057	0.0008	0.01055	0.03276	0.00058	0	0	0	8e-05	0	0.05699	0	0.01679	0.00349	0.00157	0.00044	0.00038	0	0	0	0	0	0	0	0.00806	0.00222
TCGA-AN-A04D	0.0029	0	0.02628	0.00294	0.05713	0.0021	0	0	0	0.01517	0.00092	0.0002	0.00208	0.00835	0.00654	0.00205	0.00073	0	0	0.00722	0.00339	0.00453	0.0024	0	0.01259	0	0	0	0	0	0.02415	0	0.00152	0	0.00039	0	0.09624	0.00527	0.00473	0.00229	0.00617	0.00116	0.00159	0.0015	0.00403	0	0	0	0.01026
TCGA-AN-A0AT	0.00674	0	0.03429	0.00464	0.0508	0.00274	0	0	0	0.01954	0.00114	0	0	0.00642	0.01487	0.00686	0	0	0	0	0.00014	0	0.00177	0	0	0	0	0.00348	0	0	0	0	0	0	0	0	0.13957	0.00774	0.00314	0.00278	0.00404	0	0	0	0	0	0	0	0.00984
TCGA-AN-A0G0	0.00751	0.00101	0.00697	0	0.04065	0.00435	0	0	0	0.00669	0.00088	0.00076	0	0.00519	0.00212	0	0.00225	0	0	0.0296	0.00081	0	0.00206	0	0.0054	0	0	0	0	0	0.03155	0	0.00538	0	0	0	0.02685	0.00227	0.00647	0.00072	0.0036	0.00019	0.00276	0.00133	0.00379	0	0	0	0.00666
TCGA-AN-A0XR	0.00569	0.00114	0.00556	0.00077	0.0292	0.0035	0	0	0	0.00654	0.00077	0	0.00078	0.00341	0.00101	0.00061	0.00053	0	0	0	9e-05	0	0	0	0	0	0	0.00118	0	0	0	0	0.00902	0	0.00076	0	0.02269	0	0.00451	0.00151	0.00155	0.0004	0.00238	0.00092	0.00244	0	0	0	0.0043
TCGA-AO-A03L	0.00561	0.00045	0.00634	0	0	0.00219	0	0	0	0.00728	0.00109	0	0	0.0027	0.00241	0.0033	0	0	0	0	0.00034	0	0	0	0	0	0	0.00328	0	0	0	0	0	0	0	0	0	0	0.00203	0.00155	0.00206	0	0	0.00085	0	0	0	0	0.00358
TCGA-AO-A03N	0.01126	0.01825	0	0	0	0.00481	0	0	0	0	0.00145	0.00489	0	0.00269	0.03487	0.00307	9e-05	0	0	0	0	0	0	0	0	0	0	0.00102	0	0	0	0	0	0	0	0	0	4e-05	0	0	0.0032	0	0	0	0	0	0	0	0.00189
TCGA-AO-A0J2	0.00341	0	0.02566	0.00946	0	0.00084	0	0	0	0.01927	0.00109	0	0	0.00712	0.00531	0.00793	0	0	0	0	0.00061	0.0049	1e-05	0	0	0	0	0.00695	0	0	0	0	0	0	0	0	0	0	0.00186	0.00518	0.00424	0	0	0	0	0	0	0	0.0101
TCGA-AO-A0J4	0.005	0	0.03498	0	0.04007	0.00032	0	0	0	0.02249	0.00205	0	0	0.00678	0.0223	0.00714	0	0	0	0.02223	9e-05	0	0	0	0	0	0	0	0	0	0	0	0	0	0	0	0.16742	0	0.00053	0.00056	0.00333	0	0	0	0.013	0	0	0	0.01035
TCGA-AO-A0J6	0.00219	0.01154	0.07523	0.00149	0.13465	0	0	0	0	0.06266	0.00512	0	0	0.01819	0.01916	0.02671	0	0	0	0.19208	0	0	0	0	0	0	0	0.01225	0	0	0.18391	0	0.05671	0	0.0042	0	0.30363	0	0.00034	0.00701	0.00739	0.00199	0.00779	0	0.0224	0	0	0	0.03226
TCGA-AO-A0JM	0.0108	0.002	0.00627	0	0	0.00523	0	0	0	0.00584	0.00062	0	0.00098	0.00305	0.00259	8e-05	0.00182	0	0	0	0	0	0.00043	0	0	0	0	0.00164	0	0	0	0	0	0	0	0	0	0.00356	0.00466	0.00052	0.00253	0	0	0	0	0	0	0	0.00399
TCGA-AO-A124	0.00553	0	0.04509	0.00685	0	0.00215	0	0	0	0.03408	0.00262	0	0	0.01114	0.01483	0.01175	0	0	0	0	0.00039	0	0.0054	0	0.02214	0	0	0.00959	0	0	0	0	0	0	0	0	0	0.00951	0.00353	0.00674	0.00898	0	0	0.00243	0	0	0	0	0.01761
TCGA-AO-A12H	0.00498	0	0.00641	0	0.03588	0.00223	0	0	0	0.00498	0.00037	0	0.00232	0.00375	0.00047	0	0	0	0	0.01495	0.00017	0	0	0	0	0	0	0	0	0	0.03093	0	0	0	0.00055	0	0.01973	0.0002	0.00554	0.00054	0.00244	0.00016	0.00316	0.00082	0	0	0	0	0.00486
TCGA-AP-A052	0.01131	0	0	0	0	0.00461	0	0.00043	0	0.00789	0.00117	0	0.00153	0.00409	0.00201	0.00186	0.00243	0	0	0	0	0	0	0	0	0	0	0.00308	0.00076	0	0	0	0	0	0	0	0	0.00303	0.00314	0.00303	0.00281	0	0	0	0	0	0	0	0.00424
TCGA-AP-A053	0.01194	0.00102	0	0	0	0.00579	0	0.00066	0	0	0.00124	0.00052	0.00157	0.00424	0.00176	0.00338	0	0	0	0	0.00017	0	0	0	0	0	0	0.00267	0.00075	0	0	0	0	0	0	0	0	0.00342	0	0.00277	0.00342	0	0	0	0	0	0	0	0.00555
TCGA-AP-A054	0	0.00837	0.05668	0	0	0	0	0.00253	0	0	0.00398	0.02146	0	0.50355	0	0	0.04116	0	0	0	0	0	0	0	0	0	0	2e-05	0	0	0	0	0	0	0	0	0	0.04805	0.11632	0	0.69683	0	0	0	0	0	0	0	0.41533
TCGA-AP-A05A	0.01243	4e-05	0.01736	0	0	0.00497	0	0.00135	0	0.01413	0.00124	0.00045	0.00428	0.0047	0.0103	0.00457	0.00076	0	0	0	0	0	0	0	0	0	0	0.00394	0.00241	0	0	0	0	0	0	0	0	0.00378	0	0.00192	0.00359	0	0	0	0	0	0	0	0.0062
TCGA-AP-A05D	0.0108	0.00074	0.00498	0.00128	0	0.0043	0	0	0	0.00618	0.0007	0.00016	0.00131	0.00322	0.00197	0.00291	0.00138	0	0	0	0	0	0.00173	0	0	0	0	0.00338	0	0	0	0	0	0	0	0	0	0.00245	0.00326	0.00103	0.00203	0	0	0	0.00352	0	0	0	0.00385
TCGA-AP-A0L8	0.01115	0.00099	0.01582	0.00461	0	0.00485	0	0	0	0.01363	0.00128	0	0.00189	0.00785	0.0041	0.00161	0	0	0	0	0.00063	0	0	0	0	0	0	0.00203	2e-05	0	0	0	0	0	0	0	0	0.00131	0.00402	0.00296	0.00579	0	0.00409	0.00257	0.00728	0	0	0	0.00979
TCGA-AP-A0L9	0.01121	0.00097	0	0	0	0.00482	0	0	0	0	0.00171	0.00291	0.0008	0.00574	0.01657	0.00563	0.00027	0	0	0	0	0	0	0	0	0	0	0.00335	1e-05	0	0	0	0	0	0	0	0	0.00302	0	0	0.00249	0	0	0	0	0	0	0	0.00784
TCGA-AP-A0LD	0.04471	0.00594	0	0.01082	0	0.06112	0	0	0	0.00435	0.00282	0.00853	0	0.05652	0.00276	0	0	0	0	0	0.00912	0.04285	0	0	0.19386	0	0	0.00675	0	0	0.13343	0	0	0	0.00796	0	0	0	0.12439	0.00883	0.06882	0	0.00147	0	0	0	0	0	0.09458
TCGA-AP-A0LE	0.0066	0.00118	0.02374	1e-05	0	0.08307	0	0	0	0.01628	0.00447	0	0.01424	0.02698	0.00079	3e-05	0.0069	0	0	0.03707	0.0236	0.07129	0.00397	0	0.03345	0	0	0.00608	0.01885	0	0.3562	0	0	0	0.01564	0	0	0.01323	0.20923	0.01496	0.02158	0	0	0.00049	0	0	0	0	0.09444
TCGA-AP-A0LF	0.02154	0.00296	0	0	0	0.00688	0	0	0	0	0.00225	0.0064	0.00266	0.01012	0.1015	0.00761	0.00259	0	0	0	0	0	0	0	0	0	0	0	0	0	0	0	0	0	0	0	0	0.00756	0	0	0.01205	0	0	0	0	0	0	0	0.0076
TCGA-AP-A0LH	0.00793	0.00119	0	0	0	0.00429	0	9e-05	0	0	0.00117	0	0.00045	0.00363	0.00158	0.00559	0.0008	0	0	0	0	0	0	0	0	0	0	0.00424	0	0	0	0	0	0	0	0	0	0.00145	0.00463	0.00279	0.00197	0	0	0	0	0	0	0	0.00498
TCGA-AP-A0LI	0.01088	0.00777	0	0	0	0.00317	0	0	0	0	0.00235	0.00069	0.00152	0.00919	0.03323	0.0139	0.00133	0	0	0	0.00037	0.00572	0	0	0	0	0	0.00652	0	0	0	0	0	0	0	0	0	0.00206	0	0	0.00662	0	0	0	0	0	0	0	0.01056
TCGA-AP-A0LL	0.01111	0.00134	0	0	0	0.00458	1e-05	0.00061	0	0.00559	0.00086	0	0.00084	0.00329	0.00134	0.00117	0.00128	0	0	0	0.00055	0	3e-05	0	0	0	0	0.00221	0	0	0	0	0	0	0	0	0	0.0004	0	0.00064	0.00238	0	0	0.00137	0	0	0	0	0.0044
TCGA-AQ-A04J	0.00481	0	0.02193	0.00497	0.05881	0.00167	0	0	0	0.01455	0.00082	0.00114	0	0.00667	0.00373	0.00509	0	0	0	0.0208	0.00383	0	0	0	0	0	0	0.00183	0	0	0.04215	0	0	0	0.00177	0	0.0786	0.00208	0.0035	0.00208	0.00472	0	0.00189	0.00109	0	0	0	0	0.00859
TCGA-AR-A0TX	0.00615	0.06153	0.02566	0	0	0	0	0	0	0	0	0.01917	0	0	0.19664	0.00479	0	0	0	0	6e-05	0	0	0	0	0	0	0	0	0	0	0	0	0	0	0	0	0	0	0	0.00339	0	0	0	0	0	0	0	0
TCGA-AR-A1AY	0.00941	0.00098	0.00985	0.00084	0.03989	0.00379	0	0	0	0.00759	0.00068	0.0008	0.00062	0.0058	0.00365	0.00099	0	0	0	0.01846	0.00045	0	0	0	0	0	0	0	0	0	0.0229	0	0	0	0.00106	0	0	0.00081	0.00407	0.00047	0.00435	0	0.00265	0.00015	0.0044	0	0	0	0.00653
TCGA-AR-A24Z	0.00721	0.0008	0.00729	0	0.03926	0.00328	0	0	0	0.00856	0.00111	0.00078	0.00197	0.00403	0.00151	0.00341	0.00044	0	0	0	0.00162	0	0.00158	0	0	0	0	0.00324	0.00401	0	0.05097	0	0	0	0.00114	0	0.02754	0.00462	0.00809	0.00145	0.00206	0	0.00279	0.00144	0.00183	0	0	0	0.00578
TCGA-AR-A256	0.00671	0	0.05587	0	0.07062	0.00255	0	0	0	0.03578	0.00241	0	0.0057	0.01145	0.0312	0.01067	0	0	0	0	0.00017	0	0	0	0	0	0	0.00624	0	0	0	0	0	0	0	0	0	0.00784	0.0033	0.00332	0.01057	0	0	0	0	0	0	0	0.01606
TCGA-AR-A2LK	0.00956	0.00371	0.00295	0	0.02417	0.00444	0	0	0	0.00363	0.00044	0.00153	0.0007	0.00379	0.00157	0	0.00205	0	0	0	0	0	0	0	0	0	0	0	0	0	0	0	0	0	0	0	0.00858	0.00041	0.00494	0	0.00247	0	0	0.00042	0.00274	0	0	0	0.00374
TCGA-AX-A05S	0.05199	0.0079	0	0	0	0.07864	0	0	0	0.00769	0.00278	0.00043	0	0.01342	0.00073	0	0.02034	0	0	0.02655	0.01471	0	0.01686	0	0	0	0	0.00652	0.00619	0	0.17486	0	0	0	0	0	0	0.02172	0.13932	0.00795	0	0	0.00643	0.00507	0	0	0	0	0.06165
TCGA-AX-A06B	0.00897	0.00053	0	0	0	0.00406	0	0	0	0.0065	0.00058	0.00091	0.00107	0.00395	0.00313	0.00097	1e-05	0	0	0.02558	0.00025	0	0	0	0	0	0	0	0	0	0	0	0	0	0	0	0	0.00211	0.00345	0.00187	0.00279	0	0	0.00161	0	0	0	0	0.00455
TCGA-AX-A1C8	0.01116	0.00189	0	0	0	0.00408	0	0	0	0	0.00179	0.00153	0	0.00574	0.00952	0.00552	0.0006	0	0	0	0.00029	0	0	0	0	0	0	0.00264	0.00125	0	0	0	0	0	0	0	0	0.00242	0	0	0.00448	0	0	0	0	0	0	0	0.00579
TCGA-AX-A1CI	0.01525	0.00141	0	0.00028	0.02674	0.00673	0	0	0	0.00654	0.00098	0	0	0.00379	0.00098	0.00199	0.0014	0	0	0	0	0	0	0	0	0	0	0.0025	0	0	0	0	0.01167	0	0	0	0	0.00103	0.00546	0.00157	0.00137	0.00076	0.00129	0.00088	0.0058	0	0	0	0.00473
TCGA-AX-A2H5	0.00679	0.00186	0.01552	0	0	0.00385	0	0	0	0.01231	0.00114	0.00194	0.00129	0.00426	0.00706	0.00253	0.00032	0	0	0	0.0006	0	0	0	0	0	0	0.00315	0.00141	0	0	0	0	0	0	0	0	0.00265	0.00605	0.00122	0.00259	0	0	0	0	0	0	0	0.00683
TCGA-AY-A54L	0.04457	0.00264	0.00675	0.0066	0.03659	0.01814	0	0	0	0.05296	0.00888	0	0	0.01508	0.00386	0.03422	0.00963	0	0	0	0	0	0	0	0	0	0	0.04181	0	0	0	0	0	0	0	0	0.08379	0.00615	0.00153	0.0206	0.00638	0	0	0	0	0	0	0	0.01864
TCGA-AZ-6601	0.37758	0.01201	0	0	0	0.39332	1e-05	0.01446	0	0.01132	0.01041	0.00221	0.04523	0.08792	0	0.17515	0.26307	0	0	0	0	0.44578	0.04905	0	0	0	0	0.021	0.01902	0	0	0	0	0	0	0	0	0.13547	0.50297	0.06917	0	0	0	0	0	0	0	0	0.14893
TCGA-B0-5094	0.00562	0	0.01727	0	0	0.00179	0	0	0	0.01036	0.00087	0	0.00149	0.00593	0.00671	0.00195	0	0	0	0	5e-05	0.00086	0.00156	0	0	0	0	0.00072	0.00127	0	0	0	0	0	0	0	0	0.00538	0.00353	0.00127	0.00494	0	0	0	0	0	0	0	0.00604
TCGA-B0-5693	0.00083	0	0.00827	0.00095	0.01874	0.00061	0	0	0	0.00532	0.00035	0	0	0.00199	0.00172	0.00145	0	0	0	0.01046	0.00067	0.00063	0.00167	0	0	0	0	0.0011	0.00118	0	0.01729	0	0	0	0.00066	0	0.02937	0.00223	0.00161	0.0013	0.00229	0	0.00044	0.00076	0.00139	0	0	0	0.00311
TCGA-B0-5695	0.00384	0	0.02065	0	0	0.0024	0	0	0	0.01304	0.00092	0	0.00203	0.00487	0.00429	0.00358	0	0	0	0	0.00021	0.00238	0.00285	0	0	0	0	0.00343	0.00422	0	0	0	0	0	0	0	0	0.00446	0.00507	0.00227	0.00342	0	0	0	0	0	0	0	0.00712
TCGA-B1-A47M	0.00114	0	0.00294	0	0.00748	0	0	0	0.01314	0.00248	0	0	0	0.00351	0.00058	0.00076	0.00023	0.03651	0	0	0	0	0.00505	0.0014	0.00122	0.02474	0.12808	0	0	0	0.00102	0.05114	0	0.08442	0.00014	0.0344	0.00565	0.00127	0	0.0004	0	0	0	0.00029	0	0	0	0.01659	0.0034
TCGA-B1-A47N	0.00023	0	0.00087	0	0.00278	8e-05	0	0	0	0.00066	0	0	0	0.00103	0.00019	0.00013	0.00064	0.00869	0	0	0	0	0.00074	0.03507	0.00245	0.0148	0.00328	0	0	0.1466	0	0.00453	0	0.02683	0	0.01519	0.00209	0	0.00022	0.00012	9e-05	0	0	0	0	0	3e-05	5e-05	0.001
TCGA-B1-A47O	0.00084	0	0.00108	0	0.00353	0.00018	0	0	0.0152	0.00091	0	0	0.00044	0.0014	8e-05	0.00034	0.00063	0.01351	0	0	0	0	0.00151	0.02454	0.0008	0.02074	0	0	0	0	0	0.01484	0	0.03884	0	0.01137	0.00305	0.00111	0	0.00016	0.00016	0	0	0.00023	0	0	0	0	0.00145
TCGA-B2-4099	0.00249	0	0.01403	0.00461	0	0.00195	0	3e-05	0	0.0087	0.00046	0	0.00389	0.00332	0.00238	0.00307	0.00053	0	0	0	0	0	0.00328	0	0	0	0	0.00226	0.00172	0	0	0	0	0	0	0	0	0.00548	0.00449	0.00192	0.00213	0	0	0	0	0	0	0	0.00481
TCGA-B2-4101	0.0028	0.00023	0.01418	0	0	0.00139	0	0	0	0.01041	0.00059	0	0.00314	0.00359	0.00227	0.00138	0	0	0	0	0.00189	0	0.00322	0	0	0	0	0.00387	0.00123	0	0	0	0	0	0	0	0	0.00402	0.00434	0.00286	0.00361	0	0	0	0	0	0	0	0.00556
TCGA-B2-4102	0.00202	0	0.01304	0.00295	0	0.0012	0	0	0	0.00823	0.0005	0	0.00241	0.00255	0.00252	0.00189	0	0	0	0	0.00096	0.00155	0.00198	0	0	0	0	0.00177	0	0	0	0	0	0	0	0	0.05015	0.0042	0.00462	0.00149	0.00179	0	0	0	0	0	0	0	0.00499
TCGA-B3-3925	0	0	0.00286	0	0.00416	0	0	0	0.001	0.00295	0	0	0	0.00318	0.00028	0.0011	0	0.05008	0	0	0	0	0.00234	0.0061	0.00222	0.03855	0.0523	0.00083	0	0	0	0.06558	0	0.05672	0.00056	0.0293	0.00696	0	0	0.00071	0	0	0	0	0	0	0	0.01738	0.00288
TCGA-B3-3926	0.00021	0	0.00057	0	0.00262	0.00022	0	0	0.00194	0.00038	0	0	0.00032	0.00081	6e-05	0	0.00021	0.0013	0.00184	0	0	0.00048	0.00048	0.01768	0	0	0	0.00011	0	0.10381	0.00126	0.00832	0	0.02008	0.00017	0.00218	0.00113	0.00042	0.0003	9e-05	0	0	2e-05	0	0	0	0.01527	0.01031	0.00069
TCGA-B3-4103	0	0	0.00218	0	0.00211	0	0	0	0.02399	0.00168	0	0	0	0.00149	0.00023	0.0007	3e-05	0.00629	0	0	0	0	0.00263	0.00937	0	0.01298	0.00015	0	0	0	0	0.01944	0	0.02933	0	0.01904	0.00451	0.0017	0.00028	0.00033	0	0.00084	0	0.00035	0	0	0	0.00082	0.00177
TCGA-B3-4104	0.00251	0	0.00152	0	0.00331	0.00105	0	0	0.01115	0.00186	0	0	0	0.00186	0.00034	0.00065	0.00169	0.00558	0	0	0	0.00259	0.00355	0.03149	0	0	0	0.00111	0	0	0	0.01372	0	0.04515	0	0.03236	0.00405	0.00268	0.00137	0.00058	0	0	0	0.00052	0	0	0	0	0.00186
TCGA-B5-A0JN	0.01564	0.0026	0	0	0	0.0056	0	0	0	0	0.00254	0	0	0.00967	0.02591	0.01239	0.00065	0	0	0	0	0.01271	0.00029	0	0	0	0	0.00621	0	0	0	0	0	0	0	0	0	0.00723	0	0	0.00583	0	0	0	0	0	0	0	0.01275
TCGA-B5-A0K3	0.01088	0.00126	0	0	0	0.00572	0	0.00101	0	0	0.00202	0	0.00223	0.00494	0.00371	0.00817	0.00132	0	0	0	0	0.00517	0	0	0	0	0	0.00435	0.00178	0	0	0	0	0	0	0	0	0.00075	0	0.00424	0.00453	0	0	0	0	0	0	0	0.00677
TCGA-B5-A0K8	0.01125	0.01468	0	0	0	0.00472	0	0	0	0.00773	0.00142	0.00489	0.0006	0.00355	0.0126	0.00225	0	0	0	0	0	0	0	0	0	0	0	0.00203	0.0043	0	0	0	0	0	0	0	0.02902	0.00093	0	0	0.0022	0	0	0	0	0	0	0	0.00462
TCGA-B5-A11G	0	0	0	0	0	0	0	0	0	0.02011	0.00543	0	0	0.24206	0.0117	0	0	0	0	0.02456	0	0	0	0	0.95861	0	0	0.01336	0	0	0.00586	0	0	0	0	0	0	0	0.04577	0	0.24107	0	0.0168	0.01471	0	0	0	0	0.23802
TCGA-B5-A11H	0.04632	0.0045	0.03535	0	0	0.13028	0	0	0	0.00846	0.00467	0	0.03721	0.05797	0	0	0	0	0	0	0.03648	0	0	0	0.15543	0	0	0	0.01657	0	0.45809	0	0	0	0.0181	0	0	0.03287	0.31153	0.01214	0.06089	0	0.00403	0.01176	0	0	0	0	0.15331
TCGA-B5-A11I	0.01053	0.00602	0.04573	0.00387	0.15556	0.00285	0	0	0	0.04061	0.00394	0	0	0.02093	0.00309	0.01365	0	0	0	0.15042	0	0	0	0	0.02387	0	0	0	0	0	0.18757	0	0	0	0.00614	0	0.15705	0	0.00816	0.00531	0.01808	0.0085	0.01048	0	0	0	0	0	0.03103
TCGA-B5-A1MY	0.00998	0	0	0	0	0	0	0	0	0.01784	0	0.00257	0	0.00754	0	2e-05	0	0	0	0	0	0	0	0	0	0	0	0	0	0	0	0	0.10917	0	0.97862	0	0	0	0.00051	0.81077	0.00678	0.99963	0.24295	0.99673	0.26335	0	0	0	0
TCGA-B6-A0I1	0.01101	0	0.0131	0	0.04728	0.00398	0	0	0	0.00963	0.0012	0.00048	0.00392	0.00701	0.00699	6e-05	0.00159	0	0	0.03148	0.0002	0	0	0	0	0	0	0	0	0	0	0	0	0	0	0	0	0.00502	0.0046	0.00054	0.00416	0.00102	0.00263	0.00118	0.00834	0	0	0	0.00784
TCGA-B6-A0I2	0.00709	0.00061	0	0	0	0.00318	0	0.00132	0	0	0.00064	0.00028	0.00127	0.00455	0.01158	0.00088	0	0	0	0	0.00109	0.0006	0.00194	0	0	0	0	0	0.00284	0	0	0	0	0	0	0	0	0.00284	0	0	0.00428	0	0	0	0	0	0	0	0.00482
TCGA-B6-A0I6	0.00891	0.00388	0.06758	0.01161	0.19087	0.00189	0	0	0	0.04589	0.00308	0	0	0.02309	0.00782	0.012	0	0	0	0.10252	0.00693	0	0	0	0.02994	0	0	0	0	0	0.17887	0	0	0	0.00723	0	0.23731	0	0.00945	0.00502	0.01859	0.00658	0.00882	0.00257	0	0	0	0	0.03224
TCGA-B6-A0IJ	0.00603	0	0.05476	0	0.09737	0.00177	0	0	0	0.03355	0.00227	0	0	0.01286	0.03206	0.01061	0	0	0	0	0.00351	0	0	0	0	0	0	0	0	0	0	0	0	0	0	0	0.23758	0.00364	0.00293	0.00132	0.00691	0	0	0.00175	0	0	0	0	0.01798
TCGA-B6-A0IQ	0.00591	0	0.01782	0	0	0.00235	0	0	0	0.01106	0.00086	0.00021	0.00154	0.00731	0.00593	0.00134	0	0	0	0	0.00177	0	0	0	0	0	0	0	0	0	0	0	0	0	0	0	0	0.00245	0.00304	0.00162	0.00427	0	0	0	0.00553	0	0	0	0.00806
TCGA-B6-A0RE	0.00886	0	0.03245	0	0.06192	0.00288	0	0	0	0.01786	0.00126	0	0.00208	0.00932	0.01824	0.00438	0	0	0	0	0	0	0	0	0	0	0	0.00208	0	0	0	0	0	0	0	0	0	0.00769	0.00218	0	0.00798	0	0	0	0	0	0	0	0.01123
TCGA-B6-A0RT	0.00431	0	0.03156	0	0.12708	0.00107	0	0	0	0.01802	0.00071	0.00116	0	0.01306	0.00793	0	0	0	0	0.0173	0.00457	0	0	0	0	0	0	0	0.00457	0	0.10363	0	0	0	0.00221	0.25711	0.11293	0.00151	0.00707	1e-05	0.00961	0.00433	0.00587	0	0	0	0	0	0.01659
TCGA-B6-A0RU	0.00685	0	0.01255	0.0027	0	0.00276	0	0	0	0.00882	0.00047	0.00039	0.00142	0.00311	0.00502	0.00206	0.00027	0	0	0	0.0013	0	0	0	0	0	0	0.0022	0	0	0	0	0	0	0	0	0	0.00359	0.00221	0.0011	0.0011	0	0.00087	0	0	0	0	0	0.00394
TCGA-B6-A0WX	0.0066	0.00067	0.00741	0	0.02734	0.00326	0	0	0	0.0064	0.00079	0	0.00066	0.00282	0.00147	0	0	0	0	0.02487	0.00107	0	0	0	0	0	0	0	0	0	0.02226	0	0	0	0	0	0	0.00127	0.00451	0.00099	0.00135	0.00101	0.0022	0.00024	0.00175	0	0	0	0.00454
TCGA-B6-A0X5	0.00761	8e-05	0.00634	0.00069	0	0.00316	0	0	0	0.01096	0.00122	0.00061	0.00226	0.00338	0.0025	0.00468	0.00082	0	0	0	0.00098	0	0	0	0	0	0	0.00661	0	0	0	0	0	0	0.00062	0	0	0.00298	0.00499	0.00283	0.00132	0	0	0	0	0	0	0	0.00478
TCGA-B9-4113	0.00051	0	0.00183	0	0.00522	0	0	0	0	0.00181	0	0	0	0.0023	0.00045	0.00099	0	0.02104	0	0	0	0	0.0022	0.01545	0.002	0.03503	0.06796	0	0	0	0	0.03983	0	0.05384	0.0002	0.0344	0.00516	0	0	0.00043	0	0	0	0	0	0	0	0.00936	0.00255
TCGA-B9-A44B	0.00064	0	0.00335	0	0.00948	0	0	0	0	0.0037	0	0	0	0.00516	0.00055	0.00088	0.00083	0.10016	0	0	0	0	0.00449	0	0.0065	0.02491	0.07311	0	0	0	0	0.06891	0	0.11529	0.00092	0.05786	0.01088	0	0	0.00129	0	0.00083	0	0	0	0	0	0.03734	0.00465
TCGA-BA-4076	0	0	0.20509	0	0	0.00027	0	0	0	0.18205	0.01003	0	0.01839	0.03834	0.04369	0.08413	0	0	0	0	0.03284	0.07258	0.02073	0	0	0	0	0.12275	0.00192	0	0	0	0	0	0	0	0	0.02539	0.02299	0.08598	0.04645	0	0	0	0	0	0	0	0.0621
TCGA-BA-4077	0.01025	0.0368	0	0	0	0.00155	0.00048	0	0	0	0.0017	0.01272	0	0.0016	0.12081	0.00577	0.00246	0	0	0	0.00156	0	0	0	0	0	0	0.00419	0.00478	0	0	0	0	0	0	0	0	0.0029	0	0	0.00497	0	0	0	0	0	0	0	0
TCGA-BA-5149	0.01725	0	0	0	0	0.00748	0	0.00345	0	0	0.00254	0.00242	0.00531	0.01577	0.03182	0.0146	0.00303	0	0	0	0.00016	0	0.00316	0	0	0	0	0.00607	0.00394	0	0	0	0	0	0	0	0	0.00839	0	0	0.00894	0	0	0	0	0	0	0	0.01502
TCGA-BA-5153	0.00551	0.00075	0	0	0	0.00334	0	0	0	0	0.00084	0.00016	0.0019	0.0032	0.00266	0.001	0.00101	0	0	0	0.00077	0	0	0	0	0	0	0.00106	0.00104	0	0	0	0	0	0	0	0	0.00084	0.00354	0	0.0011	0	0	0	0	0	0	0	0.00316
TCGA-BA-5556	0.01403	0.00064	0.03267	0	0.12113	0.0053	0	0	0	0.02543	0.00248	0.00259	0.00266	0.02041	0.00678	0.01167	0	0	0	0.10176	0	0	0	0	0.00497	0	0	0	0.00297	0	0.08836	0	0.0402	0	0.00247	0	0.09833	0.00302	0.01054	0.00298	0.00918	0.00255	0.0035	0.00499	0.01517	0	0	0	0.02182
TCGA-BA-6869	0.00199	0	0.29714	0.27799	0	0	0	0	0	0.25669	0.01456	0	0.02584	0.05594	0.06097	0.11703	0	0	0	0	0.0416	0.10258	0.04133	0	0	0	0	0.15344	0	0	0	0	0	0	0	0	0	0.03249	0.01747	0.11828	0.05964	0	0	0	0	0	0	0	0.08713
TCGA-BA-6872	0.01559	0	0	0	0	0.00553	0	0	0	0	0.00361	0.0053	0.00549	0.02031	0.05458	0.02217	0.00425	0	0	0	3e-05	0	0.00178	0	0	0	0	0.01178	0	0	0	0	0	0	0	0	0	0.01195	0	0	0.00885	0	0	0	0	0	0	0	0.01986
TCGA-BA-6873	0.01304	0.00237	0	0	0	0.00641	0	0.00012	0	0	0.00085	0.00021	0	0.00334	0.00763	0.00432	0.0028	0	0	0	0	0	0	0	0	0	0	0.00364	0.00253	0	0	0	0	0	0	0	0	0.00031	0	0	0.00231	0	0	0	0	0	0	0	0.00359
TCGA-BA-A4IH	0.00672	0.00366	0	0	0	0.00321	0	0.00045	0	0	0.00039	0.00041	0.00234	0.00271	0.0083	0.00089	0.0015	0	0	0	0	0	0.00123	0	0	0	0	0.00104	0	0	0	0	0	0	0	0	0	0.00294	0	0	0.00239	0	0	0	0	0	0	0	0.00217
TCGA-BB-4225	0.01593	0.01237	0	0	0	0.00654	0	0.00169	0	0.00317	0.00064	0.00631	0.00019	0.00395	0.00474	0	0.00156	0	0	0	4e-05	0	0	0	0	0	0	0	0.00059	0	0	0	0	0	0	0	0.00839	0.00208	0.01094	0	0.00317	0	0	0	0	0	0	0	0.00352
TCGA-BC-A10Q	0.00803	0.00092	0	0	0	0.00308	0	0	0	0.01055	0.00172	0	0.00311	0.00769	0.00114	0.0059	0.00146	0	0	0	0.00046	0	0	0	0	0	0	0.00496	0.00204	0	0	0	0	0	0	0	0	0.00487	0	0.00305	0.00469	0	0	0	0	0	0	0	0.00824
TCGA-BC-A216	0.00226	0	0	0	0	0.0013	0	0.00011	0	0.01399	0.00115	0	0.00354	0.00881	0.00183	0.00365	0.00166	0	0	0	0.00321	0	0.00418	0	0	0	0	0.00551	0.00344	0	0	0	0	0	0	0	0	0.00557	0.0084	0.00332	0.0063	0	0	0	0	0	0	0	0.01005
TCGA-BC-A217	0.00209	0.001	0.04017	0.02122	0	0	0	0	0	0.02846	0.00168	4e-05	0.00358	0.02542	0.00221	0.00743	0	0	0	0	0.00557	0	0.00459	0	0	0	0	0.00771	0	0	0	0	0	0	0	0	0	0.00389	0.00608	0.00635	0.02421	0	0	0	0	0	0	0	0.0243
TCGA-BG-A18C	0.00834	0	0	0	0	0.00397	0	0.00116	0	0.00783	0.00061	0	0.00087	0.00594	0.0037	0.00188	0.00094	0	0	0	0.00083	0	0	0	0	0	0	0.00213	0.00098	0	0	0	0	0	0	0	0	0.00225	0.00389	0.00102	0.00468	0	0.00122	0	0	0	0	0	0.00752
TCGA-BH-A0AV	0.00455	0	0.0245	0	0.0421	0.00215	0	0	0	0.01453	0.00074	0.00032	0.00293	0.00585	0.01175	0.00406	0	0	0	0	0.00127	0.00143	0.00268	0	0	0	0	0.00235	0	0	0	0	0	0	0	0	0.10501	0.00454	0.00346	0.00144	0.0031	0	0	0	0	0	0	0	0.00794
TCGA-BH-A0B3	0.00507	0	0.01999	0.00043	0.07336	0.00148	0	0	0	0.01336	0.00104	3e-05	0	0.00805	0.00482	0.00255	0	0	0	0.03303	0	0	0	0	0.00078	0	0	0	0.00458	0	0.0677	0	7e-05	0	0.00172	0	0.07368	0	0.00409	0.00063	0.00295	0.00031	0.00392	0.00104	0.00354	0	0	0	0.01151
TCGA-BH-A0B9	0.00486	0	0.00905	3e-05	0	0.00214	0	0	0	0	0.00043	0.00073	0.00119	0.00492	0.00364	0.00203	0	0	0	0	8e-05	0	0.00035	0	0	0	0	0.00106	0	0	0	0	0	0	0	0	0	0	0.00335	0.0008	0.00354	0	0.0021	0	0	0	0	0	0.0051
TCGA-BH-A0BW	0.00374	0	0.02457	0	0	0.00256	0	0	0	0.03448	0.00408	0	0.00254	0.00434	0.00817	0.02098	0	0	0	0	0.00207	0.01043	0	0	0	0	0	0.02106	0	0	0	0	0	0	0	0	0	0.0032	0.00578	0.0137	0.00265	0	0	0	0	0	0	0	0.01012
TCGA-BH-A0DG	0.00455	0.0015	0.00462	0	0	0.00181	0	0	0	0.00348	0.00055	0.0002	0	0.00237	0.00309	0.00027	0	0	0	0	0.0003	0	0	0	0	0	0	0	0	0	0	0	0	0	0	0	0.01472	0.00032	0.00398	0	0.00167	0	0	0	0	0	0	0	0.00297
TCGA-BH-A0DT	0.00361	0.00074	0.00406	0.0003	0.01928	0.00153	0	0	0	0.00345	0.00023	0.00093	0.00098	0.00215	0.00015	0	0	0.00989	0	0.01126	2e-05	0	0	0.01141	0.00115	0	0.06203	0	0	0	0.0132	0	0	0.06663	0.0004	0	0.0106	0	0.0024	0.00035	0.00133	2e-05	0.00233	4e-05	0	0	0	0	0.00299
TCGA-BH-A0E0	0.00641	0.00025	0.00553	0	0.01546	0.0028	0	0	0	0.00524	0.00027	0.00145	0.00097	0.00243	0.00227	0.00217	0	0	0	0	0	0	0	0	0	0	0	0.00149	0	0	0	0	0	0	0	0	0.02158	0.00071	0.00099	0.00087	0.00059	0	0	0.00047	0	0	0	0	0.00305
TCGA-BH-A0EA	0.00454	0.00143	0.00389	0	0	0.00205	0	0	0	0.00598	0.00088	0.00042	0.00072	0.00225	0.00042	0.0016	0	0	0	0	1e-05	0	0	0	0	0	0	0	0.0016	0	0	0	0	0	0.00239	0	0	0.00013	0.0045	0.00329	0.0015	0	0.00339	0.00208	0.00392	0	0	0	0.00348
TCGA-BH-A0H0	0.00624	0.00108	0.00527	0	0.03102	0.00299	0	0	0	0.00349	0.00028	0.00077	0.00108	0.00253	0.00077	0	0	0	0	0.00867	0.00053	0	0.0003	0	0	0	0	0	0	0	0.03612	0	0	0	0.00021	0	0.01637	0.0015	0.00593	0	0.00104	0	0.00133	0.0006	0.00159	0	0	0	0.0032
TCGA-BH-A0H6	0.0101	0.00116	0.00387	0.00017	0.02421	0.00362	0	0	0	0.00345	0.00035	0.00027	0.00056	0.00281	0.00044	0	0	0	0	0.01048	0	0	0	0	0	0	0	0	0	0	0.02021	0	0	0	0	0	0.00789	0.00134	0.00441	0	0.00194	0.00023	0.00074	0.00066	0.00114	0	0	0	0.00305
TCGA-BH-A0WA	0.00663	0	0.02241	0.00433	0	0.00219	0	0	0	0.01435	0.00085	0.0006	0	0.00573	0.00846	0.0051	0	0	0	0	0	0.00593	0	0	0	0	0	0.00294	0	0	0	0	0	0	0	0	0	0.00386	0.00219	0.00151	0.00261	0	0	0	0	0	0	0	0.00699
TCGA-BH-A18R	0.00451	0.00156	0.00811	0	0	0.0023	0	0	0	0.00751	0.00083	0	1e-05	0.00455	0.00381	0.00132	0	0	0	0	0.00095	0	0	0	0	0	0	0.00093	0	0	0	0	0	0	0	0	0	0.00115	0.00266	0.00119	0.00253	0	0	0	0.00559	0	0	0	0.00502
TCGA-BH-A18U	0.01614	0.01781	0	0	0	0.00638	0	0	0	0	0.00098	0.002	1e-05	0.00609	0.03026	0.0043	0.00103	0	0	0	0	0	0	0	0	0	0	0	0	0	0	0	0	0	0	0	0	0.00324	0	0	0.0023	0	0	0	0	0	0	0	0.00573
TCGA-BH-A1FC	0.01385	0	0.02273	0	0	0.00569	0	0	0	0	0.00374	0.00041	0	0.00621	0.0246	0.00983	0	0	0	0	0.00128	0	0	0	0	0	0	0.00519	0	0	0	0	0	0	0	0	0	0.0042	0.00315	0	0.00267	0	0	0	0	0	0	0	0.00646
TCGA-BJ-A191	0.00163	0.00186	0	0	0	0.00099	0	0	0	0.0008	0.00014	0	0	0.00062	0.00228	0.0008	0	0	0	0	0	0	0	0	0	0	0	7e-05	0	0	0	0	0	0	0	0	0	0.00035	0.00199	0	0.0004	0	0	0	0	0	0	0	0.0007
TCGA-BK-A139	0.01881	0	0.03389	0	0	0.00719	0	0	0	0.02997	0.00286	0	0.00134	0.01071	0.01275	0.01218	0.00157	0	0	0	0	0	0	0	0	0	0	0.01036	0	0	0	0	0	0	0	0	0	0.0072	0.00398	0.00627	0.00744	0	0	0	0	0	0	0	0.01459
TCGA-BL-A13J	0.01054	0.00278	0	0	0	0.00432	0	0.00344	0	0	0.00126	0.00234	0.00584	0.01662	0.0319	0.00838	0	0	0	0	0.00492	0.00195	0.00699	0	0	0	0	0	0.00169	0	0	0	0	0	0	0	0	0.01152	0	0	0.00962	0	0	0	0	0	0	0	0.01414
TCGA-BP-4326	0.0049	0	0.01332	0	0	0.00314	0	0	0	0.01196	0.00115	0	0.00202	0.00351	0.00311	0.00243	0.00086	0	0	0	0	0	0.00302	0	0	0	0	0.00419	0.00156	0	0	0	0	0	0	0	0	0.006	0.00485	0.00277	0.00344	0	0	0	0	0	0	0	0.00547
TCGA-BP-4327	0.00446	0	0.00881	0	0	0.00228	0	0.00137	0	0.00556	0.00024	0	0.00208	0.00221	0.00127	2e-05	0.00123	0	0	0	0.00065	0.00063	0.00193	0	0	0	0	0.0024	0.00136	0	0	0	0	0	0	0	0	0.00369	0.00457	0.00123	0.00186	0	0	0	0	0	0	0	0.00315
TCGA-BP-4756	0.00192	0	0.01489	0.00251	0.04554	0.00154	0	0	0	0.00909	0.00055	0	0	0.00546	0.00245	0.0029	0	0	0	0	1e-05	0.00227	0.00041	0	0	0	0	0	0.00193	0	0	0	0.01576	0	0	0	0.04877	0.00245	0.0053	0.00089	0.00493	0	0	0	0.00403	0	0	0	0.00636
TCGA-BP-4781	0.00842	0	0.0175	0	0	0.00351	0	0	0	0.01318	0.00077	0	0.00118	0.00463	0.00443	0.00433	0	0	0	0	0.00011	0	0	0	0	0	0	0.00614	0	0	0	0	0	0	0	0	0	0.00519	0.00457	0.00278	0.00431	0	0	0	0	0	0	0	0.00649
TCGA-BP-4807	0.00159	0	0.0145	0.0052	0	0.00124	0	0	0	0.00903	0.00041	0	0.00254	0.00388	0.00177	0.00375	0.00031	0	0	0	0.00123	0.00214	0.00412	0	0	0	0	0.00424	0	0	0	0	0	0	0	0	0	0.00483	0.00463	0.00212	0.00488	0	0	0	0	0	0	0	0.00522
TCGA-BP-4968	0.00309	0.00122	0.00907	0.00337	0	0.00217	0	0	0	0.00747	0.0005	0	0.00221	0.00206	0.00165	0.00312	0.00038	0	0	0	0	0	0.00121	0	0	0	0	0.00413	0.00169	0	0	0	0	0	0	0	0	0.00349	0.00425	0.00173	0.00155	0	0	0	0	0	0	0	0.00349
TCGA-BP-4977	0.00487	0	0.00944	0	0	0.00278	0	0.00085	0	0.00666	0.00042	0.00014	0.00315	0.00257	0.00121	0.00092	0.00272	0	0	0	0.00047	0	0.00324	0	0	0	0	0.00283	0.00103	0	0	0	0	0	0	0	0	0.00497	0.0052	0.00181	0.00278	0	0	0	0	0	0	0	0.00363
TCGA-BP-5010	0.00374	0.00081	0.01215	0	0	0.00241	0	0	0	0.00974	0.00078	0	0	0.00312	0.00308	0.00498	0.00097	0	0	0	0.00083	0.00266	0.00109	0	0	0	0	0.00266	0.00132	0	0	0	0	0	0	0	0	0.00393	0.003	0.00222	0.00178	0	0	0	0	0	0	0	0.00408
TCGA-BP-5168	0.00051	0	0.02239	0.00366	0.0394	0.00081	0	0	0	0.01442	0.00103	0	0	0.0064	0.00549	0.00499	0	0	0	0.03116	0	0.00241	0.00489	0	0.00497	0	0	0	0	0	0.0261	0	0.00985	0	0	0	0.08869	0.00293	0.00044	0.00183	0.00551	0	0.00193	0.00014	0.00675	0	0	0	0.00874
TCGA-BR-4255	0.02209	4e-05	0.00401	0	0	0.01056	0.00021	0.00032	0	0.00682	0.0011	0	0.00156	0.00388	0.0012	0.00168	0.00377	0	0	0	0	0	0.0011	0	0	0	0	0.00196	0.00102	0	0	0	0	0	0	0	0	0.00468	0.00796	0.00105	0.00207	0	0	0	0	0	0	0	0.00445
TCGA-BR-4280	0.00807	0	0	0	0	0.06965	0.00047	0.00601	0	0	0.0037	0	0.00544	0.07463	0.00287	0.06312	0.11577	0	0	0	0.01118	0.10983	0.02022	0	0	0	0	0.02953	0.00466	0	0	0	0	0	0	0	0	0.05201	0	0	0.08714	0	0	0	0	0	0	0	0.07058
TCGA-BR-6452	0.1036	0.02608	0	0	0	0.29017	0.00134	0	0	0	0.01962	0	0	0.50985	0	0.29078	0.52677	0	0	0	0	0.02541	0	0	0	0	0	0.06238	0	0	0	0	0	0	0	0	0	0	0	0.06635	0.3183	0	0	0	0	0	0	0	0.39457
TCGA-BR-6456	0.01191	0.0013	0.00894	0	0	0.00505	0	0	0	0.01884	0.00261	0	0.00051	0.00406	0.00328	0.01387	0.00202	0	0	0	0	0	0	0	0	0	0	0.01399	0.0037	0	0	0	0	0	0	0	0	0.00313	0.00633	0.00583	0.00243	0	0	0	0	0	0	0	0.00689
TCGA-BR-6564	0.00907	0.00094	0	0	0	0.00457	0	0	0	0.00462	0.0005	0	0	0.00247	0.0034	0.00183	0.00144	0	0	0	0	0	0	0	0	0	0	0.00192	0	0	0	0	0	0	0	0	0	0.0017	0.00298	0.00016	0.00227	0	0	0	0	0	0	0	0.00298
TCGA-BR-8373	0.0316	0.00132	0	0	0	0.01389	0	0	0	0	0.00306	0.00245	0.00012	0.01222	0.01291	0.00787	0.00532	0	0	0	0	0	0	0	0	0	0	0.00554	0	0	0	0	0	0	0	0	0	0.00762	0	0	0.00524	0	0	0	0	0	0	0	0.01346
TCGA-BR-8486	0.01696	0.00115	0	0	0	0.00767	0	0	0	0.00705	0.00076	0.00091	0.00248	0.00441	0.00301	0.00126	0.00377	0	0	0	0	0	0	0	0	0	0	0	0	0	0	0	0	0	0	0	0.01857	0.00353	0.00726	0.00049	0.0025	0	0	0	0	0	0	0	0.00428
TCGA-BR-8682	0.04816	0.002	0	0	0.01726	0.02022	0	0.00026	0	0.00763	0.0016	0.00441	0	0.00824	0.00249	0.00513	0.00132	0	0	0.07995	0	0	0	0	0	0	0	0	0	0	0	0	0	0	0	0	0	0.00258	0.00391	0.0016	0.00463	0	0.00159	0	0.01288	0	0	0	0.00586
TCGA-BR-8690	0.0226	0.0039	0	0.00513	0.08723	0.00717	0	0	0	0.04174	0.00628	0	0	0.0288	0.00848	0.03497	0.00342	0	0	0	0	0	0	0	0	0	0	0.01729	0	0	0	0	0	0	0	0	0.08023	0	0	0.01301	0.01408	0	0	0	0.04422	0	0	0	0.02799
TCGA-BS-A0TC	0.01348	0	0	0	0	0	0	0	0	0	0.67716	0	0	0.00325	0.00127	0.27124	0	0	0	0	0	0	0	0	0	0	0	0.04314	0	0	0	0	0	0	0	0	0	0	0	0	0	0	0	0	0	0	0	0	0.03002
TCGA-BS-A0TD	0.01634	0.00039	0.00326	0.00096	0	0.00691	0	0.00042	0	0.0057	0.00099	0.00124	0.00181	0.00415	0.00093	0.00166	0.00107	0	0	0.0388	0	0	0	0	0	0	0	0.00197	0	0	0	0	0	0	0.00054	0	0.01006	0.00224	0.00537	0.00139	0.00385	0	0.00114	0.00143	0	0	0	0	0.00462
TCGA-BS-A0TE	0	0.01019	0	0	0	0.03707	0	0	0	0	0.00492	0	0	0.04482	0.01085	0.04365	0.02854	0	0	0	0.0161	0.04776	0	0	0	0	0	0	0.01315	0	0	0	0	0	0	0	0	0	0	0.00905	0.00992	0	0	0	0	0	0	0	0.06107
TCGA-BS-A0TG	0.01993	0.00122	0.00288	0.00319	0.02375	0.00745	0	0	0	0.00766	0.00134	0.00115	0	0.00456	0.00141	0.00464	0	0	0	0.0678	0	0	0	0	0	0	0	0.00379	0	0	0	0	0.00676	0	0.00228	0	0.01392	0.00106	0.0035	0.00297	0.00261	0	0.00221	0.00263	0.00632	0	0	0	0.00447
TCGA-BS-A0U9	0.01204	0.00152	0.00705	0.00122	0	0.00499	0	0	0	0.008	0.00088	0.00053	0	0.00348	0.00138	0.00057	6e-05	0	0	0	0	0	0.00266	0	0	0	0	0.00276	0	0	0	0	0	0	0	0	0	0.00269	0.00441	0.00177	0.00413	0	0	0.0005	0	0	0	0	0.00516
TCGA-BS-A0V8	0.01084	0	0.02408	0.00508	0.06604	0.00337	0	0	0	0.01952	0.0014	0	0	0.00885	0.00659	0.00633	0	0	0	0	6e-05	0	0	0	0	0	0	0.00644	0	0	0.03663	0	0.01959	0	0.00203	0	0.10038	0.00358	0.00405	0.00289	0.00533	0	0	0.00282	0.00518	0	0	0	0.01178
TCGA-BT-A20P	0.0109	0.00073	0.01591	0	0	0.00492	0	0	0	0.00675	0.00072	0.00493	0.00199	0.00544	0.04633	0.00058	0.00314	0	0	0	0.00059	0	0.0001	0	0	0	0	0	0	0	0	0	0	0	0	0	0	0.00712	0	0	0.00517	0	0	0	0	0	0	0	0.00129
TCGA-BT-A20Q	0.01081	0.01493	0	0	0	0.00469	0.00127	5e-05	0	0	0.00067	0.00552	7e-05	0.00374	0.03215	0.00112	0.0037	0	0	0	0	0	0.00392	0	0	0	0	0.00153	0	0	0	0	0	0	0	0	0	0.00471	0	0	0.00294	0	0	0	0	0	0	0	0.00155
TCGA-BT-A20T	0.00884	0.04623	0	0	0	0.0023	0	0.00182	0	0	0.00102	0.01227	0	0.01573	0.12122	0.00654	0	0	0	0	0.00922	0.00036	0.0012	0	0	0	0	0	0.0067	0	0	0	0	0	0	0	0	0.00228	0	0	0.00953	0	0	0	0	0	0	0	0.00669
TCGA-BT-A20V	0.01891	0.00359	0	0	0	0.01032	0	0.00124	0	0	0.00115	0.00288	0.00126	0.00669	0.02185	0.00362	0.00694	0	0	0	0	0	0.0037	0	0	0	0	0.00268	0	0	0	0	0	0	0	0	0	0.00832	0	0	0.00426	0	0	0	0	0	0	0	0.00632
TCGA-BT-A2LA	0.04409	0.03178	0	0	0	0.01702	0.00241	0.0016	0	0	0.00121	0.01045	0	0.00801	0.07362	0.00413	0.00058	0	0	0	0	0	0	0	0	0	0	0	0	0	0	0	0	0	0	0	0	0.00531	0.01171	0	0.00756	0	0	0	0	0	0	0	0.0026
TCGA-BT-A3PH	0.01477	0.05981	0	0.0031	0	1e-05	0	0	0	0	0.00114	0.01431	0	0	0.22789	0.00196	0.00627	0	0	0	0	0	0	0	0	0	0	0	0	0	0	0	0	0	0	0	0	0.00887	0	0	0.00457	0	0	0	0	0	0	0	0
TCGA-BT-A3PJ	0.01057	0.09751	0	0	0	0.00365	0	0.00496	0	0	0.00219	0.02277	0.00446	0.03071	0.14361	0.0077	0	0	0	0	0.01332	0.00693	0.01169	0	0	0	0	0	0.00317	0	0	0	0	0	0	0	0	0.01416	0	0	0.02644	0	0	0	0	0	0	0	0.01895
TCGA-C4-A0F7	0.01691	0.00073	0	0	0	0.00699	0	0	0	0	0.00104	0.00222	0.00049	0.0066	0.01635	0.00347	0.00159	0	0	0	0	0	0.00297	0	0	0	0	0.00331	0	0	0	0	0	0	0	0	0	0.00701	0	0	0.00411	0	0	0	0	0	0	0	0.0073
TCGA-C5-A0TN	0.00482	0.0037	0	0	0	0.00153	0	0	0	0	0.01054	0	0.00204	0.00033	0.0097	0.04426	0.00041	0	0	0	0.00309	0	0	0	0	0	0	0.04342	0.00257	0	0	0	0	0	0	0	0	0	0	0	0.00147	0	0	0	0	0	0	0	0.00405
TCGA-C5-A1BF	0.00184	0.00721	0	0	0	0	0	0	0	0	0.04601	0	0	0	0.02179	0.21225	0.00241	0	0	0	0.00892	0.06718	0	0	0	0	0	0.1976	0.01263	0	0	0	0	0	0.06687	0	0	0	0	0.17265	0	0	0	0	0	0	0	0	0
TCGA-C5-A1BJ	0.00881	0.0218	0	0	0	0.0037	0	0	0	0	0.00084	0.00521	0	0.00189	0.05898	0.00079	0.00097	0	0	0	0	0	0	0	0	0	0	0	0	0	0	0	0	0	0	0	0	0	0	0	0.00251	0	0	0	0	0	0	0	0
TCGA-C5-A1BN	0.0089	0.00735	0	0	0	0.00352	0	0	0	0	0.00069	0.00209	0.00033	0.00248	0.02847	0.00279	0.00166	0	0	0	0	0	0	0	0	0	0	0.0027	0	0	0	0	0	0	0	0	0	0.00069	0	0	0.00196	0	0	0	0	0	0	0	0.00331
TCGA-C5-A1M8	0.01175	0.00669	0	0	0	0.00527	0	0	0	0	0.00083	0.00412	0	0.00348	0.01971	0.00116	0.00205	0	0	0	0	0	0	0	0	0	0	0.00153	0	0	0	0	0	0	0	0	0	0.00288	0	0	0.00177	0	0	0	0	0	0	0	0.00388
TCGA-C5-A1M9	0.01812	0.00613	0	0	0	0.00722	0	0.00065	0	0.00369	0.00089	0.00116	0.00094	0.00343	0.00732	0	0.00201	0	0	0	0	0	0	0	0	0	0	0	0.00219	0	0	0	0	0	0	0	0	0.00214	0.00783	0	0.00207	0	0	0	0	0	0	0	0.00324
TCGA-C5-A1MI	0.01076	0.00841	0	0	0	0.0037	0.00113	0	0	0	0.02787	0	0.00341	0	0.01008	0.10903	0	0	0	0	0.0071	0.02388	0	0	0	0	0	0.10437	0.00993	0	0	0	0	0	0	0	0	0	0	0	0	0	0	0	0	0	0	0	0.00425
TCGA-C5-A1ML	0.00397	0.01471	0	0	0	0.00328	0.00174	0	0	0	0.01964	0	0	0	0.01334	0.09698	0.00353	0	0	0	0.00455	0.05395	0	0	0	0	0	0.07063	0.00557	0	0	0	0	0	0	0	0	0	0	0	0	0	0	0	0	0	0	0	0.0039
TCGA-C5-A1MQ	0.0051	0.00489	0	0	0	0.00271	0	0	0	0	0.00404	0	0.00099	0	0.00415	0.02379	0.00065	0	0	0	0.00103	0.01371	0	0	0	0	0	0.02136	0.00237	0	0	0	0	0	0	0	0	0.00043	0	0	0	0	0	0	0	0	0	0	0.00291
TCGA-C5-A2LT	0.00847	0.00186	0	0	0	0.00423	0	0	0	0	0.00076	0.00087	0.00026	0.00415	0.00301	0.00263	0.00075	0	0	0	0.00022	0	0	0	0	0	0	0.00289	1e-05	0	0	0	0	0	0	0	0	0	0	0.0013	0.00299	0	0	0	0	0	0	0	0.00471
TCGA-C5-A2LV	0.01485	0.01026	0	0	0	0.00795	0	0	0	0	0.0016	0.00386	0.00045	0.00349	0.0142	0.00507	0.00403	0	0	0	0	0	0.00142	0	0	0	0	0.00845	0.00261	0	0	0	0	0	0	0	0	0.00184	0	0	0.00275	0	0	0	0	0	0	0	0.0051
TCGA-C5-A2LY	0.00742	0.01388	0	0	0	0.00442	0	0	0	0	0.00124	0.00627	0.00021	0.00234	0.04151	0.00205	0.00313	0	0	0	0	0	0	0	0	0	0	0.00413	0	0	0	0	0	0	0	0	0	0.0016	0	0	0.00312	0	0	0	0	0	0	0	0.00157
TCGA-C8-A12L	0.00371	0	0.02195	0	0	0.00227	0	0	0	0.01414	0.00106	0	0.00043	0.00746	0.0106	0.00094	0.00053	0	0	0	0.00053	0.00299	0.00078	0	0	0	0	0.00197	0.00189	0	0	0	0	0	0	0	0	0.00437	0.00333	0.0014	0.00456	0	0	0	0	0	0	0	0.00875
TCGA-C8-A12Q	0.00788	0.02947	0	0	0	0.00371	0	0.00126	0	0	0.00112	0.00854	0.00137	0.00289	0.03757	0.00014	6e-05	0	0	0	0.00123	0	0	0	0	0	0	0	0.00193	0	0	0	0	0	0	0	0	3e-05	0	0	0.00132	0	0	0	0	0	0	0	0.00262
TCGA-C8-A130	0.00847	0.00179	0	0	0	0.00304	0	0	0	0	0.00117	0	0.00197	0.00243	0.00519	0.00334	0.00123	0	0	0	0	0	0	0	0	0	0	0.00359	0.00136	0	0	0	0	0	0	0	0	0.0009	0	0	0.00077	0	0	0	0	0	0	0	0.00384
TCGA-CC-5261	0.00429	0	0	0	0	0.00255	0	0	0	0.00864	0.00071	0	0.00211	0.00547	0.00244	0.00324	0.00165	0	0	0	0.0007	0	0.00245	0	0	0	0	0.00374	0.00113	0	0	0	0	0	0	0	0	0.00653	0.00459	0.00187	0.00497	0	0	0	0	0	0	0	0.00613
TCGA-CC-5262	0.00169	0	0.03831	0.03459	0	0	0	0	0	0.03876	0.00197	0.00028	0.00565	0.01655	0.00521	0.019	0.00267	0	0	0	0.00407	0.00924	0.00403	0	0	0	0	0.0243	0.00186	0	0	0	0	0	0	0	0	0.00797	0.00437	0.01376	0.01371	0	0	0	0	0	0	0	0.02085
TCGA-CC-A1HT	0.00189	0	0.02474	0	0	0.00061	0.0005	0	0	0.02526	0.00141	0	0.00222	0.01514	0.0034	0.01137	0.0013	0	0	0	0.00552	0.0158	0.004	0	0	0	0	0.01652	0.00023	0	0	0	0	0	0	0	0	0.00968	0.00601	0.0116	0.01222	0	0	0	0	0	0	0	0.01638
TCGA-CD-8529	0.00929	0	0.14892	0	0.11335	0.0097	0	0	0	0.10681	0.00685	0	0	0.02381	0.07068	0.05768	0.01235	0	0	0	0	0.04584	0.00135	0	0	0	0	0.02698	0	0	0	0	0	0	0	0	0	0	0.0077	0.01989	0.01151	0	0	0	0	0	0	0	0.03959
TCGA-CF-A27C	0.00993	0.02064	0	0	0	0.00339	0	0.00345	0	0	0.00058	0.00836	0.00176	0.00476	0.06632	0.00418	0.00034	0	0	0	0.00255	0	0	0	0	0	0	0.00104	0.00186	0	0	0	0	0	0	0	0	0.00335	0	0	0.00355	0	0	0	0	0	0	0	0.00116
TCGA-CF-A3MF	0.01259	0.00185	0	0.00172	0.01261	0.00607	0	9e-05	0	0.00381	0.00059	0.00155	0	0.00317	0.00058	0.00045	0.00345	0	0	0.03476	0	0	0	0	0	0	0	0.00138	0	0	0.00909	0	0	0	1e-05	0	0	0.00043	0.00246	0.00052	0.00237	0	0.00032	0.00042	0.00469	0	0	0	0.0028
TCGA-CG-4442	0.06619	0	0	0	0	0.15102	0.00193	0.01386	0	0	0.00771	0	0.02551	0.16489	0.00126	0.06382	0.15999	0	0	0	0.02191	0.11952	0.00141	0	0	0	0	0.02535	0.02594	0	0	0	0	0	0	0	0	0.03895	0	0	0.17307	0	0	0	0	0	0	0	0.15394
TCGA-CG-4474	0.02527	0.00182	0	0	0.02156	0.01182	2e-05	0.001	0	0.01976	0.00322	0	0	0.00593	0.00309	0.01667	0.00745	0	0	0	0	0	0	0	0	0	0	0.01899	0	0	0	0	0	0	0	0	0.02523	0.00642	0.00447	0.00722	0.00456	0	0	0	0	0	0	0	0.00838
TCGA-CG-5723	0.18363	0	0	0	0	0.25914	0.00278	0	0	0.00435	0.00505	0.00442	0	0.1515	0.00807	0	0.42508	0	0	0	0	0	0.02622	0	0	0	0	0	0	0	0	0	0	0	0	0	0	0.19934	0	0.00829	0.18909	0	0	0	0	0	0	0	0.10689
TCGA-CG-5730	0.03276	0.00104	0	0	0	0.01553	1e-05	0.00153	0	0.02535	0.00234	0.00248	0.00276	0.00712	0.01484	0.0101	0.00776	0	0	0	0.00091	0	0.00208	0	0	0	0	0.01593	0	0	0	0	0	0	0	0	0	0.00861	0.01547	0.00402	0.00698	0	0	0	0	0	0	0	0.00847
TCGA-CH-5750	0.00228	0	0	0	0.00151	0.00131	0	0	0.0037	0.0011	0	0.00019	0	0.0013	7e-05	0	0.00177	0	0	0.00045	0	0	0.00242	0.0189	3e-05	0	0	0.00045	0	0	0	0.01686	0	0.02668	0	0.0027	0.00024	0.00348	0.00118	0.00019	0	0	0	0	0	0	0	0	0.00173
TCGA-CH-5763	0	0	8e-05	0	0.00032	0.0001	0	0	0	0.00012	0	4e-05	0	0.00021	0	6e-05	0.00029	0.00126	0.05259	0	0	0	0	0.0037	0.00044	0	0	0.00019	0	0	0	0.00878	0	0.0071	0	4e-05	8e-05	0	0.0002	3e-05	0	0	3e-05	0	0	0	0	0.00109	0.00029
TCGA-CH-5771	0.00101	0	0	0	0	0.0008	0	0	1e-05	0.00062	0	0.00065	0.00029	0.00085	4e-05	0.00024	0.00081	0.00012	0	0	0	0	0.00195	0.02212	1e-05	0.02322	0	0.00055	0	0	0	0.0051	0	0.01588	0	0.00126	0.00186	0.00169	0.00081	0.00018	0	8e-05	0	0.0004	0	0	0	0.00549	0.00101
TCGA-CH-5788	0	0	0.00087	0	0.00148	0.00049	0	0	0.01473	0.0011	0	0	0	0.00135	0.00015	0.00036	0.00089	0.02488	0	0	0	0	0.00166	0.02557	0.00104	0.02855	0.00023	0.00037	0	0	0.00027	0.021	0	0.0281	0	0.01613	0.00298	0.00066	0.0007	0.00028	0	0	4e-05	0	0	0	0	0.01849	0.00151
TCGA-CH-5789	0	0	0	0	0	3e-05	0	0	0.00028	1e-05	0	0	0	4e-05	0	0	4e-05	0	0	0	0	0	5e-05	0	0	0	0	0	0	0.00868	0	0.00141	0	0	0	0	0	0	0	0	0	0.00011	1e-05	0	0	0	0	0	6e-05
TCGA-CJ-4639	0.0003	0	0.0117	0.00209	0.01774	0.00117	0	0	0	0.00692	0.00052	0	0.00229	0.0024	0.00216	0.00221	0.00072	0	0	0	9e-05	0	0.00302	0	0	0	0	0.00154	0	0	0	0	0	0	0	0	0.03909	0.00547	0.00289	0.00122	0.00222	0	0.00173	0.00134	0	0	0	0	0.00352
TCGA-CJ-4870	0.00345	0.0002	0.01267	0	0	0.0019	0	0	0	0.00886	0.00052	0	0	0.00325	0.00271	0.00197	0	0	0	0	8e-05	0	0.00106	0	0	0	0	0.00239	0.00182	0	0	0	0	0	0	0	0	0.00183	0.00317	0.00174	0.00293	0	0	0	0	0	0	0	0.00473
TCGA-CJ-4878	0.0041	0	0.01298	0.00417	0	0.00198	0	0.00119	0	0.00891	0.0006	0	0.00352	0.00322	0.00246	0.00203	0	0	0	0	0.00061	0	0.0024	0	0	0	0	0.00356	0	0	0	0	0	0	0	0	0	0.00434	0.00393	0.00217	0.00488	0	0	0	0	0	0	0	0.00448
TCGA-CJ-4885	0.00912	0	0.01721	0	0	0.00491	0	0.00155	0	0.01012	0.0009	0	0.00168	0.00408	0.00279	0.00279	0	0	0	0	6e-05	0.00263	0.00408	0	0	0	0	0.001	0.00375	0	0	0	0	0	0	0	0	0.00684	0.00874	0.00114	0.00148	0	0	0	0	0	0	0	0.00651
TCGA-CJ-4899	0.00154	0	0.00844	0.00187	0.02214	0.00062	0	0	0	0.00572	0.00038	0	0	0.00281	0.00138	0.00078	0	0	0	0	0.00057	0	0.00104	0	0.00255	0	0	0.00127	0	0	0.02433	0	0	0	0.00053	0	0.03157	0.0012	0.00145	0.00073	0.00215	0	0.00182	0.0002	0.00104	0	0	0	0.00404
TCGA-CJ-4918	0.0022	0.00256	0.01888	0.00636	0	0.00177	0	0	0	0.01852	0.00132	0	0	0.00289	0.00173	0.00727	0	0	0	0	0.00102	0	0.00506	0	0	0	0	0.01135	0	0	0	0	0	0	0	0	0	0.00378	0.00695	0.0052	0.00251	0	0	0	0	0	0	0	0.00737
TCGA-CJ-5681	0.0017	0	0	0	0.01974	0.00157	0	0	0	0.00479	0.0005	0	0.00086	0.00328	0.00302	0.00144	0.00107	0	0	0	0.00042	0	0.00223	0	0	0	0	0.00079	0.00146	0	0	0	0	0	0	0	0.03018	0.00331	0.00291	0.0003	0.00152	0	0	0	0	0	0	0	0.00326
TCGA-CJ-5682	0.00707	0	0.01307	0	0	0.00311	0	0	0	0.01157	0.00087	0	0	0.00506	0.00395	0.00243	0.00031	0	0	0	0	0	0.00167	0	0	0	0	0.0048	0	0	0	0	0	0	0	0	0	0.00206	0.00291	0.00263	0.00361	0	0	0	0	0	0	0	0.00586
TCGA-CJ-6033	0.00311	0.00169	0.01627	0.00496	0	0.00182	0	0	0	0.01221	0.00075	0	0.00235	0.00522	0.00351	0.00542	0	0	0	0	0	0.00364	0.00258	0	0	0	0	0.00449	0	0	0	0	0	0	0	0	0	0.00423	0.00455	0.00197	0.00422	0	0	0	0	0	0	0	0.00659
TCGA-CN-4737	0.01067	0.00145	0	0	0	0.00488	0	0.00101	0	0	0.00074	0.00106	0	0.00317	0.00352	0.00309	0.00117	0	0	0	0	0	0.00275	0	0	0	0	0.00405	0.00159	0	0	0	0	0	0	0	0	0.00345	0	0	0.00137	0	0	0	0	0	0	0	0.0041
TCGA-CN-4741	0.01984	0.01073	0	0	0	0.00834	0	0.00122	0	0	0.00174	0.0054	0.00555	0.00909	0.01374	0.00851	0.00431	0	0	0	0	0	0.00622	0	0	0	0	0.0076	0.00775	0	0	0	0	0	0	0	0	0.00675	0	0	0.0043	0	0	0	0	0	0	0	0.00925
TCGA-CN-5365	0.00434	0.00608	0	0	0	0.00266	0	0.00102	0	0	0.0013	0.00079	0.00135	0.00607	0.00956	0.00665	1e-05	0	0	0	0.00086	0.0026	0.00141	0	0	0	0	0.00585	0.00206	0	0	0	0	0	0	0	0	0.00336	0	0	0.00488	0	0	0	0	0	0	0	0.00678
TCGA-CN-5374	0.01439	0.03428	0	0	0	0.00782	0.00148	0	0	0	0.00065	0.00703	0	0.00421	0.06627	0.00278	0.00878	0	0	0	0	0	0.00018	0	0	0	0	0.00352	0	0	0	0	0	0	0	0	0	0.00321	0	0	0.00566	0	0	0	0	0	0	0	0.00272
TCGA-CN-6011	0.01195	0.0918	0	0	0	0	0	0	0	0	0.00302	0.03339	0.00277	0.01107	0.23747	0.0138	0.00337	0	0	0	0.00115	0	0.00116	0	0	0	0	0.00249	0.00547	0	0	0	0	0	0	0	0	0.00133	0	0	0.00782	0	0	0	0	0	0	0	0.00036
TCGA-CN-6989	0.00882	0.01534	0	0	0	0.00327	0	0.00156	0	0	0.00172	0.00425	0.00429	0.00967	0.02112	0.00486	0	0	0	0	0.00249	0.00195	0.00381	0	0	0	0	0.00439	0.00229	0	0	0	0	0	0	0	0	0.00676	0	0	0.00184	0	0	0	0	0	0	0	0.00986
TCGA-CN-6994	0.01308	0.00332	0	0	0	0.0071	0	0	0	0	0.00235	0	0.00243	0.00634	0.0499	0.00739	0.00261	0	0	0	0	0	1e-05	0	0	0	0	0.01009	0.00287	0	0	0	0	0	0	0	0	0.00684	0	0	0.0045	0	0	0	0	0	0	0	0.00783
TCGA-CQ-6225	0.01593	0.00024	0	0	0	0.00766	0	0	0	0	0.00347	0	0.00229	0.01338	0.01974	0.01441	0.00269	0	0	0	0	0	0	0	0	0	0	0.01168	0.00329	0	0	0	0	0	0	0	0	0.00775	0	0.00475	0.00574	0	0	0	0	0	0	0	0.01744
TCGA-CQ-6228	0.01246	0	0.02784	0	0	0.00569	0	0	0	0.02151	0.00229	0	0.00484	0.01296	0.00939	0.00872	0.00174	0	0	0	0	0	0.0034	0	0	0	0	0.00445	0	0	0	0	0	0	0	0	0	0.00842	0.00902	0.00305	0.00443	0	0.00392	0.00456	0.01451	0	0	0	0.01495
TCGA-CR-5249	0.01174	0.00314	0	0	0.01538	0.00513	0	0	0	0.0018	0.00036	0.00186	0	0.00324	0.00131	0	0.00243	0	0	0	0	0	0	0	0	0	0	0	0	0	0	0	0	0	0	0	0	0.00204	0.00454	8e-05	0.00389	0.00031	0	0.00116	0	0	0	0	0.00279
TCGA-CR-5250	0.00864	0.00083	0	0	0	0.00367	0	0.00067	0	0	0.00042	0.00028	0.00117	0.00245	0.00514	0	0.00145	0	0	0	0.00061	0	0.0026	0	0	0	0	0.00159	0.00247	0	0	0	0	0	0	0	0	0.0042	0	0	0.00203	0	0	0	0	0	0	0	0.00282
TCGA-CR-6467	0.00899	0.00144	0	0	0	0.00427	0	0.00114	0	0	0.00051	0.00078	0.00137	0.00178	0.00241	0.00076	0.0019	0	0	0	0	0	0.00086	0	0	0	0	0.00135	0.00308	0	0	0	0	0	0	0	0	0.00179	0	0	0.00085	0	0	0	0	0	0	0	0.00296
TCGA-CR-6470	0.00668	0.001	0	0	0	0.00375	0	0	0	0.00442	0.00062	0.00053	0.00067	0.00171	0.00231	0.00086	0.00263	0	0	0	0.00094	0	0	0	0	0	0	0.00258	0.00158	0	0	0	0	0	0	0	0	0.00132	0.00461	0.00095	0.00161	0	0	0	0	0	0	0	0.00199
TCGA-CR-6472	0.01212	0.07233	0	0.00462	0	0	0	0	0	0	0.00178	0.02416	0	0	0.25692	0.00592	0.00198	0	0	0	0.00051	0	0	0	0	0	0	0	3e-05	0	0	0	0	0	0	0	0	0.00293	0	0	0.00507	0	0	0	0	0	0	0	0
TCGA-CR-6480	0.00869	0.01849	0	0	0	0.00289	0	0	0	0.00277	0.00053	0.00474	0	0.00228	0.02065	0.00241	0.00165	0	0	0	0.00016	0	2e-05	0	0	0	0	0.00142	0	0	0	0	0	0	0	0	0	0.00034	0	0	0.00104	0	0	0	0	0	0	0	0.00255
TCGA-CR-6482	0.00948	0.00481	0	0	0	0.00378	0	0	0	0.00584	0.00065	0.00209	0	0.00194	0.00614	0.00054	0.00094	0	0	0	0	0	0	0	0	0	0	0.00325	0.00227	0	0	0	0	0	0	0	0.03032	0.00167	0.00576	0.00071	0.00094	0	0	0	0	0	0	0	0.00278
TCGA-CR-6487	0.01966	0.0239	0	0	0.07862	0.00829	0	0.00066	7e-05	0.00326	0.0015	0.00507	0	0.01967	0.02321	0	0.0094	0.0015	0	0.06139	0	0	0	0.00819	0.03936	0.04107	0.05428	0.00208	0	0	0	0.00085	0	0.00213	0	0.02282	0.00068	0.01309	0.01565	0	0.02984	0	0	0.0016	0.02292	0	0	0.08421	0.01437
TCGA-CR-6491	0.01851	0	0.02956	0	0	0.00786	0	0	0	0.0245	0.00266	0	0.00772	0.0208	0.01436	0.01441	0.00481	0	0	0	0.0016	0	0.00581	0	0	0	0	0.00446	0	0	0	0	0	0	0	0	0	0.01281	0.01198	0.0017	0.00389	0	0.00101	0	0	0	0	0	0.02055
TCGA-CR-7382	0.01677	0.00851	0	0	0	0.00747	0	0.00022	0	0	0.0019	0.00274	0	0.00366	0.01424	0.00723	0.00166	0	0	0	0	0	0.00044	0	0	0	0	0.00613	0.0012	0	0	0	0	0	0	0	0	0.00362	0	0	0.00219	0	0	0	0	0	0	0	0.00444
TCGA-CR-7385	0.00585	0.00881	0	0	0	0.00316	0	0	0	0.00124	0.00041	0.0032	0.00106	0.0014	0.00632	1e-05	0.00162	0	0	0	0	0	0.0007	0	0	0	0	0.00187	0.00142	0	0	0	0	0	0	0	0.00866	0.00342	0.00674	0	0.00275	0	0	0	0	0	0	0	0.00177
TCGA-CR-7391	0.00173	0	0.00141	0	0.00627	0.00047	0	0	0.00583	0.00116	7e-05	9e-05	0	0.00059	0.00022	0	0	0.01487	0	0.00334	0	0	0	0.00418	0	0.0091	0	0	0	0	0.0077	0.01449	0	0.00673	3e-05	0	0.00425	0	0.0012	0.00014	0.00049	0	0.00079	0	0	0	0	0.01266	0.00083
TCGA-CR-7404	0.01221	0.03301	0	0	0	0.00442	0	0	0	0	0.00096	0.01032	0	0.00191	0.04373	0.00198	0.00034	0	0	0	0	0	0	0	0	0	0	0	0	0	0	0	0	0	0	0	0	0.00063	0.00868	0	0.00207	0	0	0	0	0	0	0	0
TCGA-CS-5395	0.00611	0	0	0	0.00017	0.00311	0	0	0	0.00035	0	0.00225	0	0.00186	0.00011	0	0.00191	0	0	0	0	0	0.00441	0	0	0	0	0	0	0	0	0	0	0	0	0.01313	0	0.00559	0.00226	0.0001	0	0	0	0.00039	0	0	0	0	0.00153
TCGA-CS-6668	0.00052	0	0	0	0.00691	0.00091	0	0	0.00326	0.00017	0	0.00013	0	0.00147	0	0	0.00174	0.01514	0	0	0	0	0.00298	0	0	0	0	0	0	0	0.00414	0	0	0.04774	0	0	0	0.00235	0.00232	0	0.00033	0	0	0	0	0	0	0	0.00122
TCGA-CV-5431	0.014	0.00591	0	0	0	0.00665	2e-05	0.00086	0	0	0.00192	0.0009	0.00124	0.01041	0.01539	0.00714	0	0	0	0	1e-05	0	0.0027	0	0	0	0	0.00714	0.00676	0	0	0	0	0	0	0	0	0.0065	0	0	0.00797	0	0	0	0	0	0	0	0.01153
TCGA-CV-5432	0.00417	0	0.15936	0	0	0.00166	0.00011	0	0	0.14202	0.00847	0	0.00682	0.03796	0.02822	0.0569	0	0	0	0	0.02455	0.03452	0.02049	0	0	0	0	0.08585	0.00758	0	0	0	0	0	0	0	0	0.02079	0.02241	0.06186	0.04131	0	0	0	0	0	0	0	0.05641
TCGA-CV-5442	0.03762	0.0827	0	0	1e-05	0.01473	0	2e-05	0	0	0.00192	0.01486	0	0.00291	0.06535	0.00854	0.00522	0	0	0	0.00246	0	0	0	0	0	0	0.00999	0	0	0	0	0	0	0	0	0	3e-05	0.02859	0	0.0021	0	0	0	0	0	0	0	0.00065
TCGA-CV-5443	0.01459	0	0	0	0	0.00605	0	0.00032	0	0.00729	0.00097	0.00072	0.00168	0.00323	0.00217	0.00432	0.00057	0	0	0	1e-05	0	0	0	0	0	0	0.00463	0.00099	0	0	0	0	0	0	0	0	0.00341	0.00642	0.00241	0.00365	0	0	0	0	0	0	0	0.00382
TCGA-CV-5973	0.01838	0.00409	0	0	0	0.0084	0	0.00021	0	0.01395	0.00207	0	0	0.00392	0.00571	0.01075	0.0008	0	0	0	0.00089	0	0.00311	0	0	0	0	0.01275	0.00314	0	0	0	0	0	0	0	0	0.0025	0.00816	0.00309	0.00169	0	0	0	0	0	0	0	0.00583
TCGA-CV-6433	0.01035	0.00192	0	0	0	0.00504	0	0	0	0.00957	0.00088	0.00189	0	0.00312	0.00326	0.00476	0.00219	0	0	0	0.00035	0.00211	0.00276	0	0	0	0	0.00362	0	0	0	0	0	0	0	0	0	0.00125	0	0.00134	0.00287	0	0	0	0	0	0	0	0.00472
TCGA-CV-6956	0.01127	0.01449	0	0	0	0.00326	0	0	0	0	0.0039	0.0018	0.00353	0.02109	0.05246	0.01826	0	0	0	0	0	0	0.00753	0	0	0	0	0.01456	0.00011	0	0	0	0	0	0	0	0	0.00797	0	0	0.01194	0	0	0	0	0	0	0	0.02636
TCGA-CV-6961	0.01448	0.11181	0	0	0	0	0.00632	0	0	0	0.00141	0.02609	0	0.00118	0.24828	0.0059	0.00584	0	0	0	5e-05	0	0	0	0	0	0	0	0.00677	0	0	0	0	0	0	0	0	0.00042	0.01749	0	0.00495	0	0	0	0	0	0	0	0
TCGA-CV-7090	0.00928	0.00421	0	0	0	0.00456	0	0	0	0	0.00096	0.00203	0	0.00249	0.01152	0.00313	0.00198	0	0	0	0.00057	0	0	0	0	0	0	0.00478	0	0	0	0	0	0	0	0	0	0.00229	0	0	0.00222	0	0	0	0	0	0	0	0.00305
TCGA-CV-7100	0.00635	0.00156	0	0	0	0.00366	0	0.00111	0	0.00533	0.00102	0.00045	0.00277	0.00197	0.00159	0.00341	0.00162	0	0	0	2e-05	0	0	0	0	0	0	0.00358	0	0	0	0	0	0	0	0	0.01729	0.00284	0.00502	0.001	0.00075	0	0	0	0	0	0	0	0.00253
TCGA-CV-7180	0.01518	0.00231	0.00978	0.00229	0	0.0059	0	0	0	0.01718	0.00195	0.00165	0.00339	0.0053	0.00513	0.01216	0.00256	0	0	0	0.00271	0	0	0	0	0	0	0.01752	0	0	0	0	0	0	0	0	0	0.00351	0.00729	0.00461	0.00381	0	0	0	0	0	0	0	0.00792
TCGA-CV-7255	0.01029	0.00555	0	0	0	0.00555	0	0	0	0	0.00115	0.00336	0.00143	0.00459	0.0118	0.00929	0.00353	0	0	0	0.00094	0.00851	0.00633	0	0	0	0	0.00924	0	0	0	0	0	0	0	0	0	0.00268	0	0.00236	0.00125	0	0	0	0	0	0	0	0.00595
TCGA-CV-7416	0.01285	6e-05	0	0	0	0.00807	0	0.00146	0	0	0.00151	0.00127	0.00033	0.00559	0.01016	0.00577	0.00387	0	0	0	0	0	0	0	0	0	0	0.00726	0.00457	0	0	0	0	0	0	0	0	0.00173	0	0	0.00503	0	0	0	0	0	0	0	0.00725
TCGA-CV-7432	0.01195	0	0	0	0	0.00765	0	0	0	0	0.00392	0	0.00235	0.02894	0.01706	0.02376	0.00239	0	0	0	0.00072	0.0058	0	0	0	0	0	0.01958	0.01278	0	0	0	0	0	0	0	0	2e-05	0.01997	0.01448	0.01604	0	0	0	0	0	0	0	0.03449
TCGA-CW-6093	0	0.0016	0.02171	0.00602	0	0.00154	0.00031	0	0	0.01498	0.001	0	0.00312	0.00516	0.00475	0.00523	0.00074	0	0	0	0.00215	0.00178	0.00408	0	0	0	0	0.00371	0	0	0	0	0	0	0	0	0	0.00718	0.00673	0.00315	0.00476	0	0	0	0	0	0	0	0.0076
TCGA-CX-7086	0.00794	0.00045	0	0	0	0.00529	0	0.00047	0	0	0.00478	0.0106	0.01867	0.0155	0.06714	0.02951	0.00283	0	0	0	0.01036	0.0034	0.0099	0	0	0	0	0.02277	0.02103	0	0	0	0	0	0	0	0	0.01695	0	0	0.00272	0	0	0	0	0	0	0	0.01791
TCGA-CZ-4856	0.0018	0	0.00831	0.00221	0	0.0011	0	0	0	0.0065	0.00042	0	0.0011	0.00215	0.00226	0.00094	0.00101	0	0	0	0.00015	0	0.00108	0	0	0	0	0.00145	0.0001	0	0	0	0	0	0	0	0	0.00405	0.0026	0.00131	0.00198	0	0	0	0	0	0	0	0.00278
TCGA-CZ-485X	0.005	0	0.01512	0.00466	0	0.00273	0	0	0	0.01104	0.00058	0	0.00117	0.00413	0.00329	0.00366	0.00061	0	0	0	0	4e-05	0	0	0	0	0	0.00237	0	0	0	0	0	0	0	0	0	0.00394	0.005	0.00228	0.00437	0	0	0	0	0	0	0	0.00633
TCGA-CZ-5454	0.00187	0	0.00917	0.00189	0	0.00129	0	0	0	0.00677	0.00047	0	0.00214	0.00218	0.00232	0.00194	0	0	0	0	0.00029	0.00218	0.0019	0	0	0	0	0.00145	0	0	0	0	0	0	0	0	0.0398	0.00235	0.00341	0.00121	0.00115	0	0	0	0	0	0	0	0.00372
TCGA-CZ-5987	0.00222	0	0.00851	0	0	0.00185	0	0.00057	0	0.00667	0.00047	0	0.0033	0.00268	0.00203	0.00221	0.00122	0	0	0	0.0011	0.00088	0.0035	0	0	0	0	0.00202	0.00148	0	0	0	0	0	0	0	0	0.00403	0.00323	0.00137	0.00308	0	0	0	0	0	0	0	0.00377
TCGA-D1-A16G	0.01408	0.00332	0	0	0	0.00594	0	0	0	0	0.00063	0.00273	0.0017	0.00388	0.00713	0.00169	0.00137	0	0	0	0	0	1e-05	0	0	0	0	0.00129	0	0	0	0	0	0	0	0	0	0.00292	0	0	0.0024	0	0	0	0	0	0	0	0.0039
TCGA-D1-A17K	0.01283	0	0.01241	0	0	0.00563	0	0	0	0.00978	0.00086	0.00041	0.00143	0.00564	0.00358	0	0.00071	0	0	0	0	0	0.00229	0	0	0	0	0	0	0	0	0	0	0	0	0	0	0.00345	0.00311	0.00166	0.0035	0	0.00248	0.00048	0	0	0	0	0.00611
TCGA-D1-A1NU	0.013	0.00407	0	0	0	0.00522	0	0	0	0	0.0014	0.0005	0.00162	0.00577	0.01387	0.00522	0	0	0	0	0	0	0	0	0	0	0	0.00394	0.00032	0	0	0	0	0	0	0	0	0.00402	0	0	0.00457	0	0	0	0	0	0	0	0.00733
TCGA-D3-A1Q1	0.0018	0	0.0021	0	0.00932	0.00051	0	0	0	0.00204	0	0.00069	0.00105	0.00429	0.00083	9e-05	0.00076	0.13236	0	0	0	0	0.0037	0.01094	0.00279	0	0.07088	0.00062	0	0	0	0.03803	0	0.11067	0	0.04764	0.00758	0.00215	0.00065	0.00055	0	0	0	0	0	0	0	0.00855	0.0039
TCGA-D5-6540	0.02992	0	0	0	0	0.20006	0	0	0	0.05765	0.01128	0	0	0.03475	0.00461	0.05938	0.28287	0	0	0	0.02787	0	0	0	0	0	0	0.07453	0.00031	0	0	0	0	0	0	0	0	0.0668	0	0	0	0	0	0	0	0	0	0	0.10732
TCGA-D7-6518	0.03143	0	0	0.00936	0	0.01379	0	0.00326	0	0.02241	0.00279	0.00295	0.01079	0.03239	0.00504	0.0131	0.00778	0	0	0	0.00014	0	0.00608	0	0	0	0	0.01163	0.0076	0	0	0	0	0	0	0	0.07043	0.017	0.01624	0.00425	0.03751	0	0.00176	0	0	0	0	0	0.02886
TCGA-D7-6815	0.03911	0.00457	0.00816	0.00083	0	0.01836	0	0	0	0.01799	0.00285	0.00215	0	0.00887	0.0044	0.00551	0.00588	0	0	0	0	0	0	0	0	0	0	0.00911	0	0	0	0	0	0	0	0	0	0.00532	0.00945	0.00316	0.00593	0	0	0	0	0	0	0	0.00984
TCGA-D7-6822	0.01733	0.00251	0	0	0	0.00928	0	0	0	0	0.00167	0.00171	0	0.01665	0.00876	0	0.00947	0	0	0	0.00578	0	0	0	0	0	0	0	0	0	0	0	0	0	0	0	0	0	0	0	0.02393	0	0	0	0	0	0	0	0.01725
TCGA-D8-A27F	0.00489	0	0.02797	0.00458	0.05321	0.00235	0	0	0	0.01726	0.00107	0	0	0.00844	0.0081	0.0066	0	0	0	0.01899	0.00191	0.00282	0	0	0	0	0	0.00222	0	0	0	0	0	0	0.00155	0	0	0.00386	0.00413	0.00276	0.00502	0	0.00242	0.00118	0.00691	0	0	0	0.01096
TCGA-D8-A27H	0.00599	0	0.03877	0	0.03848	0.0026	0	0	0	0.02078	0.0012	0	0.00035	0.00847	0.03332	0.00648	0	0	0	0	0.00139	0	0	0	0	0	0	0	0	0	0	0	0	0	0	0	0.18328	0	0.0009	0	0.00745	0	0	0	0	0	0	0	0.00933
TCGA-D9-A148	0.01221	0	0	0	0	0.00246	0	0.00145	0	0	0	0	0	0.00195	0.00043	0	0.00084	0	0	0	0.00638	0.00315	0.02508	0	0	0	0	0.00087	0.00192	0	0	0	0	0	0	0	0	0.00743	0	0	0	0	0	0	0	0	0	0	0.00304
TCGA-DA-A1IC	0.03932	0	0	0	0	0.00307	0	0.00425	0	0	0	0	0.0005	0.01216	0	0	0.00025	0	0	0	0.01328	0	0.04177	0	0	0	0	0	0.00089	0	0	0	0	0	0	0	0	0.00911	0	0	0	0	0	0	0	0	0	0	0.00939
TCGA-DB-5278	0.00028	0	0	0	0.00051	0.00011	0	0	0.00024	0	0	0	0	0.00038	0	0	0	0.00242	0.00148	0	0.0001	0	0.00022	0	0.0001	0.00053	0	0	0	0	0	0.00571	0	0.00908	6e-05	0	0	0	2e-05	3e-05	0.00011	0.00011	0	0.00012	0	0.02909	0	0	0.00024
TCGA-DD-A1E9	0.00251	0	0	0	0	0.0015	9e-05	0.00093	0	0.01332	0.00118	0	0.00329	0.0103	0.00335	0.00512	0.00088	0	0	0	0.0019	0	0.00204	0	0	0	0	0.00575	0.00182	0	0	0	0	0	0	0	0	0.0077	0.00837	0.0025	0.0082	0	0	0	0	0	0	0	0.01045
TCGA-DD-A1EB	0.00128	0	0.05543	0	0	0	0	0.00119	0	0.05549	0.0037	0	0.00575	0.02667	0.00883	0.02955	0.00239	0	0	0	0.0117	0.02353	0.0091	0	0	0	0	0.04381	0.00599	0	0	0	0	0	0	0	0	0.01616	0.01172	0.02321	0.0276	0	0	0	0	0	0	0	0.03083
TCGA-DD-A1EG	0.00227	0.00034	0.02326	0	0	0.00168	0	0	0	0.0138	0.00097	0	0.00224	0.01111	0.00211	0.00192	0.00181	0	0	0	0.00116	0	0.00265	0	0	0	0	0.00337	0.0025	0	0	0	0	0	0	0	0	0.00386	0.00856	0.00201	0.01178	0	0	0	0	0	0	0	0.01171
TCGA-DD-A1EH	0.00616	0	0.00712	0.00166	0	0.00223	0	0	0	0.00931	0.00108	0	0.00065	0.00403	0.00092	0.00524	0	0	0	0	4e-05	0	0.00195	0	0	0	0	0.00489	0	0	0	0	0	0	0	0	0	0.00187	0.00375	0.00232	0.00289	0	0	0	0	0	0	0	0.00515
TCGA-DD-A1EI	0.00177	0	0	0	0	0.00022	0	0.00045	0	0.00868	0.00052	0	0.00224	0.01035	0.00392	0.00177	0	0	0	0	0.00084	0	0.00219	0	0	0	0	0.00275	0.00153	0	0	0	0	0	0	0	0	0.00366	0.00262	0.00081	0.00827	0	0	0	0	0	0	0	0.00964
TCGA-DE-A2OL	0.00119	0	0.00127	0.00022	0.00452	0.00053	0	0	0.00029	0.00079	5e-05	0	0.00048	0.00058	0.0002	0.00082	0.00014	0	0.31039	0.00297	0	0	0.00065	0.00565	0.00073	0.01467	0.00078	0	0.00026	0.02168	0.00553	0.01285	0	0.0065	8e-05	0.0075	0.00354	8e-05	0.00059	0.00023	0.00022	0	0.00014	1e-05	0	0.23602	0.00068	0.00455	0.00061
TCGA-DG-A2KJ	0.01145	0.02014	0	0	0	0.00547	0	0	0	0.0041	0.0012	0.0062	0.00053	0.00313	0.02008	0.0027	0	0	0	0	0	0	0	0	0	0	0	0	0.00126	0	0	0	0	0	0	0	0.0213	0.00099	0	0	0.00162	0	0	0	0	0	0	0	0.00435
TCGA-DI-A1NN	0.01305	0.00366	0.00879	0	0	0.00565	0	0	0	0	0.00122	0.00049	0.00141	0.00647	0.00578	0.00639	0.00087	0	0	0	0	0	0	0	0	0	0	0	0	0	0	0	0	0	0	0	0	0.00158	0.00522	0.00153	0.00371	0	0	0.00117	0	0	0	0	0.00758
TCGA-DJ-A13L	0.00084	0.00211	0	0	0	0.00047	0	0	0	0	6e-05	0	0.00097	0.0015	0.00603	0.00036	4e-05	0	0	0	0	0	0	0	0	0	0	0	0.00024	0	0	0	0	0	0	0	0	0.00051	0	0	0.001	0	0	0	0	0	0	0	0.00125
TCGA-DJ-A13R	0.00124	0.00084	0.00111	0.00033	0.00319	0.00066	7e-05	0	0	0.00094	0.00011	0.0002	0.00043	0.00035	0.00033	0.00048	9e-05	0	0	0.00524	3e-05	0	0	0	0	0	0	0	0	0.0098	0.00453	0	0.00216	0.0015	0.00041	0	0.00406	0	0.00114	0.00012	0	0.00011	0	0.00044	0.00057	0	0	0	0.0006
TCGA-DJ-A13W	0.00069	0	0.00142	0.00021	0.0058	0.00066	4e-05	0	0	0.00106	4e-05	0	0	0.00056	0.00016	4e-05	0	0	0.00336	0.0036	0.00029	0	0.00054	0.01452	0	0	0	0.00048	0.00057	0.00071	0.00639	0.01023	0.00144	0.00582	0.00025	0.00848	0.00409	0.00094	0.00157	7e-05	0.00023	0.00035	0	0.00027	0	0	0.14741	0.00755	0.00076
TCGA-DJ-A1QL	0.00113	0	0.00168	0	0.00564	0.0005	0	0	0.01743	0.00098	7e-05	0	0	0.00079	0.00012	0	0.00027	0.00012	0.00914	0.00306	0.00038	0	0	0.01018	0	0.03515	0	0.00032	0	0	0.00431	0	0.00205	0.01335	0.00019	0.00785	0.00497	0.00048	0.00077	7e-05	0.00035	0	0.00026	0.00011	0	0	0	0.01338	0.00084
TCGA-DJ-A2Q1	0.00036	0	0.00116	0	0.00598	0.00017	0	0	0	0.00076	4e-05	0.00018	0.00017	0.00079	0.00038	0	0	0.01409	0.21981	0.00039	5e-05	0	0	0	0	3e-05	0	0	0	0.00303	0.00273	0.01057	0	0.01666	6e-05	0.02207	0.00396	0.00057	0.0004	0	0.00017	0	0.00034	0.00028	0.00011	0.02336	0.257	0	0.00083
TCGA-DJ-A2Q2	0.00303	0.00025	0.0012	0.00042	0.00624	0.00128	0	0.00011	0.00028	0.00067	7e-05	0	0	0.00076	2e-05	0.00025	0.00079	0	0	0.00353	0	0	0	0	0	0.02161	0.00442	0	0.00058	0.11081	0.00549	0.00782	0.0007	0	0.0003	0.00247	0.00048	0.00076	0.00119	9e-05	0.00066	0	0	6e-05	0	0.22548	0	0.00116	0.00075
TCGA-DJ-A2Q8	0.00056	0	0.00079	0	0.00163	0.00023	0	0	0.00149	0.00038	2e-05	0.00026	0.00036	0.00026	0.00029	6e-05	0.00027	0.00415	0	0.00077	0	0	0	1e-05	0	0.0007	0	0.00012	8e-05	0	0	0	0	0.00269	0	0.01194	0.0026	0.00062	0.00026	3e-05	0.00018	0	0	0.00011	8e-05	0	0.14758	0.00033	0.00019
TCGA-DJ-A3US	0.00103	0	0.00131	0	0.00391	0.00037	0	0	0.00621	0.0006	2e-05	0	0	0.00052	6e-05	6e-05	0.00023	0.01356	0	0.00094	0.00021	0	0	0.00297	0	0	0	0	0	0.05571	0.00331	0.00489	0.00026	0.00683	0.00025	0.01034	0.00338	0.00019	0.00072	0	0.0004	6e-05	0	0	0.0001	0	0.19932	0.0044	0.0005
TCGA-DJ-A4UT	0.00064	0.00614	0	0	0	0.00014	0	0	0	0	0.00018	0.00068	0	0	0.01092	0.00076	0	0	0	0	0.00047	0	0	0	0	0	0	0	0	0	0	0	0	0	0	0	0	0.00042	0.00166	0	2e-05	0	0	0	0	0	0	0	0
TCGA-DK-A1A5	0.01253	0.05374	0	0	0	0.00081	0	0.00338	0	0	0.00099	0.01662	9e-05	0.00746	0.17139	0.0068	0.00263	0	0	0	0.00661	0	0.00813	0	0	0	0	0	0.00429	0	0	0	0	0	0	0	0	0.00986	0	0	0.00605	0	0	0	0	0	0	0	0
TCGA-DK-A1A6	0.014	0.01333	0	0	0	0.00445	0.00076	0.00375	0	0	0.00223	0.00496	4e-05	0.02429	0.13013	0.0152	0	0	0	0	0.00896	0.00688	0.00697	0	0	0	0	0.00563	0.00721	0	0	0	0	0	0	0	0	0.00636	0	0	0.01039	0	0	0	0	0	0	0	0.01661
TCGA-DK-A1A7	0.02337	0	0	0	0	0.00908	0	0.00255	0	0	0.00183	0	0.00402	0.02214	0.01644	0.0001	0.0019	0	0	0	0	0	0.00683	0	0	0	0	0	0	0	0	0	0	0	0	0	0	0.0084	0	0	0.01763	0	0	0	0	0	0	0	0.02129
TCGA-DK-A1AA	0.00606	0	0.01852	0	0.0945	0.00127	0	0	0	0.01128	0.00058	0.00108	0.00434	0.01591	0.0101	0.00441	0	0	0	0	0.00481	0.00434	0.01114	0	0	0	0	0.00213	0.00211	0	0	0	0	0	0	0	0.05274	0.00725	0.01073	0.00055	0.01107	0	0	0	0	0	0	0	0.0129
TCGA-DK-A1AE	0.00796	0.01148	0	0	0	0.00472	0	0	0	0	0.00155	0.00481	0.00505	0.00445	0.03676	0.00652	0.00198	0	0	0	0.00246	0	0.00673	0	0	0	0	0.00786	0.00371	0	0	0	0	0	0	0	0	0.00719	0	0	0.00208	0	0	0	0	0	0	0	0.00508
TCGA-DK-A1AG	0.00931	0.0124	0	0	0	0.00336	0	0.0006	0	0	0.00051	0.00352	0.00019	0.00183	0.04634	0.00054	0.00243	0	0	0	0	0	0.0032	0	0	0	0	0.00117	0	0	0	0	0	0	0	0	0	0.00394	0	0	0.00144	0	0	0	0	0	0	0	0
TCGA-DK-A3IL	0.0093	0.00224	0	0	0	0.00774	0.00093	0.00415	0	0.03276	0.00213	0	0.01408	0.01421	0.01355	0.01917	0.00636	0	0	0	0.00814	0.0063	0.01972	0	0	0	0	0.02185	0.00566	0	0	0	0	0	0	0	0	0.02921	0.02333	0.00671	0.00825	0	0	0	0	0	0	0	0.01626
TCGA-DQ-5625	0.01921	0.01432	0	0	0	0.00572	0	0	0	0	0.00193	0.00422	0	0.01652	0.06034	0.01119	0.00055	0	0	0	0	0	0	0	0	0	0	0	0.00752	0	0	0	0	0	0	0	0	0.00427	0	0	0.00357	0	0	0	0	0	0	0	0.01476
TCGA-DQ-5629	0.00627	0.00729	0	0	0	0.00333	0.00204	0	0	0	0.01062	0.0024	0.01881	0.04089	0.05899	0.07778	0	0	0	0	0.03074	0.06157	0.01992	0	0	0	0	0.10805	0.01089	0	0	0	0	0	0	0	0	0.02695	0.02385	0.06583	0.03545	0	0	0	0	0	0	0	0.06014
TCGA-DS-A0VL	0.01241	0.01423	0	0	0	0.00473	0	0	0	0	0.00067	0.00501	0.00051	0.00226	0.02625	0.00158	9e-05	0	0	0	0	0	0	0	0	0	0	0	0	0	0	0	0	0	0	0	0	0.00037	0	0	0.00136	0	0	0	0	0	0	0	0.00168
TCGA-DU-6401	0.00204	0	0	0	0.00396	0.00061	0	0	0.00356	0.00011	0	0.00032	0.00021	0.00126	0.0001	0	0.00055	0	0	0	0	0	0.00197	0	3e-05	0.00933	0	0	0	0	0	0	0	0.03475	0	0.00267	0	0.00116	0.00065	0	0	0	0	0	0	0	0	0	0.00105
TCGA-DU-6407	0.00038	0	0	0	0.00426	0.00042	0	0	0	0.00033	0	0.00017	0	0.00126	0.00025	0	1e-05	0.03253	0	0	0	0	0.00067	0.01356	0.00045	0	0	0	0	0	0	0	0	0.03782	2e-05	0.00575	5e-05	0.00102	0.00069	4e-05	0	0	0	0.00031	0	0	0	0.00581	0.00105
TCGA-DU-7009	0.00145	0	0	0	0.00099	0.00092	0	0	0.00126	0.00011	0	0.0004	0.00076	0.00059	7e-05	0	0.00137	0.01829	0	0	0	0	0.00044	0	0	0	0	0	0	0.05812	0	0	0	0.01164	0	6e-05	0	0.00062	0.00107	0	0	9e-05	7e-05	8e-05	0	0	0	0.00352	0.00056
TCGA-DU-7301	0.00187	0	0	0	0.00695	0.00059	0	0	0.00359	0.00031	0	0.00087	0	0.0023	0.00042	0	0.00036	0.05209	0	0	0	0	0.00129	0.00512	0.00222	0	0	0	0	0	0	0.00556	0	0.06415	0	0.02478	0.0003	0.00141	0.00053	0	0.00026	0	0	0.00019	0	0	0	0.00611	0.00174
TCGA-DV-5566	0.00364	0	0.01117	0.00359	0	0.00189	0.00012	4e-05	0	0.00922	0.00059	0	0.00254	0.00074	0.00149	0.00098	0.00053	0	0	0	0.00102	0	0.00328	0	0	0	0	0.00402	0.00119	0	0	0	0	0	0	0	0	0.00542	0.00518	0.00202	0.00104	0	0	0	0	0	0	0	0.00309
TCGA-DX-A1KU	0.00414	0	0.01417	0.00461	0	0.00142	0	0	0	0.01131	0.00078	0	0	0.00379	0.00282	0.00671	0	0	0	0	0	0	0	0	0	0	0	0.00428	0	0	0	0	0	0	0	0	0.05425	0.00037	0.00301	0.00258	0.00363	0	0	0.00011	0	0	0	0	0.00596
TCGA-DX-A1KW	0.00325	0.00152	0.00532	0	0	0.0014	0	0	0	0.00328	0.00024	0.00053	0.00068	0.002	0.00236	0.00175	0	0	0	0	0.00013	0	0	0	0	0	0	0.00135	0.00078	0	0	0	0	0	0	0	0	7e-05	0.00293	8e-05	0.00141	0	0	0	0	0	0	0	0.00197
TCGA-DX-A1L0	0.00466	0.00036	0.01644	0	0.02989	0.00159	0	0	0	0.01004	0.0006	0.00155	0	0.0062	0.01077	0.00486	0.00193	0	0	0	0	0	0	0	0.01463	0	0	0	0	0	0	0	0	0	0	0	0.07331	1e-05	0.00142	0.00021	0.00591	0	0	0	0	0	0	0	0.00613
TCGA-DX-A1L2	0.00818	0	0.01952	0.00184	0.05487	0.00289	0	0	0	0.01226	0.00099	0	6e-05	0.00927	0.00883	0.0069	0.00154	0	0	0	0	0	0	0	0.02837	0	0	0	0	0	0.01456	0	0.00743	0	0	0	0.08158	0.00197	0.0029	0.00117	0.00788	0	0	0	0.00802	0	0	0	0.00912
TCGA-DX-A1L3	0.0014	0	0	0	0.0201	0.00098	0	0.00035	0	0.00461	0.00033	0	0	0.00196	0.00159	0.00151	0	0	0	0	0.00065	0.00112	0	0	0	0	0	0.00146	0.00166	0	0	0	0	0	0	0	0.02328	0	0.0032	0.00023	0.0018	0	0	0	0	0	0	0	0.00292
TCGA-DX-A23R	0.00216	0	0.01004	0.00159	0.01659	0.00093	0	0	0	0.00741	0.00071	0	0	0.00225	0.005	0.00389	0	0	0	0	0	0	0	0	0	0	0	0.00412	0	0	0	0	0	0	0	0	0	0.00092	0.00216	0.00123	0.00312	0	0	0	0	0	0	0	0.00352
TCGA-DX-A240	0.00272	0.00066	0.0025	0.00047	0.00779	0.00092	0	5e-05	0	0.00178	0.00016	0	0	0.00092	0.00117	0.00031	0	0	0	0.00459	0	0	0	0	0	0	0	0.00079	0	0	0.00962	0	0	0	0.0001	0.02112	0.00685	0.00062	0.00146	0	0.00047	0	0.00038	0.00034	0.00112	0	0	0	0.00123
TCGA-DX-A2IZ	0.00228	0	0	0	0	0.00136	0	0.00105	0	0.00332	0.0002	0	0	0.00119	0.00367	0.00012	0.00013	0	0	0	0.00141	0	0	0	0	0	0	0.00075	0.0027	0	0	0	0	0	0	0	0	0.00137	0	0	0.00122	0	0	0	0	0	0	0	0.00186
TCGA-DX-A2J0	0.00298	0.00094	0.00858	0.00239	0.02019	0.00105	0	0	0	0.00691	0.00056	0	0	0.00267	0.00278	0.00372	0	0	0	0	0	0.00203	0	0	0	0	0	0.00231	0	0	0	0	0	0	0	0	0	0.00051	0.00301	0.00171	0.00211	0	0	0	0	0	0	0	0.00373
TCGA-DX-A2J4	0.00224	0.0006	0.00395	0.00012	0.01	0.00109	0	0.00028	0	0.00201	0.00013	0	0.00075	0.00051	0.00146	0	0	0	0	0	0	0	0.001	0	0	0	0	0	0.00069	0	0.01347	0	0.00144	0	0.00063	0.01689	0.01334	0.00069	0.00309	0	0	0.00018	0.00037	0.00097	0.00095	0	0	0	0.00112
TCGA-DX-A3LS	0.0041	0.00079	0	0	0	0.00157	0	0.00018	0	0	0.00031	0	0	0.00145	0.00365	0.00152	0	0	0	0	0	0	0	0	0	0	0	0.0016	0	0	0	0	0	0	0	0	0	0.00147	0	0	0.00056	0	0	0	0	0	0	0	0.00174
TCGA-DX-A3LT	0.00303	0.00174	0.00462	0.00045	0.01603	0.00187	0	0	0	0.00412	0.00039	0	0	0.00127	0.00117	0.00145	0	0	0	0	0	0	0	0	0	0	0	0.00142	0	0	0	0	0.0047	0	0	0	0.01646	0	0.00475	0.00049	0	0	0	0	0	0	0	0	0.00245
TCGA-DX-A3LU	0.00245	0.00114	0.00379	0	0.01107	0.00123	0	0.00042	0	0.00212	0.00022	8e-05	0.00057	0.0009	0.00155	0.00032	0	0	0	0.00154	0.00049	0	0	0	0	0	0	0	0	0	0	0	0	0	0	0.02167	0.0146	0.0013	0.00318	0	0	0	0	0	0.00219	0	0	0	0.00129
TCGA-DX-A3LW	0.00222	0.00087	0.00614	0.00129	0	0.00112	0	0	0	0.00451	0.0003	0.00032	0	0.0013	0.00243	0.00117	0	0	0	0.01139	0.00116	0.00085	0	0	0	0	0	0.00118	0	0	0	0	0	0	0	0	0	0	0.00282	0.00047	0.00168	0	0	0.00042	0	0	0	0	0.0022
TCGA-DX-A3LY	0.00445	0.00094	0.01053	0.00143	0	0.00187	0	0	0	0.00746	0.00064	0.00029	0	0.00244	0.00365	0.00339	0	0	0	0	0	0	0	0	0	0	0	0.00395	0.00084	0	0	0	0	0	0	0	0	0.00017	0.00381	0.00072	0.00219	0	0	0	0.00218	0	0	0	0.00392
TCGA-DX-A3M1	0.00369	0.00166	0	0	0	0.00198	0	0	0	0.00601	0.00063	0.00062	0.00092	0.00163	0.00369	0.00309	0.00077	0	0	0	0.0001	2e-05	0	0	0	0	0	0.0031	1e-05	0	0	0	0	0	0	0	0	0.00187	0	0.00056	0.00094	0	0	0	0	0	0	0	0.00277
TCGA-DX-A3U5	0.0037	0	0.01027	0.0027	0.01863	0.00111	0	0	0	0.00745	0.0006	0	0	0.00262	0.00329	0.00374	0	0	0	0.02107	0	0	0	0	0.00389	0	0	0.00204	0	0	0.00399	0	0	0	0.00116	0	0.03975	0.00017	0.00156	0.00134	0.00268	0	0	0.00034	0.00203	0	0	0	0.00369
TCGA-DX-A3U6	0.00069	0.00109	0.00142	0.00094	0.00412	0.00025	0	0.00014	0.00806	0.00084	1e-05	0.00019	0	0.00044	0.00054	0.00084	0	0	0.10099	0.00451	0	0.00126	0	0	0	0	0	0.00038	0.00049	0	0.00484	0.01208	0	0.00197	0.00045	0	0.00533	0	0.00121	0.00026	0.00039	0	0	0.00026	0.00023	0.00707	0	1e-05	0.00066
TCGA-DX-A3U7	0.00257	0	0	0	0	0.00102	0	0	0	0	0.00036	0	0	0.00324	0.00394	0.00292	0.00047	0	0	0	0	0.00019	0	0	0	0	0	0.00198	0	0	0	0	0	0	0	0	0	0	0.00102	0.00091	0.00187	0	0	0	0	0	0	0	0.00318
TCGA-DX-A3U8	0.00424	0	0.00529	0	0.01742	0.00187	0	0	0	0.00465	0.00046	0	0	0.00442	0.00373	0.0024	0.00082	0	0	0	0	0	0	0	0	0	0	0.00084	0	0	0	0	0	0	0	0	0.02373	1e-05	0.00022	0.00049	0.00352	0	0	0	0	0	0	0	0.00362
TCGA-DX-A48U	0.0019	0	0.00755	0	0	0.00083	0	0	0	0.00433	0.00024	0	0	0.00314	0.00339	0.00167	0.00025	0	0	0	1e-05	0.0012	0	0	0	0	0	0.00044	0.00085	0	0	0	0	0.05622	9e-05	0	0.02834	0.00177	0.00059	0.00041	0.00263	0	0	0	0	0	0	0	0.00305
TCGA-DX-A6Z2	0.00561	0	0.00975	0.00261	0.023	0.00186	0	0	0	0.00687	0.00045	0	0	0.00327	0.00218	0.00268	0.00053	0	0	0	0	0	0.0024	0	0	0	0	0.00157	0	0	0.01501	0	0.00437	0	0.00102	0	0	0.00233	0.00243	0.00131	0.00322	0	0	0	0.00205	0	0	0	0.0041
TCGA-E1-5318	0.0016	0	0	0	0.00524	0.00108	0	0	0	7e-05	0	0.00053	0.00102	0.00115	3e-05	0	0.00212	0	0	0	0	0	0.00299	0	0	0	0	0	0	0	0.00199	0	0	0.03468	0	0	0	0.00295	0.00205	0	0	0	0	7e-05	0	0	0	0.00757	0.00091
TCGA-E1-5319	0.0016	0	0	0	0.00386	0.00092	0	0	0.00154	7e-05	0	0	0.0005	0.00094	7e-05	0	0.00054	0.00912	0	0	0	0	0.0016	0	0	0	0	0	0	0	0	0	0	0.02481	0	3e-05	0	0.00147	0.00149	0	0	0	0	0	0	0	0	0	0.00086
TCGA-E2-A109	0.0087	0.00261	0.024	0.02061	0	0.00444	0	0	0	0.04493	0.00552	0	0.00531	0.00359	0.00448	0.03336	0	0	0	0	0.00076	0.01424	0	0	0	0	0	0.03597	0	0	0	0	0	0	0	0	0	0.00015	0.00749	0.02019	0.00293	0	0	0	0	0	0	0	0.01147
TCGA-E2-A14P	0.01295	0.00761	0	0	0	0.00595	0	0	0	0	0.0013	0.00357	0.00032	0.00433	0.01153	0.00178	0.00173	0	0	0	0.00026	0	2e-05	0	0	0	0	0.00199	0	0	0	0	0	0	0	0	0	0.00348	0	0	0.00143	0	0	0	0	0	0	0	0.00546
TCGA-E2-A14X	0.00981	0.00104	0.00564	0	0.03144	0.00379	0	0.00024	0	0.00521	0.00061	0	0	0.00365	0.00272	0.00042	0	0	0	0.02418	0	0	0	0	0	0	0	0	0	0	0.01609	0	0	0	0	0	0.02048	0	0.00329	0.0001	0.00229	0.0013	0.00234	0.00076	0.00311	0	0	0	0.00505
TCGA-E2-A152	0.01023	0.01572	0	0	0	0.00231	0	0	0	0	0.00023	0.00778	0.00053	0.00316	0.07935	0.00126	0	0	0	0	0.0002	0	0	0	0	0	0	0	0	0	0	0	0	0	0	0	0	0	0	0	0.00297	0	0	0	0	0	0	0	0
TCGA-E2-A156	0.0049	0.00122	0.00534	0	0.03008	0.0021	0	0	0	0.0038	0.00035	0.00135	0	0.00373	0.00077	0	0	0	0	0.00697	4e-05	0	0	0	0.00327	0	0	0	0	0	0.02662	0	0	0	0.00035	0	0.01469	0	0.00401	0.00033	0.00197	0.00043	0.00189	0.00079	0.00104	0	0	0	0.00432
TCGA-E2-A15E	0.00497	0	0.00891	0	0	0.00268	0	0.00059	0	0	0.00084	0.00071	0.00292	0.00586	0.00173	0.00134	0	0	0	0	0	0	0	0	0	0	0	0.00261	0.00283	0	0.03668	0	0	0	0	0	0	0	0.00792	0.00121	0.00441	0	0.00104	0.00183	0.00434	0	0	0	0.00819
TCGA-E2-A15H	0.00646	0.0001	0.00352	0.002	0.0197	0.00244	0	0	0	0.00406	0.00055	0	6e-05	0.00279	0.00045	0.00155	0	0	0	0.02529	0	0	0	0	0	0	0	0.00103	0	0	0.01277	0	0.00194	0	0.00106	0	0.01422	0.00034	0.0027	0.00134	0.00212	0	0.00139	0.00115	0.00235	0	0	0	0.00265
TCGA-E2-A15K	0	0	0.00142	0	0	0	0	0	0	0	0.13185	0.00422	0.00787	0.0065	0	0.21442	0	0	0	0	0.00086	0	0	0	0	0	0	0.0322	0	0	0	0	0.85737	0	0.1854	0	0	0.00973	2e-05	0	0.00275	0.01115	0.96928	0.04657	0.94967	0	0	0	0
TCGA-E2-A1LG	0.00627	0.01456	0.0202	0	0	0.00053	0	0	0	0.00769	0.00051	0.00634	0	0.00204	0.10401	0.00143	3e-05	0	0	0	0.00084	0	0	0	0	0	0	0	0	0	0	0	0	0	0	0	0	0	0	0	0.00326	0	0	0	0	0	0	0	0
TCGA-E2-A1LK	0.02046	0.00147	0.00453	0.00251	0.03145	0.00767	0	0	0	0.01072	0.00128	0.00094	0	0.00596	0.00253	0.00559	0	0	0	0.07496	0	0	0	0	0	0	0	0.005	0	0	0.02262	0	0.01178	0	0.00021	0	0.01938	0.00251	0.00359	0.00238	0.00533	0.00028	0.00425	0	0.00314	0	0	0	0.00586
TCGA-E2-A1LL	0.00445	0.00219	0	0	0	0.00284	0	0	0	0	0.00103	0	3e-05	0.00624	0.00555	0.00474	0	0	0	0	0	0.00514	0	0	0	0	0	0.00395	0.00175	0	0	0	0	0	0	0	0	0.00225	0	0	0.00348	0	0	0	0	0	0	0	0.00807
TCGA-E6-A1LZ	0.01751	0.01723	0	0	0	0.00509	0	0	0	0	0.01288	0.0062	0	0.00338	0.15715	0.06886	0	0	0	0	0.00623	0.00895	0	0	0	0	0	0.05636	0.00504	0	0	0	0	0	0	0	0	0	0	0	0.00706	0	0	0	0	0	0	0	0.00649
TCGA-E8-A418	0.00168	0.00078	0	0	0	0.00076	0.00019	0	0	0.00176	0.00011	0	0.00154	0.00143	0.00271	0.0003	0.00085	0	0	0	0	0	0.00161	0	0	0	0	0	0.00017	0	0	0	0	0	0	0	0.0117	0.00189	0.00215	0	0.00018	0	0	0	0	0	0	0	0.0016
TCGA-E9-A1NH	0.00449	0.00047	0.00526	0.0007	0.02049	0.00232	0	0	0	0.00488	0.0004	0.00042	0.00099	0.00296	0.00035	0.00037	0.00023	0	0	0	0.00021	0	0	0	0	0	0	0	0.0011	0	0.02255	0	0	0	0	0	0.01628	0.00221	0.00445	0.00087	0.00264	4e-05	0.0023	0.00081	0.00195	0	0	0	0.0038
TCGA-EB-A24D	0.02693	0	0	0	0	0.00546	4e-05	0.00819	0	0	0	0.00159	0.00746	0.0036	0.00027	0	0.00383	0	0	0	0.01129	0	0.03858	0	0	0	0	0	0.00306	0	0	0	0	0	0	0	0	0.01806	0	0	0	0	0	0	0	0	0	0	0.00053
TCGA-EE-A29B	0.03058	0	0	0	0	0.00202	0	0	0	0	0	0.00192	0	0.00675	0	0	0	0	0	0	0.01634	0.00085	0.0029	0	0	0	0	0	0	0	0	0	0	0	0	0	0	0.00149	0	0	0	0	0	0	0	0	0	0	0.00185
TCGA-EE-A2M5	0.06404	0	0	0	0	0.01	0	0	0	0	0	0	0	0.00112	0	0	0.00171	0	0	0	0	0	0.14772	0	0	0	0	0	0	0	0	0	0	0	0	0	0	0.04114	0	0	0	0	0	0	0	0	0	0	0.02592
TCGA-EE-A2MI	0.06528	0	0	0	0	0	0.00141	0	0	0	0	0.01551	0	0.01391	0	0	0.0073	0	0	0	0.0411	0	0.00898	0	0	0	0	0	0	0	0	0	0	0	0	0	0	0.00337	0	0	0	0	0	0	0	0	0	0	0
TCGA-EE-A3J5	0.0906	0	0	0	0	0	0	0	0	0	0	0	0	0.04665	0	0	0	0	0	0	0.02271	0	0.02779	0	0	0	0	0	0	0	0	0	0	0	0	0	0	0.00706	0	0	0	0	0	0	0	0	0	0	0.04078
TCGA-EE-A3JI	0.04585	0	0	0	0	0.00215	3e-05	0.00585	0	0	0	0.00408	0.00906	0.01072	0.00067	0	0.0045	0	0	0	0.02525	0	0.06085	0	0	0	0	0	0.0001	0	0	0	0	0	0	0	0	0.01906	0	0	0	0	0	0	0	0	0	0	0.00626
TCGA-EI-6917	0.41256	0	0	0	0	0.36491	0.00466	0	0	0	0	0.04321	0	0	0	0	0.01557	0	0	0	0.06384	0	0	0	0	0	0	0	0	0	0	0	0	0	0	0	0	0	0.00376	0	2e-05	0	0	0	0	0	0	0	0
TCGA-EJ-5503	0	0	2e-05	0	0	0	0	0	0	7e-05	0	0.00017	0	0	4e-05	0.0001	0	0.00573	0	0	0	0	0	0	0	0.00609	0	7e-05	0	0.01192	0	0.0017	0	0	0	0.00349	0.00025	0	0	0	0	5e-05	0	0	0	0	0	0.00629	4e-05
TCGA-EJ-5506	5e-05	0	0	0	0	2e-05	0	0	0	5e-05	0	0.00018	0	7e-05	0	3e-05	7e-05	0.00084	0	0	0	0	0	0	0	0.00151	0	3e-05	0	0	0	0.0019	0	0.00478	0	0	9e-05	0	0	1e-05	0	2e-05	0	8e-05	0	0.01381	0.00124	0	0.00011
TCGA-EJ-7791	0.00059	0	0.00049	0	0.00142	0.00028	0	0	0	0.00057	0	0	0	0.00082	7e-05	0.00043	2e-05	0.02783	0	1e-05	0	0	0.001	0	0	0	0.01586	0.00019	0	0.04248	0	0.0081	0	0.01891	0.00011	0.00381	0.00031	0.0007	0.00042	0.00016	0	0	0	0.00013	0	0	0	0.0071	0.00083
TCGA-EK-A2PK	0.01188	0.00155	0.00522	0	0	0.00582	0	0	0	0.0053	0.00078	0.00264	0.00019	0.00418	0.00288	0	0.00027	0	0	0	0	0	0	0	0	0	0	0	0	0	0	0	0	0	0	0	0	0.00122	0.00661	0.00024	0.0017	0	0.00174	0.00071	0.00418	0	0	0	0.00472
TCGA-EK-A2R9	0.01325	0.00518	0	0	0	0.00654	0	0	0	0	0.00206	0.00153	0	0.00286	0.00435	0.01002	0.00109	0	0	0	0	0.00494	0	0	0	0	0	0.00952	0.00208	0	0	0	0	0	0	0	0	0.00043	0	0	0.00161	0	0	0	0	0	0	0	0.0042
TCGA-EK-A2RE	0.00503	0.00016	0.00371	0	0	0.00262	0	0	0	0.01145	0.00198	1e-05	0.00213	0.00188	0.00067	0.00927	0.00085	0	0	0	0.00077	0.00477	0	0	0	0	0	0.00999	0.00103	0	0	0	0	0	0	0	0	0	0	0.0072	0.00121	0	0	0	0	0	0	0	0.00346
TCGA-EK-A2RL	0.01384	0.0017	0.00333	0.00596	0	0.00596	0	0	0	0.00669	0.00091	0.00136	0	0.00301	0.00041	0.00293	0	0	0	0	0	0	0	0	0	0	0	0.00264	0	0	0	0	0	0	0	0	0.01504	0.00022	0.00587	0.00516	0.00241	0	0.00586	0.00264	0.00404	0	0	0	0.0036
TCGA-EK-A2RM	0	0.0125	0	0	0	0.00419	0.00199	0.00178	0	0	0.02606	0	0.00061	0	0.01821	0.14795	0.00381	0	0	0	0.00335	0.10503	0	0	0	0	0	0.08368	0	0	0	0	0	0	0	0	0	0	0	0	0	0	0	0	0	0	0	0	1e-05
TCGA-EL-A3CV	0.00051	0	0.00068	0	0.00285	0.00012	0	0	0.00643	0.00042	0	0	0	0.00055	0.00016	0.00015	0	0.01535	0.07194	0.00059	0	0	0	0	0.00043	0.00883	0	0	0	0.0694	0.00319	0.00403	0	0.0058	0.0001	0.0021	0.00239	2e-05	0.00043	0	0.00026	2e-05	8e-05	0.00012	0.00026	0.17074	0.3193	0.00063	0.00042
TCGA-EL-A3CX	0.00064	4e-05	0.00065	0	0.00316	0.00024	0	0	0	0.00034	2e-05	0	0.00039	0.00025	4e-05	0	0	0	0.11666	0	1e-05	0	0.00013	0.01034	0	0	0.00254	0	0	0.0272	0.00222	0.00084	0	8e-05	0.00016	0.00573	0.00237	0.00053	0.00051	0	0	7e-05	0.00014	9e-05	0	0.00406	0.17681	0.00588	0.00028
TCGA-EL-A3H1	0.00227	0.00091	0	0	0	0.00086	0	5e-05	0	0	0.0001	0.00046	0	0.00083	0.00338	0.00018	0.00024	0	0	0	0	0	0.00017	0	0	0	0	0	0	0	0	0	0	0	0	0	0	0.00026	0.0008	0	0.00093	0	0	0	0	0	0	0	0.00068
TCGA-EL-A3MY	0.00158	0.0004	0.00363	0.00095	0.01841	0.00047	0	0	0	0.0022	0.00014	0	0.00088	0.0034	0.00028	0.00077	0	0	0	0.005	0.00019	0	0.0011	0	0.00021	0	0	0.00033	0.00057	0	0.00985	0	0.00132	0	0.00104	0	0.0076	0.00184	0.00123	0.00037	0.00242	0.0001	0.00035	0.00114	0.00015	0	0	0	0.00295
TCGA-EL-A3T0	0.00063	0	0.00097	0	0.00306	0.0004	0	0	0	0.00072	4e-05	2e-05	0.00027	0.0004	0.00012	0	0.00027	0.01017	0.06504	0.00257	0	0	0	0.01487	0	0	0.0016	0.00046	0	0.00766	0.00256	0.00575	0.00075	0.00426	0.00023	0.00379	0.0027	0.00024	0.00057	3e-05	0.00035	0.00017	0.00015	0.00018	0	0.03056	0.04862	0.00689	0.00045
TCGA-EL-A3TB	0.00137	0	0.00128	0.00055	0.00544	0.00036	5e-05	0	0	0.00077	1e-05	0.00027	0	0.00072	0.0001	0	0	0.00559	0.20057	0.00122	0	0	0.00068	0.00816	0	0	0.00565	0.00028	0.00029	0.0491	0.00434	0	0	0.01244	0.00044	0.00991	0.00378	0.00045	0.00064	0.00024	0.00049	0.00045	0.00016	0.00044	0	0.19527	0.14029	0.00038	0.0007
TCGA-EM-A22O	0.00246	0	0.00393	0.00053	0.01431	0.00081	2e-05	0	0	0.00191	0.0001	1e-05	0.00141	0.00192	0.00033	0.00081	0	0	0	0.0031	0.00018	0	0.00236	0	0	0	0	0.00028	0.00106	0	0.01241	0	0	0	0.00034	0.03615	0.01161	0.00221	0.0021	2e-05	0.00148	0	0	0.00012	0.00038	0	0	0	0.00217
TCGA-EM-A2CP	0.00013	0.00059	0.00056	0	0.00212	0.00028	0	0	0.00101	0.00026	3e-05	0	0.00031	0.00012	0.00049	0	0	0	3e-05	0.00036	3e-05	0	0.00086	3e-05	0	0	0	0.00025	0	0	0.00306	0.00535	0	0	0	0	0.00286	0	0.00082	0	0.0001	0	0	0	6e-05	0	0.11111	0.00407	0.0003
TCGA-EM-A2CU	0.00053	0.00029	0.00118	0.00017	0.00293	0.00021	0	0	0.01017	0.00044	3e-05	0	0.00012	0.00058	0.00068	4e-05	8e-05	0	0.19083	0.00051	0.00037	0	4e-05	0	0	0.01669	0	0	0	0	0.00119	0.01672	0	0.00103	0	0.01236	0.00379	0.00068	0.00039	0	0.0001	0	6e-05	0.00015	0.00022	0	0.00038	0	0.00049
TCGA-EM-A2OV	0.00174	0.00027	0.00185	0.00043	0.00763	0.00086	0	0	0	0.00155	0.00011	0	0	0.00081	1e-05	0.00052	1e-05	0.0101	0	0.00514	0	0	0	0	0	0.01921	0	0	0	0.05017	0.00464	0	0	0.02006	0.00046	0	0.00483	2e-05	0.0009	0.00023	0.00069	0.00023	0	0.00059	0.0005	0	0	0	0.00107
TCGA-EM-A2OW	0.00066	0.00017	0.00126	0.00019	0.0047	0.00029	0	0	0	0.00073	3e-05	6e-05	0	0.00054	0.00018	0	0	0.00516	0.00027	0.00143	0.00015	0	0	0	0	0	0	0	0.00041	0.04398	0.00384	0.00742	0.00023	0.00728	0.0004	0.00535	0.0038	0.0006	0.00053	4e-05	0.00038	0.00014	0.00015	0.00053	0.00013	0.04258	0.14067	0	0.00061
TCGA-EM-A3AL	0.00138	0	0.00081	0.00012	0.00465	0.00068	0	0.00013	3e-05	0.00059	5e-05	0	0.00026	0.00022	4e-05	0	0.00075	0.00323	0.00247	0.00261	0	0	4e-05	0.00506	0	0	0.00079	0.00023	0.00088	0	0.00635	0.00433	0	0.00581	0	0.00722	0.00268	0.00105	0.00103	0.00012	0.00029	2e-05	0	0	0	1e-05	0.09218	0.00076	0.00057
TCGA-EM-A3AQ	0.00053	0	0.00108	0.00038	0.00362	0.00041	3e-05	0.00021	0.00532	0.00089	2e-05	0	0.0001	0.0006	0.00034	0.00011	0.00024	0	0.05694	0.00249	0.00033	0	0.0003	0.00175	0	0	0.0006	0.00028	0.00054	0.04189	0.0025	0	0	0.01215	0.0002	0.0182	0.00502	0.0011	0.00064	0.00016	0.00011	7e-05	0	0.00012	0	0.00885	0.01266	0.01016	0.00071
TCGA-EO-A1Y8	0.01347	0.00421	0	0	0	0.00565	0	0	0	0	0.00798	0	0.00468	0.00222	0.01472	0.04362	0.00153	0	0	0	0.00331	0.00831	0	0	0	0	0	0.04223	0.00278	0	0	0	0	0	0	0	0	0	0	0	0.00206	0	0	0	0	0	0	0	0.00729
TCGA-EP-A2KB	0	0	0	0	0	0.00036	0	0	0	0.02102	0.00136	0	0.00205	0.01764	0.00234	0.00757	0.00112	0	0	0	0.00749	0.00426	0.00526	0	0	0	0	0.00855	0.00257	0	0	0	0	0	0	0	0	0.00768	0.0093	0.00448	0.01557	0	0	0	0	0	0	0	0.01781
TCGA-ER-A19E	0.01492	0	0	0	0	0.00342	0	0.00167	0	0	0	0	0.00503	0.00431	0.00123	0	0.00132	0	0	0	0.01088	0.00816	0.02979	0	0	0	0	0.00313	0.00429	0	0	0	0	0	0	0	0	0.0119	0	0	0	0	0	0	0	0	0	0	0.00487
TCGA-ER-A19T	0.00086	0	0.00403	0	0.00398	0.00019	0	0	0.02806	0.00316	0	0	3e-05	0.00264	0.00097	0.00045	0.00085	0.05417	0	0	0	0	0.00449	0.01424	0.00376	0.01415	0.00209	0.00086	0	0	0	0	0	0.06431	0	0.07071	0.01278	0.0027	0.00094	0.00069	0	0	0	0.00033	0	0	0	0.01352	0.00299
TCGA-ER-A2NF	0.00084	0	0	0	0	0.00027	0	0	0	0	0	0.00021	0.0011	0.00073	3e-05	0	0.00041	0	0	0	0.00043	0	0.00226	0	0	0	0	0	0	0	0	0	0	0	0	0	0	0.00146	0	0	7e-05	0	0	0	0	0	0	0	0.00049
TCGA-ER-A3ES	0.00105	0	0.00024	0	0.00119	0.00079	0	0	0	0.00026	0	0	0.00054	0.00045	0.00013	0	0.00063	0	0	0	0	0	0.00169	0.00507	0	0	0.00393	0	0	0.00624	0.00176	0	0	0.00866	0	0.01299	0.0019	0.00181	0.00114	1e-05	0	0	4e-05	0.00033	0	0	0	0.01586	0.00041
TCGA-ES-A2HT	0	0	0	0	0	0	4e-05	0	0	0.01636	0.00081	0	0.00214	0.01411	0.0022	0.00894	0	0	0	0	0.00364	0.00677	0.00392	0	0	0	0	0.01036	0	0	0	0	0	0	0	0	0	0.00787	0.00646	0.00627	0.013	0	0	0	0	0	0	0	0.01426
TCGA-EW-A1J5	0.01028	0.15538	0	0	0	0	0	0	0	0	0.00276	0.03145	0	0	0.21379	0.00567	0.00018	0	0	0	0	0	0	0	0	0	0	0	0	0	0	0	0	0	0	0	0	0	0.02076	0	0.00359	0	0	0	0	0	0	0	0
TCGA-EW-A1P8	0.00406	0.00076	0.00876	0	0.02962	0.00219	0	0	0	0.0062	0.00046	0.00231	0.00034	0.00325	0.00293	0	0	0	0	0.01629	0.00079	0	0	0	0	0	0	0	0	0	0.02079	0	0	0	0	0.06546	0.03433	0	0.00483	0.00042	0.00258	0.00254	0.00327	0.00013	0.00157	0	0	0	0.00466
TCGA-EW-A1PB	0.00593	0.01111	0	0	0	0.00069	0	0	0	0	0.00124	0.00215	0.00027	0.00519	0.06441	0.00376	0.00145	0	0	0	0.00071	0	0.00156	0	0	0	0	4e-05	0	0	0	0	0	0	0	0	0	0.00642	0	0	0.00502	0	0	0	0	0	0	0	0.00392
TCGA-EW-A1PC	0.00601	0.02492	0	0	0	0.00309	0	0	0	0	0.00203	0.00441	0	0.01145	0.01522	0.00662	0	0	0	0	1e-05	0	0	0	0	0	0	0.00603	0	0	0	0	0	0	0	0	0	0	0	0	0.01416	0	0	0	0	0	0	0	0.01246
TCGA-EW-A1PH	0.00836	0	0.01377	0	0	0.00394	0	0.00104	0	0	0.00066	0.00178	0.00041	0.00726	0.00984	0.00043	2e-05	0	0	0	0.00068	0	0	0	0	0	0	0	0.00303	0	0	0	0	0	0	0	0	0.00197	0.0037	0	0.00489	0	0	0	0	0	0	0	0.00799
TCGA-EW-A3U0	0.0039	0	0.05881	0.01435	0.0738	0.00239	0	0	0	0.0422	0.0026	0	0	0.0085	0.01471	0.01899	0	0	0	0.06893	1e-05	0.01491	0.00013	0	0.01052	0	0	0.01193	0	0	0.03826	0	0	0	0.00451	0	0.23672	0.00273	0.00574	0.00944	0.00467	0	0	0	0.01026	0	0	0	0.01786
TCGA-EX-A1H5	0.01435	0.00503	0.00505	0.00285	0.03868	0.00685	0	0	0	0.00909	0.00122	0	0	0.00649	0.00306	0.00426	0.00096	0	0	0	0	0	0	0	0	0	0	0	0	0	0	0	0	0	0.00068	0	0.01694	0	0.00606	0.00135	0.00718	0.0021	0.00246	0.002	0.00715	0	0	0	0.00721
TCGA-EY-A1GS	0	0.08842	0	0	0	0	0	0	0	0	0.03776	0.0066	0	0	0.19859	0.22694	0	0	0	0	0	0.2569	0	0	0	0	0	0.02593	0	0	0	0	0	0	0	0	0	0	0	0	0	0	0	0	0	0	0	0	0
TCGA-EY-A1GW	0.01652	0	0.00606	0.00204	0.02958	0.0073	0	0	0	0.00864	0.00116	0	1e-05	0.00505	0.00219	0.00055	0.00179	0	0	0	0	0	0	0	0	0	0	0	0	0	0	0	0	0	0.00067	0	0	0.00027	0.00433	0.00233	0.00319	0	0.00247	0.0011	0.00571	0	0	0	0.00579
TCGA-EZ-7264	0.00126	0	0	0	0.00574	0.00076	0	0	0	0.00014	0	0.00029	0.00039	0.00143	0.00012	0	0	0.01567	0	0	0	0	0.00146	0	0	0	0.02031	0	0	0	0.00188	0	0	0.04132	0	0	0	0.00218	0.00118	0	6e-05	0	0	0	0	0	0	0	0.00112
TCGA-F1-6875	0.0407	0.00198	0	0	0.03588	0.01713	0	0	0	0.01346	0.00211	0.00173	0	0.00816	0.00294	0.00376	0.00308	0	0	0	0	0	0	0	0	0	0	0.00552	0.0002	0	0	0	0	0	0	0	0	0.00885	0.00458	0.00183	0.00597	0	0	0	0	0	0	0	0.00851
TCGA-F5-6814	0.02052	0	0	0	0	0	0	0	0	0	0	0	0.00655	0.0007	0	0	0.0005	0	0	0	0.00292	0	0.19747	0	0	0	0	0	0	0	0	0	0	0	0	0	0	0.05534	0	0	0.00041	0	0	0	0	0	0	0	0
TCGA-FD-A3N5	0	0	0.08796	0	0	0	0	0.00594	0	0.0494	0.00321	0	0.02311	0.06775	0.0231	0.01748	0	0	0	0	0.01699	0.0072	0.01631	0	0	0	0	0.00563	0.01606	0	0	0	0	0	0	0	0	0.03315	0.02575	0.00351	0.05137	0	0	0	0	0	0	0	0.05898
TCGA-FD-A3N6	0.0179	0.00746	0	0	0	0.00868	0	0.00212	0	0	0.00207	0.00483	7e-05	0.00454	0.03086	0.00777	0.00456	0	0	0	0	0	0	0	0	0	0	0.00966	0.0002	0	0	0	0	0	0	0	0	0.00553	0	0	0.00486	0	0	0	0	0	0	0	0.00506
TCGA-FF-8041	0.02493	0.00357	0	0	0	0.01581	0	0.00252	0	0	0.00312	0	0.00549	0.01429	0.0057	0.00174	0.012	0	0	0	0.00153	0	0.00879	0	0	0	0	0	0.01068	0	0	0	0	0	0	0	0	0.01233	0	0.00124	0.00747	0	0	0	0	0	0	0	0.01728
TCGA-FF-8042	0.02099	0	0	0	0	0.01467	0.00069	0.00822	0	0	0.00188	0	0.00563	0.01887	0.01547	0	0.00841	0	0	0	0.0104	0	0.01244	0	0	0	0	0	0.01181	0	0	0	0	0	0	0	0	0.02512	0	0	0.00077	0	0	0	0	0	0	0	0.01889
TCGA-FF-8043	0.01606	0	0	0	0	0.00864	0	0	0	0	0.00229	0	0.00518	0.00794	0.00169	0.00354	0.00417	0	0	0	0.00217	0	0.00897	0	0	0	0	0.00213	0.00517	0	0	0	0	0	0	0	0	0.01216	0	0.00258	0.00378	0	0	0	0	0	0	0	0.01014
TCGA-FF-8046	0.00967	0	0	0	0	0.00443	0	0.00035	0	0	0.00112	0.00015	0.00171	0.0089	0.001	0.00155	0.00424	0	0	0	0.00193	0	0.00629	0	0	0	0	0	0	0	0	0	0	0	0	0	0.02439	0.00803	0	0.00092	0.00717	0	0	0	0	0	0	0	0.0087
TCGA-FF-8047	0.01804	0	0	0	0	0.01167	0	0.00096	0	0	0.00167	0	0.00247	0.00754	0.00143	0.00191	0.00617	0	0	0	0.00091	0	0.00826	0	0	0	0	0	0.00729	0	0	0	0	0	0	0	0	0.00895	0	0.00097	0.00348	0	0	0	0	0	0	0	0.01032
TCGA-FF-8061	0.00709	0	0	0	0.1158	0.00338	0	0.002	0	0.01375	0.00173	0	0.00546	0.01778	0.00246	0	0.00125	0	0	0	0.00576	0	0.0098	0	0	0	0	0	0.00754	0	0	0	0	0	0	0	0.05744	0.01206	0.00097	0.00108	0.01633	0	0	0	0	0	0	0	0.01988
TCGA-FF-8062	0.01408	0	0	0	0.08324	0.00501	0	0	0	0.01996	0.00246	0.00095	0	0.01581	0.01073	0.00666	0.00425	0	0	0	0.00064	0	0.00574	0	0	0	0	0.00338	0	0	0	0	0	0	0	0	0.097	0.00999	0.00381	0.00254	0.01286	0	0	0	0	0	0	0	0.01608
TCGA-FS-A1ZK	0.06562	0	0	0	0	0.00978	0	0.02459	0	0	0	0	0.03291	0.00136	0.00135	0.00102	0.00175	0	0	0	0	0	0.15775	0	0	0	0	0	0	0	0	0	0	0	0	0	0	0.04797	0	0	0	0	0	0	0	0	0	0	0.00172
TCGA-FS-A1ZU	0.00158	0	0	0	0.00563	0.00143	0	0	0	0.00133	0	0	0	0.00208	0.00023	0	0.00143	0	0	0	0	0	0.00322	0	0.00297	0	0	0.00044	0	0	0.00548	0	0	0.05489	0	0	0.00422	0.00228	0.00254	8e-05	0	0	0	0.00123	0	0	0	0	0.00225
TCGA-FT-A3EE	0.00782	0.00768	0	0	0	0.0033	0	0.00071	0	0	0.00092	0.00144	0.00754	0.01427	0.01587	0.00292	0.00088	0	0	0	0.00454	1e-05	0.00687	0	0	0	0	0	0.00381	0	0	0	0	0	0	0	0	0.01397	0	0	0.00965	0	0	0	0	0	0	0	0.01244
TCGA-FX-A2QS	0.01085	0.00399	0	0	0	0.00417	0	0	0	0.00914	0.00066	0	0.00053	0.00328	0.00609	0.00592	0	0	0	0	0.00105	0	0	0	0	0	0	0.00515	0	0	0	0	0	0	0	0	0	0.00222	0.00612	0.0001	0.00205	0	0	0	0	0	0	0	0.00433
TCGA-FX-A3NJ	0.00238	0	0.00354	0.00156	0.01343	0.00118	0	0	0	0.00282	0.00016	0	0	0.00148	0.00057	0.00145	0	0	0	0.01062	0.00029	0	0	0	0	0	0	0.00044	0.00047	0	0.01054	0	0.00203	0	0.00175	0.02345	0.01436	0	0.00218	0.00118	0.00053	0.00072	0.00069	0.00085	0.00069	0	0	0	0.00204
TCGA-FX-A3RE	0.00715	0	0.02298	0.00512	0	0.00246	0	0	0	0.01817	0.00158	0	0	0.00567	0.00619	0.00759	0	0	0	0	0	2e-05	0	0	0	0	0	0.00751	0	0	0	0	0	0	0	0	0	0.00224	0.00391	0.00432	0.0046	0	0	0	0	0	0	0	0.00808
TCGA-FX-A48G	0.00199	0.00081	0.00598	0.00106	0.01436	0.00048	0	0	0	0.00391	0.00024	0	0	0.00262	0.00233	0.00138	0	0	0	0	0	0	0	0	0	0	0	0.00067	0	0	0.01004	0	0	0	0	0	0.02118	0.00208	0.00136	0.00068	0.00302	0	0.00027	0.00011	0	0	0	0	0.00262
TCGA-G9-6336	0.00148	0	0	0.0001	0	0.00068	0	0	0	0.00051	0	0.00019	0	0.00048	4e-05	0.00027	0.00046	0.02112	0	0	0	0	0.00121	0.01239	0.00055	0.00085	0.00585	0.00042	0	0.0659	0	0.01684	0	0.00175	0	0	0	0.00103	0.00066	0.00013	0	0.00049	0	6e-05	0	0	0	0.01214	0.00051
TCGA-G9-6365	0.0018	0	0	0	0.00075	0.00089	0	0	0.00049	0.00044	0	0.00075	0.00036	0.00098	5e-05	6e-05	0.0008	0	0	3e-05	0	0	0.00132	0.01951	0	0	0.03069	0	0	0	0	0	0	0	0.00016	0	0	0.00136	0.00067	4e-05	0	0.00029	9e-05	0.0009	0	0	0	0	0.00112
TCGA-G9-6370	0	0	0	0	0	0	0	0	0.00091	3e-05	0	0	0	0	0	4e-05	0	0.00565	0	0	0	0	0	0.00084	0	0	0	9e-05	0	0	0	0.00068	0	0	0	0	1e-05	0	0	2e-05	0	0	0	0	0	0	0	0.00283	9e-05
TCGA-G9-7522	0.00052	0	0	0	0.00059	0.00033	0	0	0	0.00017	0	0	0.00022	0.00042	4e-05	0	0.00067	0.01365	0	0	0	0	0.00086	0.01205	0.00046	0.00682	0.02453	0.00019	0	0.02443	0	0.00564	0	0.01206	0	0.00313	0.0008	0.00094	0.00038	4e-05	0	0	0	0	0	0	0	0.00692	0.00051
TCGA-GD-A2C5	0.00896	0.02271	0	0	0	0.00256	0	0.0043	0	0	0.00191	0.01025	0.00222	0.01069	0.09522	0.00711	0.00084	0	0	0	0.00476	0.00441	0.00154	0	0	0	0	0.00341	0.00462	0	0	0	0	0	0	0	0	0.00769	0	0	0.00912	0	0	0	0	0	0	0	0.00699
TCGA-GI-A2C9	0.00689	0	0.04635	0.01297	0	0.00224	0	0	0	0.03217	0.00177	0	0	0.01262	0.01354	0.01219	0.00132	0	0	0	0	0	0	0	0	0	0	0.00652	0	0	0	0	0	0	0	0	0	0.00775	0.00338	0.00591	0.01134	0	0	0	0	0	0	0	0.0172
TCGA-GL-A4EM	0	0	0.00266	0.00035	0.00147	0	0	0	0.01389	0.00236	0	0	0	0.00251	0.0006	0.00094	0	0.01133	0	0	0	0	0.00257	0	8e-05	0	0.04751	0.00063	0	0	0	0.0244	0	0.05315	0.00046	0.04291	0.00793	0	0	0.00071	0	2e-05	0	0	0	0	0	0.00503	0.00234
TCGA-GM-A2DF	0.00571	0	0.00971	0	0.02726	0.00224	0	0	0	0.00625	0.0005	0.00105	0.00056	0.00386	0.00613	0	0	0	0	0.00438	0	0	0	0	0	0	0	0	0	0	0	0	0	0.07567	0	0	0.0381	0	0.00183	9e-05	0.00194	0	0.00127	0.00119	0.00343	0	0	0	0.0045
TCGA-GM-A3XL	0.00662	0.00123	0	0	0	0.00232	0	0	0	0.0157	0.001	0.00057	0.00117	0.00844	0.02648	0.00362	0	0	0	0	0.00137	0.0031	0.00279	0	0	0	0	0	0	0	0	0	0	0	0	0	0	0.00396	0	0	0.00594	0	0	0	0	0	0	0	0.00878
TCGA-GN-A266	0.19438	0	0	0	0	0.02527	0	6e-05	0	0	0	0.00783	0.01663	0	0	0.0051	0.0012	0	0	0	0.08368	0.04739	0.18543	0	0	0	0	0.01202	1e-05	0	0	0	0	0	0	0	0	0.04853	0	0	0	0	0	0	0	0	0	0	0
TCGA-GN-A26C	0.11877	0	0	0	0	0.01962	0.00045	0.02316	0	0	0	0.00798	0.0378	0.00313	0	0	0.00164	0	0	0	0.04847	0	0.12159	0	0	0	0	0	0	0	0	0	0	0	0	0	0	0.03959	0	0	0.0026	0	0	0	0	0	0	0	0
TCGA-H4-A2HQ	0	0.02394	0	0	0	0	0	0	0	0	0.00514	0.01474	2e-05	0.04038	0.16533	0.03634	0	0	0	0	0.00826	0.02626	0.00719	0	0	0	0	0.02145	0	0	0	0	0	0	0	0	0	0.0115	0	0	0.03227	0	0	0	0	0	0	0	0.03607
TCGA-HB-A43Z	0.00242	0	0.01131	0	0.02695	0.00085	0	0	0	0.00641	0.00027	0	0	0.00345	0.00505	0.00248	0.00079	0	0	0	0	0	0	0	0.00381	0	0	0.00117	0	0	0	0	0	0	0	0	0.04435	0.00215	0.00178	0.00031	0.00329	0	0	0	0	0	0	0	0.00416
TCGA-HB-A5W3	0.00354	0	0.00632	0	0.0151	0.0013	0	0.00039	0	0.0038	0.00033	0	8e-05	0.0027	0.0023	0.00199	0.00061	0	0	0.00705	0	0.00168	0.00025	0	0.00248	0	0	0	0.00117	0	0	0	0	0	2e-05	0	0.02174	0.00186	0.00173	0.00027	0.00225	0	0	0	0.00221	0	0	0	0.00272
TCGA-HC-7075	0.00056	0	0.00088	0	0.00048	0.00102	0	0	0	0.00103	0	0	0.00011	0.00106	8e-05	8e-05	0.00132	0.01496	0	0	0	0	0.00117	0	0	0.02247	0	0.00035	0	0	0	0.01694	0	0.0169	0.00037	0.00513	0.0028	0.00085	0.00078	0.00028	0	0	0	0.00135	0	0	0	0	0.00114
TCGA-HC-7079	0	0	0	0	0.00013	0	0	0	0	0	0	0	0	4e-05	0	0	0	0.00645	0	0	0	0	0	0.00283	0	0.00123	0	5e-05	0	0	0	0.00183	0	7e-05	0	0	0	0	0	0	0	0	0	0	0	0	0	0.00117	6e-05
TCGA-HC-7233	0.00078	0	0	0.00017	0.00363	0.00035	0	0	0	0.00089	0	8e-05	0	0.00151	1e-05	0.00081	0.00042	0.00369	0	0.00054	0	0	0.00121	0.03602	3e-05	0.02277	0.02306	0.00083	0.00019	0	0	0.0133	0	0.04654	0.00014	0.00537	0.0006	0	0.00043	0.00032	0	0.00068	5e-05	0	0	0	0	0.01786	0.00183
TCGA-HC-7737	0.00062	0	0	0	0.00175	0.00018	0	0	0.00499	0.0003	0	0.0001	0	0.0008	6e-05	4e-05	0.00025	0	0	0	0	0	0.00095	0	0	0.01997	0.01713	0	0	0.1162	0	0.00554	0	0.01856	3e-05	0.00234	0.00112	0.00065	0.00019	0.00011	0	0	0	0.00034	0	0	0	0.01105	0.00068
TCGA-HC-7744	0.00141	0	0	0	0.00058	0.00068	0	0	0	0.00038	0	0.00075	0.00042	0.00063	0.00016	9e-05	0.00089	0	0	0	0	0	0.00136	0.0097	0	0	0	0	0	0.00757	0	0.00462	0	0.01564	0	0.00337	0.00083	0.0015	0.00067	2e-05	6e-05	0	0	0.00059	0	0	0	0.01441	0.0006
TCGA-HD-7753	0.00564	0	0.03747	0	0	0.00213	0	0.0002	0	0.03042	0.00245	0	0.00515	0.01565	0.01143	0.01454	0.00068	0	0	0	0.00683	0.00512	0.00735	0	0	0	0	0.01265	0.00186	0	0	0	0	0	0	0	0	0.01308	0.00638	0.00699	0.00861	0	0	0	0	0	0	0	0.01708
TCGA-HE-A5NF	0.00021	0	0.00255	0	0.00255	0	0	0	0	0.00232	0	0	0	0.00284	0.0005	0.00063	0.00048	0.05988	0	0	0	0	0.00284	0.02005	0.00523	0.07205	0.06537	0	0	0	0	0.05722	0	0.05332	0	0.0309	0.00652	0	0	0.00053	0	0	0	0	0	0	0	0.00019	0.00284
TCGA-HI-7169	0.00154	0	0	0	0	0.00133	0	0	0.00517	0.00055	0	0.00028	0	0.00094	4e-05	0.00033	0.00171	0.01374	0	0	0	0	0.0016	0.01628	0.00026	0	0	0.00065	0	0	0	0.01916	0	0.00386	0	0.00019	0	0.00173	0.00129	3e-05	0	0.00048	0.00018	0	0	0	0	0.00272	0.00086
TCGA-HT-7695	0.00082	0	0	0	0.00241	0.0005	0	0	0.00091	0	0	0	0	0.00079	0	0	9e-05	0	0	0	0	0	0.00111	0	0	0	0.01457	0	9e-05	0.20834	0.0001	0	0	0.01524	0	0.00101	0	0.0011	0.00081	0	0	0.00023	0	0	0	0	0	0	0.00056
TCGA-HU-8245	0.01591	0.00257	0	0	0	0.00789	0	0	0	0	0.0015	0.00213	0	0.00817	0.00318	0.00423	0.00565	0	0	0	0	0	0	0	0	0	0	0.00417	0	0	0	0	0	0	0	0	0	0.00305	0	0	0.00626	0	0	0	0	0	0	0	0.00885
TCGA-HU-A4H0	0.04994	0.00205	0	0	0.12904	0.0208	0	0	0	0.04441	0.00598	0	0.01276	0.02516	0.00679	0.02875	0.01067	0	0	0	0.00215	0	0.00283	0	0	0	0	0.02155	0	0	0	0	0	0	0	0	0	0.0196	0	0.01021	0.00975	0	0	0	0	0	0	0	0.02644
TCGA-IE-A4EI	0.00222	0.0004	0.00577	0.00147	0.02111	0.0012	0	0	0	0.00364	0.00026	0	0.0006	0.00248	0.00089	0.00166	0.00081	0	0	0	0.0004	0.00084	0	0	0	0	0	0.00115	0.00122	0	0.0143	0	0	0	0.00112	0	0	0.00153	0.00226	0.00057	0.00201	0	0.00053	0	0	0	0	0	0.0029
TCGA-IE-A4EK	0.0049	0	0.00765	0.0012	0.01679	0.00186	0	0	0	0.00466	0.00027	0.00027	0	0.00244	0.00095	0.00175	0	0	0	0.01261	0	0	0	0	0.0062	0	0	0.00163	0	0	0.00958	0	0	0	0.00112	0	0.02316	0.0012	0.00168	0.00106	0.0017	4e-05	0	8e-05	0.00149	0	0	0	0.00309
TCGA-IF-A4AJ	0.00462	0	0.0094	0	0.03229	0.00206	0	0	0	0.00617	0.00043	0	0.00204	0.00371	0.00195	0.00291	0	0	0	0	0	0	0	0	0	0	0	0.00127	0.00119	0	0	0	0	0	0	0	0.03308	0.00297	0.00538	0.00076	0.00141	0	0	0	0	0	0	0	0.00431
TCGA-IS-A3K7	0.00069	0	0.0221	0	0.05803	0.00199	0.00066	0	0	0.0117	0.00099	0	0.00193	0.0053	0.00443	0.00708	0	0	0	0	0	0.00342	0.00456	0	0	0	0	0.00225	0.00604	0	0	0	0	0	0	0.15744	0.0734	0	0.01283	0.00054	0.00429	0	0	0.00324	0	0	0	0	0.00804
TCGA-IS-A3KA	0.00404	0.00107	0.01374	0.00415	0	0.00197	0	0	0	0.01117	0.00076	0.00036	0	0.00393	0.00292	0.00585	0.00095	0	0	0	0	0.00166	0	0	0	0	0	0.00387	0	0	0	0	0	0	0	0	0	0.00185	0.00462	0.00251	0.00222	0	0.00051	0	0	0	0	0	0.0058
TCGA-IW-A3M4	0.00236	0.00028	0.00394	0.00229	0.0107	0.00084	0	0	0	0.00437	0.00033	0.00034	0.0013	0.0017	0.00073	0.0025	0	0	0	0	0	0	0	0	0	0	0	0.00287	0	0	0.00466	0	0	0	0	0	0.01434	0.0003	0.00149	0.00094	0.00231	0	0.00051	0.0002	0	0	0	0	0.00222
TCGA-IW-A3M5	0.00581	0	0.00538	0.00121	0.01567	0.00217	0	0	0	0.00437	0.00032	0	0	0.00268	0.00273	0.00133	2e-05	0	0	0.0095	0	0	0	0	0.00052	0	0	0.00137	0	0	0	0	0	0	0	0	0.02038	0.00204	0.00028	0.00065	0.00186	0.00026	0.00089	0.00057	0.00192	0	0	0	0.00234
TCGA-K1-A3PN	0.00273	0	0.0056	0.00098	0.02325	0.00109	0	6e-05	0	0.00307	0.00018	0	0.0011	0.00247	0.00165	0.00131	0.00063	0	0	0	0	0	0	0	0.00382	0	0	0.0008	0	0	0	0	0	0	0	0	0.01959	0.00104	0.0033	0.00042	0.00206	0.00031	0.00052	0.00014	0	0	0	0	0.00276
TCGA-KL-8323	0.00112	0	0	0	0.00181	0.00059	0	0	0.00957	0.00035	0	0.00091	0.00042	0.00091	0.00011	0	0.00122	0.0087	0	0	0	0	0.00181	0.01884	0	0.00675	0.01755	0.00016	0	0	0	0.00373	0	0.01689	5e-05	0.0059	0.00075	0.00256	0.0011	0.00019	0	0.00014	0	0.0006	0	0	0	0.00832	0.00063
TCGA-KL-8325	0.00171	0	0	0	0.00092	0.0007	0	0	0.00436	0.00016	0	0.00052	0	0.00072	4e-05	0.00016	0.00055	0.01459	0	0	0	0	0.00086	0	0	0.02043	0.01257	0.00012	0	0	0	0.00602	0	0.01681	0	0.00333	0	0.00128	0.0007	9e-05	0	0	0	5e-05	0	0	0	0.00537	0.00053
TCGA-KL-8326	0	0	0.00069	0	0.00062	0.00013	0	0	0.00088	0.00065	0	0.00019	0.00014	0.00033	3e-05	0.00014	0.00071	0	0	0	0	0	0.0016	0.01645	0	0	0.00908	0.0003	0	0.13708	0.00149	0.00695	0.00061	0.01152	9e-05	0.00059	0.00188	0.0015	0.00068	0.00012	0	0	0	0	0	0	0.00012	0.01451	0.00065
TCGA-KL-8327	0.00083	0	0.00036	0	0.0002	0.00048	0	0	0	0.00039	0	4e-05	0.00045	0.00023	5e-05	0.00027	0.00042	0	0	0	0	0	0.00069	0	0	0.00277	0.00284	0.00023	0	0.16258	0.0015	0.00456	0	0.00864	0	0.00391	0.001	0.00072	0.00062	6e-05	0	0	0	0	0	0	0	0	0.00036
TCGA-KL-8341	0.00269	0	0.00057	0	0.0011	0.00132	0	0	0.01742	0.0006	0	0.00036	0	0.00067	0.00015	0.00034	0.00124	0.00107	0	0	0	0	0.00214	0	0	0.02012	0	0.0002	0	0	0.00147	0.00305	0	0.00383	0.00014	0.01121	0.00246	0.002	0.00134	0	0	0.00014	0	0	0	0	0	0.00527	0.00069
TCGA-KL-8342	0.00066	0	0	0	0.00063	0.00035	0	0	0.00948	0.0003	0	0.00023	0.00021	0.00051	2e-05	4e-05	0.0002	0.0072	0.02618	0	0	0	0.00104	0.00108	0	0.00225	0	0.00016	0	0.10017	0.00029	0.00452	0	0.01549	0	0	0	0.00039	0.00041	0	0	0.00025	0	0.00027	0	0	0	6e-05	0.00046
TCGA-KL-8346	0.00216	0	0	0.0003	0	0.00091	0	0	0.00088	0.00046	0	0.00042	0	0.0004	9e-05	0.00042	0.00108	0.0032	0	0	0	0	0.00084	0.01739	0	0.01184	0	0.00027	0	0	0	0.00184	0	0.0003	1e-05	0.00522	0	0.0018	0.00063	0.00018	0	0.00019	0	0.0002	0	0	0	0	0.00041
TCGA-KM-8438	0.00116	0	0.00018	0.00032	0.00098	0.0009	0	0	0.00447	0.00038	0	0.00045	0.0009	0.00066	8e-05	0.00026	0.00171	0.00979	0	8e-05	0	0	0.00177	0	0	0	1e-05	0	0	0	0	0	0	0.00198	0	0.00733	0.00114	0.00114	0.00105	0.00025	0	0	0	0.00083	0	0	0	0	0.00055
TCGA-KM-8440	0.00052	0	0.00031	0.00021	0	0.00033	0	0	0.01011	0.00038	0	7e-05	0	0.00028	0	0.00024	0	0	0.03797	0.00037	0	0	0.00062	0.00902	0	0.00558	0.00934	0.00032	0	0.02083	0	0	0	0.00373	0.00024	0.0008	1e-05	0.00039	0.00035	0.00014	0	0	0	0	0	0.04515	0	0.00896	0.00029
TCGA-KM-8476	0.00152	0	0	0	0	0.00095	0	0	0	0.00022	0	0.00042	0	0.00029	0	0	0.0008	0	0	0	0	0	0	0.02462	0	0.01747	0	0	0	0	0	0.01825	0	0	0	0.00199	0	0.00063	0.00051	0	0	0	0	0	0	0	0	0	0.00035
TCGA-KM-8477	0.00042	0	0.00064	0	0.00127	0.00014	0	0	0	0.00028	0	0.00019	0	0.0005	6e-05	6e-05	0.0001	0.004	1e-05	0	0	0	0.00117	0	0.00017	0.01635	0	0	0	0.08466	0.00112	0.00775	0	0.01054	0	0.00729	0.00124	0.00061	0.00048	7e-05	0	0	0	0	0	0	0	0.00234	0.00062
TCGA-KM-8639	0.00076	0	0.00044	0	0.00282	0.00028	0	0	0.00408	0.00049	0	0	0	0.00103	9e-05	0.00024	0.00023	0.0104	0.02599	0	0	0	0	0	0.00067	0.01513	0.00829	0	0	0.00192	0	0.01139	0	0.02624	8e-05	0.00405	0.00058	0.00042	0.00013	0.0002	0	0.00015	0	0.0001	0	0.24719	0	0	0.00087
TCGA-KN-8418	0.00078	0	0.00035	0	0.00077	0.00025	0	0	0.00634	0.00065	0	0.00032	0	0.00051	7e-05	0.00038	0.00055	0.00539	0	0	0	0	0.00064	0.01277	0.0002	0.0093	0.00058	0.00046	0	0.10574	0.00142	0.00777	0	0.01005	0.00019	0.00579	0.0015	0.00052	0.00031	0.0002	0	0	0	0.00012	0	0	0	0.00872	0.0005
TCGA-KN-8419	0.00119	0	0	0	0	0.00087	0	0	0.00057	0.00013	0	0.00022	0	0.00026	2e-05	0	0.00177	0	0	0	0	0	0.0012	0	0.00133	0	0	0	0	0.04715	0	0.01977	0	2e-05	0.00017	0.00173	0	0.00047	0.00081	9e-05	0	0	9e-05	0.0004	0	0	0	0.00399	0.00036
TCGA-KN-8421	0.00057	0	0.00017	0	0.00224	0.00037	0	0	0.00204	0.00039	0	0	0	0.00069	6e-05	0	0.0003	0.00433	0	0	0	0	0.00146	0	0	0.00371	0	0.0002	0	0.11548	0	0.00103	0	0.017	0	0.00133	0.00062	0.00062	0.00041	7e-05	0	0	0	0	0	0.05375	0	0.00259	0.00064
TCGA-KN-8422	0.00032	0	0.00052	0	0	0.00018	0	0	0.00995	0.00042	0	0	0	0.00018	0	0.00021	0.00022	0	0.0033	0.00055	0	0.00061	0.00053	0.01714	0	0.01055	0.00249	0.0003	0	0.08537	0.00057	0.00879	0	0	9e-05	0.00304	0.00084	0.00031	0.00048	0.00013	0	0	0	0	0	0	0	0	0.00014
TCGA-KN-8424	0.00201	0	0	0.00018	0	0.00075	0	0	0.00241	0.00042	0	0.00094	0	0.00038	5e-05	0	0.00087	0.01421	0	0.00118	0.00017	0	0.00156	0.02176	0.0001	0.00263	0.00261	0.00017	0	0	0	0.00615	0	0.00575	0.0001	0.00562	0.00066	0.00139	0.0007	0.00022	0	0.00044	0	8e-05	0	0	0	0.00909	0.00038
TCGA-KN-8425	0.00052	0	0.00025	0.00012	0	0.00021	0	0	0.00371	0.00027	0	0.00013	0	0.00025	3e-05	0.00043	0.0004	0	0.08286	0.00087	0	0	0.00048	0.00521	1e-05	0	0	0	0	0.05725	0	0	0	0.00512	0	0	0.00021	0.00033	0.00016	7e-05	0	0	5e-05	8e-05	0	0.00219	0	0.00371	0.00025
TCGA-KN-8426	0.00149	0	0.00044	0.00053	0	0.00074	0	0	8e-05	0.00062	0	0.00066	0	0.00049	5e-05	0.00045	0.00056	0	0	0.0021	0	0	0.00099	0.00713	0	0.00929	0	0.00059	0	0	0	0.00853	0.00046	0.01077	0.00036	0.00774	0.00229	0.00158	0.0006	0.00032	0	0.0003	0	0	0	0	0	0.02097	0.00048
TCGA-KN-8427	0	0	0	0.00084	0	0	0	0	0	6e-05	0	0	0	0.00269	0.00049	0	0	0.15062	0	0	0	0	0.00168	0.00365	0.00604	0.02748	0	0.00037	0	0	0	0	0	0.08402	0.00091	0.03057	0.00289	0	0	0.00083	0	0	0	0.00031	0	0	0	0.00741	0.00254
TCGA-KN-8429	0	0	0	0	0.00037	0.00017	0	0	0.00338	0.00024	0	0.00047	0	0.0004	2e-05	0.00013	0.00042	0.01021	0.17192	0	0.00012	0.00036	0	0.00601	0	0	0.00782	0.00036	0	0.01312	0	0.00171	0	0.01068	0	0.0045	0.00042	0.00016	0.00015	8e-05	0	0	3e-05	0	0	0.16815	0	0	0.00041
TCGA-KN-8431	0.00041	0	0	0	0	0.00041	0	0	0.00385	0.00019	0	0.00063	0	0.00011	1e-05	3e-05	0.00065	0	0.01144	0	0	0	0.00061	0.00438	0	0.0082	0.01946	0	0	0.0482	0	0.00707	0	0.00169	0	0.00047	0.00026	0.00101	0.0004	3e-05	0	0	5e-05	0	0	0.00558	0	0.00459	0.00024
TCGA-KN-8432	0.00101	0	0.00051	0	0.0034	0.00069	0	0	0	0.00059	0	0.00059	0.00072	0.00113	0.00012	0.0006	0.00119	0	0	0	0	0.00112	0.00174	0	0	0	0	0.00019	0	0	0.00188	0	0	0.02412	0	0.00906	0.00057	0.00129	0.00121	0	5e-05	0	3e-05	0	0	0	0	0.00941	0.00097
TCGA-KN-8434	0.001	0	0.00053	0	0.00074	0.00071	0	0	0.00493	0.0004	0	0.00047	0.00024	0.00029	9e-05	0	0.00107	0	0	0	0.00042	0	0.00117	0	0	0	0	0	0	0	0.00127	0.00775	0	0	0	0.00249	0.00136	0.00056	0.00073	8e-05	0	0.00042	7e-05	0.00055	0	0	0	0	0.00033
TCGA-KN-8435	0.00098	0	0.00059	0	0.002	0.00061	0	0	2e-05	0.00055	0	0.00082	0.00052	0.00079	2e-05	0	0.00111	0.00649	0	0	0	0	0.00174	0.01446	0.00087	0.01551	0.01504	0.00027	0	0.04378	0.00142	0.00876	0	0.01554	0	0.00335	0.00173	0.00169	0.00107	7e-05	0	0.00031	0	0.0004	0	0	0	0.00797	0.00071
TCGA-KN-8437	5e-05	0	0.00036	0.00014	0.0004	0.00035	0	0	0.00421	0.00027	0	0	0	0.00016	6e-05	0	0.00044	0	0.00061	0	0	0	0.00051	0.00749	0	0.00607	0	0.00015	0	0.01836	0	0.00624	0	0.00307	0	0.00356	0.00097	0	0.00048	8e-05	0	0.00017	0	5e-05	0	0.0201	0	0.0054	0.00024
TCGA-KO-8405	0.00075	0	0	0.00011	0.00075	0.00033	0	0	0.00106	0.00015	0	0.00032	0.00052	0.00044	0	0	4e-05	0.00251	0.06599	0	0	0	0.0009	0	0.00026	0	0.01031	0.00017	0	0.02693	0	0.00262	0	0.01076	0.00015	0.00164	0	0.00092	5e-05	9e-05	0	0.00016	0	0.00015	0	0.14983	0	0.00594	0.00032
TCGA-KO-8406	0.00062	0	0	0	0.00034	0.00028	0	0	0	0.00027	0	0.00037	0.00018	0.00023	0	0	0.00041	0.01257	0.00011	0.00044	0	0	0.00067	0	0.00022	0.00373	0	0.00028	0	0.07056	0.00086	0.00831	0	0.00292	0	0	0	0.00065	0.00053	4e-05	0.00014	0	0	0.00022	0	0	0	0	0.00029
TCGA-KO-8407	0.00054	0	0.0004	0.00012	0.00062	0.00029	0	0	0	0.00038	0	0.00022	0	0.00055	4e-05	0	0.00067	0	0.01792	0	0	0	0.00041	0.01699	0.00053	0	0	0	0.00023	0.03609	0	0.00345	0	0.00853	0	0.00671	0.00146	0.00068	0.00031	6e-05	0	0.00021	3e-05	0.00013	0	3e-05	0	0	0.00045
TCGA-KO-8409	0.00142	0	0	0	0.0009	0.00068	0	0	0.0052	0.00016	0	0.00039	0.00018	0.00036	2e-05	0.00013	0.00045	0.00753	0	0	0	0	0.00063	0.00601	0.00046	0.00624	0	0.00022	0	0	0	0.01464	0	0.00433	0	0.00052	0	0.0009	0.00067	0	0	0	0	0	0	0	0	0.00356	0.00045
TCGA-KO-8410	0.0007	0	0.00023	0	0.00111	0.00027	0	0	0.00298	0.00071	0	0	0	0.00079	5e-05	0.00049	0	0.0094	0	0	0	0.00093	0.00038	0	0.00087	0	0.00193	0.00021	0	0.06593	0	0.00189	0	0.01566	0.00024	0.00027	0.00135	0	0.00024	0.00015	7e-05	0	0	0	0	0	0	0.01631	0.00069
TCGA-KO-8411	0.00148	0	0	0	5e-05	0.00073	0	0	0.0077	0.0002	0	0.00056	0	0.00067	6e-05	0	0.00093	0.01802	0	0	0	0	0.00075	0	0.00053	0	0.01642	0	0	0.03026	0	0	0	0.01188	0	0	0	0.00099	0.00066	2e-05	0	0.00027	0	0.00027	0	0	0	0.00893	0.00046
TCGA-KO-8416	0.00067	0	0	0	0.00117	0.00061	0	0	0	0.0004	0	0.00024	0.0003	0.00037	0	0	0.00085	0.01151	0	0	0	0	0	0.01907	0	0.00497	0.00581	0.00038	0	0.05164	0	0.00348	0	0.01082	4e-05	0	0.00021	0.00123	0.00048	8e-05	0	0	0	0	0	0	0	0.00617	0.00044
TCGA-KO-8417	0.00101	0	0	0	0.00114	0.00049	0	0	0	0.0001	0	0.00032	0	0.00037	0	0.00013	9e-05	0.00195	0.08924	0	0	0	0.00058	0.00276	0.00096	0.00335	0	0	0	0.06111	0	0.00382	0	0.00511	0	0	0	0.00064	0.00032	0	0	0	0	0.00012	0	0	0	0.00929	0.00035
TCGA-MO-A47R	0.00522	0.00043	0.00575	0.0025	0.02187	0.00202	0	0.00035	0	0.00407	0.00042	0	0.00063	0.00323	0.00145	0.00183	0.00061	0	0	0.02204	0	0	0	0	0.00205	0	0	0	0.00095	0	0.01452	0	0.00462	0	0.00192	0	0.01825	0.00091	0.00317	0.00126	0.0015	0	0.00095	0.00147	0.00313	0	0	0	0.00329
TCGA-N1-A6IA	0.00288	0	0.00593	0.00129	0.01914	0.00065	0	0	0	0.00535	0.00048	0	0	0.00279	0.00125	0.00155	0	0	0	0.01828	0.00021	0	3e-05	0	0.00493	0	0	0.00169	0	0	0.01168	0	0.00948	0	0.00123	0	0.02665	0.0022	0.00189	0.00107	0.00231	0.00039	0.00065	0.00101	0.00212	0	0	0	0.00307
TCGA-NH-A50T	0.0398	0.00299	0.00337	0.00195	0.03609	0.0168	0	0	0	0.02638	0.00464	0.00098	0	0.00898	0.00348	0.01757	0.00423	0	0	0	0	0	0	0	0	0	0	0.02108	0	0	0	0	0.08606	0	0.00152	0	0.04071	0.00379	0.00617	0.00894	0.0062	0	0.00373	0	0.02656	0	0	0	0.0104
TCGA-NH-A50V	0.06533	0.00485	0	0.00193	0.0352	0.02929	0	0	0	0.03808	0.00701	0	0	0.01463	0.00354	0.02857	0.01159	0	0	0	0	0	0	0	0	0	0	0.03069	0	0	0	0	0	0	0	0	0.03592	0.0089	0.01285	0.01469	0.00799	0	0	0.0044	0	0	0	0	0.01773
TCGA-QG-A5YV	0.05691	0.00317	0	0.00276	0.0127	0.02544	0	0	0	0.02986	0.00509	4e-05	0	0.00893	0.00528	0.01302	0.00729	0	0	0	0	0	0	0	0	0	0	0.02012	0	0	0	0	0.0655	0	0	0	0.02649	0.00632	0.00778	0.00911	0.00625	0	0	6e-05	0.02793	0	0	0	0.01063
TCGA-QG-A5YW	0.0471	0.00342	0.00902	0.00021	0.03954	0.01989	0	0	0	0.0413	0.00766	0	0	0.01274	0.00608	0.02672	0.00484	0	0	0	0	0	0	0	0	0	0	0.029	0	0	0	0	0	0	0	0	0	0.00647	0.00452	0.01444	0.00668	0	0	0	0.03994	0	0	0	0.01683
TCGA-QG-A5YX	0.04068	0.00256	0	0.00108	0.0146	0.01822	0	0	0	0.01691	0.00366	0.00225	0	0.00671	0.0026	0.01055	0.00474	0	0	0	0	0	0	0	0	0	0	0.01273	0	0	0	0	0.04844	0	0.00064	0	0.00803	0.00511	0.00808	0.00576	0.00555	0.00135	0	0.00108	0.0206	0	0	0	0.00708
TCGA-QG-A5Z1	0.04918	0.0018	0	0	0.0268	0.02028	0	0	0	0.01622	0.003	0	0	0.00758	0.00233	0.00684	0.00365	0	0	0.1462	0	0	0	0	0	0	0	0.00939	0	0	0	0	0.02103	0	0	0	0.0091	0.00274	0.00834	0.00519	0.00592	0	0.001	0.00152	0.01901	0	0	0	0.00793
TCGA-QG-A5Z2	0.09173	0.00838	0	0	0	0.13623	0	0	0	0	0.01001	0	0	0.04745	0.00223	0.02987	0.06107	0	0	0	0.02225	0.06941	0	0	0	0	0	0.04502	0.01022	0	0	0	0	0	0	0	0	0.02983	0	0	0.03173	0	0	0	0	0	0	0	0.11906
TCGA-WP-A9GB	0.00479	0	0.01685	0.00226	0.04654	0.00044	0	0	0	0.01255	0.00094	0	0	0.00945	0.00508	0.00559	0	0	0	0.03114	0	0	0	0	0.02101	0	0	0	0	0	0.0083	0	0	0	2e-05	0	0.05887	0	0	0.00168	0.00454	0.00163	0.00298	0.00048	0.00423	0	0	0	0.00986
TCGA-X2-A95T	0.0019	4e-05	0.00633	0.00178	0.01608	0.00042	0	0	0	0.00431	0.00022	0	0	0.00236	0.00146	0.00199	0	0	0	0.01214	0	0	0	0	0.00441	0	0	0.00113	0.00095	0	0.00764	0	0.00595	0	0.00117	0	0.02463	0.00095	0.00048	0.00096	0.00208	0	0.00022	0.00109	0.00134	0	0	0	0.00259
tumor_410131	0.0001	0	0.00069	0	0.00118	0.00041	0	0	0.01013	0.00094	0	0	0	0.00046	1e-05	0.0005	0.00058	0.01128	0	0.00114	0	0	0.00219	0.03825	0.00088	0.01491	0.00722	0.00083	0	0	0.00241	0.00637	0	0.01436	0	2e-05	0.00229	0.00069	0.0007	0.00019	0	0	0	0	0	0	0	0.02401	0.00078
tumor_410200	0.00239	0	0	0	0.00705	0	0	0	0	0.00165	0	0	0	0.0056	0.00019	0	0.00188	0	0	0	0	0	0.00725	0	0.00883	0	0	0	0	0	0.00232	0	0	0.14965	0.00038	0	0.00014	0.00617	0	0.00051	0	0	0	0.00102	0	0	0	0	0.00541
tumor_410489	0	0	0	0	0	0	0	0	0	0.00059	0	0	0	0.00316	0	0.00016	0.00049	0	0	0.00117	0	0	0.00302	0	0.00549	0	0	0	0	0	0	0	0	0.08555	0.00051	0	0	0	0	0.00042	0	0	0	0.00084	0	0	0	0	0.00326
tumor_410510	0.00119	0	0	0	0.00164	0.00062	0	0	0.00751	0.00098	0	0.00019	0	0.00132	0	0.0001	0.00115	0.03809	0	0.00261	0	0	0.00176	0.01182	0.00134	0.03297	0.1258	0.00048	0	0	0.00103	0.02601	0	0.01917	0	0	0.00202	0.00211	0.00034	0.00023	0	0	0	0.0002	0	0	0	0.01005	0.00156
tumor_410713	0.00069	0	0.0042	0	0.0004	0.00346	0	0	0.00051	0.00485	0	0	0	0.00306	0.00032	0.00189	0.00567	0	0	0.0071	0	0	0.01348	0	0	0	0	0.00313	0.002	0	0.01448	0	0	0.01669	0	4e-05	0.0181	0.01094	0.00688	0.00144	0	0.00209	0	0.00279	0	0	0	0	0.00365
tumor_410810	0.00131	0	0.00096	0	0.00213	0.00117	0	0	0.01463	0.00105	0	0	0.00066	0.00088	0.00018	0.00054	0.00148	0	0	0	0	0	0.00288	0	0.00138	0	0	0.00063	0	0	0.00128	0.00439	0	0.01883	0	0.00648	0.00338	0.00324	0.00108	0.00024	0	0	0	3e-05	0	0	0	0.02002	0.00121
tumor_411251	0.00061	0	0	0	0.00248	0.00047	0	0	0	0.0003	0	9e-05	0.00021	0.00109	8e-05	0	0.00094	0.04139	0	0	0	0	0.00149	0.00878	0.00127	0	0.04364	0	0	0.14883	0.00046	0.00255	0	0.03086	0	0.00136	0.00053	0.00155	3e-05	2e-05	0.00015	0	0	0	0	0	0	0.01273	0.00118
tumor_411673	0.00096	0	0.00233	0	0.00142	0.00017	0	0	0.01073	0.00356	1e-05	0	0	0.00275	0.0007	0.00126	0.00102	0.062	0	0	0	0	0.00505	0.03935	0	0.02576	0.12346	0.00296	0	0	0	0.04708	0	0.04635	0.00062	0.0527	0.01057	0.00304	0	0.00133	0	0.00108	0	0.00168	0	0	0	0.02067	0.00321
tumor_411902	0.00148	0	0	0	0.00287	0.00056	0	0	0.00704	0.00101	0	0.00035	0	0.00111	0	0.00029	0.00069	0.03252	0	0.0005	0	0	0.00125	0.02171	0	0.01227	0.02694	0.00087	0.00017	0	0	0.00901	0	0.02388	0	0.0004	0.00188	0.00159	0.00063	0.00038	0	0	0	1e-05	0	0	0	0.01945	0.00112
tumor_412019	0.00476	0	0	0	0.02968	0.00211	0	0	0	0.0052	0	0	0	0.0127	0.00038	0.00111	0.00447	0	0	0	0	0	0.01599	0	0.01	0	0	0.00302	0	0	0.01241	0	0	0	0	0	0.00777	0.0126	0.00318	0.0005	0	0	0	0.00186	0	0	0	0	0.01222
tumor_412136	0.00233	0	0	0	0.00576	0.00055	0	0	0.02335	0.00123	0	0	0	0.00356	0	0	0.00142	0.08997	0	0	0	0	0.00303	0	0.00385	0	0.35671	0	0	0	0	0.02716	0	0.09399	0.0006	0.01938	0.00022	0.00214	0	0	0	0	0	0	0	0	0	0	0.00351
tumor_412524	0.00039	0	0	0	0.00122	0.00019	0	0	0	0.00035	0	0.00013	0.00045	0.00054	0.00012	0	0.00014	0.02803	0	0	0	0	0.00163	0.00592	0	0.00611	0.02192	0.00033	0	0.18946	0.00139	0.00159	0	0.01478	0	0	0.00106	0.00156	0.0006	0	0	0	0	0	0	0	0	1e-05	0.00072
tumor_412776	0.00077	0	0	0.00032	0.0006	0.00036	0	0	0.00652	0.0006	0	0.00012	0	0.00078	0	0.00051	0.00081	0.01648	0	0.00235	0	0	0.00096	0.03815	0.00177	0	0.02534	0.00119	0	0.04372	0	0.00778	0	0.01686	0	0	0.00105	0.0007	1e-05	0.00026	0	0.00039	0	0	0	0	0	0.0122	0.00086
tumor_413351	0.00119	0	0	0	0.00396	0.00055	0	0	0.00417	0.00102	0	0	0	0.00194	4e-05	0.00026	0.00129	0.03583	0	0.00065	0	0	0.0017	0.04784	0.00055	0.01572	0.04022	0.00056	0	0	0	0.00901	0	0.05386	0.00035	0.00174	0.0012	0.00197	0.00012	0.00032	0	0.00056	0	0.00077	0	0	0	0.02553	0.00186
tumor_413400	0.00246	0	0	0	0.01102	0.00055	0	0	0	0.00139	0	0	0	0.00509	8e-05	0.00072	0.00137	0	0	0.00106	0	0	0.0038	0	0.00669	0	0	0	0	0	0	0	0	0.14936	0	0	0	0.00107	0	0.0002	0	0	0	0.00032	0	0	0	0	0.00445
tumor_413509	0.00198	0	0	0	0	0	0	0	0.02989	0.00037	0	0	0	0.00739	0.00052	0	0.00093	0	0	0.00586	0	0	0.00799	0	0.01747	0	0	0	0	0	0	0.00668	0	0.23148	0.00113	0.02129	0	0.00447	0	0.00099	0	0	0	0.00107	0	0	0	0	0.00781
tumor_413535	0	0	0	0	0	0	0	0	0.02981	0	0	0	0	0.0077	0	0	0	0.32839	0	0	0	0	0	0	0.00529	0	0	0	0	0	0	0.04697	0.00235	0.26106	0.00043	0	0	0	0	0	0.00035	0	0	0.00122	0	0	0	0.00141	0.00529
tumor_413969	0.0009	0	0	0	0	0.00099	0	0	0.00032	0.00069	0	0.00048	9e-05	0.00173	3e-05	0.00031	0.00154	0	0	0	0	0	0.00204	0	0	0	0	0	0	0	0	0	0	0.02275	0	0	0.00115	0.00229	0.00021	0.00022	0	0	0	0.00059	0	0	0	0	0.00153
tumor_414226	0.00104	0	0	0	0.00131	0.0005	0	0	0.00266	0.00048	0	7e-05	0	0.00071	2e-05	0.00015	0	1e-05	0	0.00066	0	0	0.00095	0.01147	0	0	0.02547	0.00034	0	0	0	0.00701	0	0.01534	0	0.00293	0.0003	0.00138	0.00037	0.00024	0	0.00051	0	6e-05	0	0	0	0.01967	0.00061
tumor_414628	0.00136	0	0	0	0.0042	0.00031	0	0	0	0.00037	0	0.00057	0	0.00144	0	0.00024	0.00048	0.05001	0	0.00093	0	0	0.00112	0.01417	2e-05	0	0	0.00027	0.00021	0	0	0.00773	0	0.04425	0.00027	0	0	0.0012	0	0.00019	0	0	0.00013	0.0005	0	0	0	0.02349	0.00141
tumor_415872	0.00219	0	0	0	0.00332	0.0011	0	0	0.01492	0.00122	0	0	0	0.002	7e-05	0.00016	0.00105	0.03916	0	0.00088	0	0	0.00267	0	0.00054	0	0	0	0	0	0	0	0	0	0.00022	0	0.00247	0.00295	0.00102	0.00022	0	0.00057	0.00013	0.0008	0	0	0	0	0.00223
tumor_415917	0.00144	0	0	0	0.00218	0.00058	0	0	0.00661	0.00103	1e-05	0.00018	0	0.00138	0	0.00024	0.00043	0	0	0.00185	0	0	0.00173	0.02759	2e-05	0	0	0.00041	0	0	0.0015	0.01916	0	0.03245	0.00033	0.00032	0.00073	0.00062	0.00013	0.00043	0	0	0	0.00038	0	0	0	0.01398	0.00162
tumor_416046	0.00154	0	0	0	0.00205	0.00072	0	0	0	0.00132	1e-05	0.00024	0	0.00203	0	0.00048	0.00092	0	0	0	0	0	0.00245	0	0.00096	0	0	0.00012	0	0	0.00148	0.03575	0	0.04439	0.00015	0	0.00216	0.00311	0.00072	0.00031	0	0	0	0.00063	0	0	0	0	0.00209
tumor_416363	0	0	0	0	0	0	0	0	0	0	0	0	0	0.00364	0.00202	0	0.00012	0	0	0	0	0	0.01629	0	0	0	0	0	0	0	0.01583	0	0	0.00104	0	0.01722	0	0.00075	0	0.00025	0	0	0	0.00182	0	0	0	0	0.00513
tumor_416670	0.00385	0	0	0	0.0154	0	0	0	0	0.0008	0	0	0	0.01086	0.00011	0	0.0017	0	0	0.00389	0	0	0.00928	0	0.01055	0	0	0	0	0	0	0	0	0.31349	0.0015	0	0	0	0	0.00049	0	0	0	0.00253	0	0	0	0	0.01066
tumor_417068	0	0	0	0	0.00506	8e-05	0	0	0.02808	0.00059	0	0	0	0.00195	7e-05	0	0.00056	0.05192	0	0	0	0	0.00234	0.00539	0.00097	0.01133	0.103	0	0	0	0.00094	0	0	0.0589	5e-05	0	0	0.0014	0	0	0	0	0	0.00027	0	0	0	0.0116	0.00191
tumor_417490	0.00058	0	0.00081	0	0.00374	0.00044	0	0	0.01129	0.00107	0	0	0	0.00153	3e-05	0.00071	0.00134	5e-05	0	0	0	0	0.00193	0	0	0.00457	0.02879	0	0	0	0.00186	0.02255	0	0.04438	0.0004	0.00358	0.00275	0.00137	0.00059	0.00021	0	0	4e-05	0.00061	0	0	0	0.00565	0.00163
tumor_417583	0.00096	0	0	0	0.00329	0.00047	0	0	0.02984	0.00098	0	0	0	0.00224	0	0	0.00127	0.01282	0	0	0	0	0.00306	0.00983	0.00185	0.03372	0.2079	0	0	0	0.00132	0.04512	0	0.04741	0	0	0.00021	7e-05	0	4e-05	0	0.00018	0	0	0	0	0	0.00361	0.00242
tumor_417613	0.00216	0	0.00158	0	0.00195	0.00155	0	0	0.00938	0.00233	1e-05	0	0.00087	0.00172	0.00013	0.001	0.00258	0	0	0.00566	0	0	0.00543	0	0.00039	0	0.07617	0.00279	0.0004	0	0.00394	0.04121	0	0.01983	0	0.00774	0.00401	0.00474	0.00164	0.00053	0	0.00097	0	0.00152	0	0	0	0	0.00223
tumor_417737	0.0016	0	0.00209	0	0.00266	0.00102	0	0	0.03228	0.00283	0	0	0	0.00283	6e-05	0.00155	0.00195	0.0382	0	0	0	0	0.00438	0	0.00059	0	0.07943	0.00129	0	0	0.00145	0	0	0.05323	0	0.01146	0.00599	0.00427	0.00103	0.00078	0	0	0	0.0004	0	0	0	0	0.00325
tumor_417743	0.00115	0	0	0	0.00158	0.00041	0	0	0.00126	0.00025	0	0	0.00089	0.00038	8e-05	9e-05	0.00033	0.00486	0	0	0	0	0.00152	0.00655	0.00097	0	0.02681	0.0002	0	0	0	0.00301	0	0.01172	0	0	0.00059	0.00093	0.00065	0	5e-05	7e-05	0	0.00013	0	0	0	0	0.00059
tumor_417760	0.00119	0	0	0	0.00278	0.0002	0	0	6e-05	0.00032	0	0	0.00012	0.00079	5e-05	0.0003	0.00013	0.03285	0	0	0	0	0.00111	0.00643	0	0.00474	0.04098	0	0	0	0	0.01009	0	0.02404	0.00013	4e-05	0.00034	0.00044	0	0	0	0	0	0	0	0	0	0	0.00073
tumor_417785	0.00165	0	0	0	0.00279	0.00044	0	0	0	0.00058	0	4e-05	0	0.00217	0	0.00025	0.00048	0.03944	0	0.0009	0	0	0.00235	0.00545	0.00212	0	0	0	0.00038	0	0	0	0	0.05343	0.00023	0	0	0.00212	0	0.00032	0	0.00065	0	0.00013	0	0	0	0	0.00186
tumor_417798	0.00072	0	0	0	0.00195	0.00028	0	0	0.0043	0.00056	0	0.00016	0.00094	0.00104	0	0.0001	0.00023	0.00838	0	0	0	0	0.00207	0.0167	0.00128	0	0.04764	0	0	0	0.00106	0.01981	0	0.02216	0	0	0.00076	0.00175	0	0.00018	0	0.00014	3e-05	0.00047	0	0	0	0.00736	0.00103
tumor_418239	0.00068	0	0.00015	0.00022	0.00013	0.00046	0	0	0.00675	0.00053	0	0.00018	0.00111	0.00051	0	0	0.00073	0.01386	0	0	0	0	0.00127	0.02455	0	0.00889	0	0.00041	0.00032	0.07037	0	0.00359	0	0.00564	0	0	0.00154	0.00163	0.00082	0.00015	0	0	0	0	2e-05	0	0	0.00138	0.00056
tumor_418409	0.00078	0	0	0	0.00475	0.00077	0	0	0	0.00142	0	0	0	0.00394	0.00014	0.00025	0.00255	0	0	0.00226	0	0	0.00567	0	0.00474	0	0	0	0	0	0	0	0	0.09874	0.00084	0	0.0001	0.00547	0	0.00064	0	0	0	0.00046	0	0	0	0	0.00375
tumor_418890	0.00231	0	0	0	0.00283	0.00093	0	0	0.01598	0.00158	0	0	0	0.00262	3e-05	0.0004	0.00166	0.06833	0	0	0	0	0.0028	0	0.00294	0	0.12104	0	0	0	0.00172	0.02651	0	0.04616	0	0.0037	0.00096	0.00288	0	0.00024	0	0	0	0.00057	0	0	0	0.03919	0.00268
tumor_418920	0.00128	0	0	0	0.00287	0.00038	0	0	0.00944	0.00071	0	1e-05	0	0.0018	9e-05	0.0002	0.00088	0	0	0.00051	0	0	0.0022	0	0.00208	0	0	0	0	0	0	0	0	0.03814	0	0.00553	0	0.00167	1e-05	9e-05	0	0.00019	0	0	0	0	0	0	0.00156
tumor_418999	0.00148	0	0	0	0.00233	0.00045	0	0	0.00887	0.00101	0	0.00021	0.00031	0.00187	0	0.0005	0.00118	0.06517	0	0.00099	0	0	0.00193	0	0.00236	0	0	0.00103	0	0	0	0.02681	0.00033	0.04786	0.00033	0.0001	0	0.00075	0	0.00034	0	0	0	0.00071	0	0	0	0.01522	0.00195
tumor_419049	0.00131	0	0	0	0.00377	0.00022	0	0	0	0.0006	0	0.00032	0	0.00263	6e-05	0.00069	0.00045	0	0	0	0	0	0.00306	0	0.00206	0	0	0.00103	0	0	0	0	0	0.08022	0.0005	0	0	0.00156	0	0.00027	0	0	0	0	0	0	0	0	0.00268
tumor_419179	0.00294	0	0	0	0	0.00157	0	0	0.00255	0.0019	0	0	0	0.00173	0	0.00176	0.00147	0.01984	0	0.00492	0	0	0.00467	0	0	0	0	0.00204	0	0	0.00225	0	1e-05	0.01508	0.00069	0	0.00377	0.005	0.00166	0.00078	0	0	0	0.00063	0	0	0	0	0.00182
tumor_419327	0.00075	0	0	0	0	0.00035	0	0	0.00161	0	0	0	0.00044	0.00098	8e-05	0	0.00021	0.03061	0	0	0	0	0.00159	0.00298	0.00115	0	0	0	0	0	0	1e-05	0	0.03043	6e-05	0.00114	0	0.00051	0	8e-05	0	0	0	0.0001	0	0	0	0.01247	0.00096
tumor_419421	0.00081	0	0	0	0.00133	0.00038	0	0	0	0.0005	0	0	0	0.00072	0	0.00033	0.00051	0.01278	0	0.00114	0	0	0.00138	0.03169	0.00044	0.00605	0.01291	0.00044	0	0	0.00142	0	0	0.02178	7e-05	0	0.00058	0.00117	0.00016	0.0001	0	0.00015	0	0.00022	0	0	0	0.02057	0.00078
tumor_419489	0.00164	0	0	0	0.00044	0.00086	0	0	0.01088	0.00053	0	0	0.00053	0.00089	1e-05	0.00046	0.00022	0.01926	0	0	0	0	0.00081	0.02318	0	0	0.05095	0.00047	0	0.01295	0	0.00569	0	0.0229	0	0	0	0.00075	0.00052	0.00018	0	0.00018	5e-05	5e-05	0	0	0	0.00539	0.00073
[truncated: 6 more columns]

## Sheet: NMF_Exposures_normalized
Sample	SBS1	SBS2	SBS3L	SBS4	SBS5L	SBS6/1L	SBS7a	SBS7b	SBS7c	SBS8L/4L	SBS10a/56L	SBS10b	SBS11L/23L/7bL	SBS12L	SBS13	SBS14L	SBS15/6L	SBS16	SBS17aL	SBS18/36L	SBS19	SBS20L	SBS23	SBS24L	SBS26L/12L	SBS27L	SBS28L	SBS29L	SBS30L/7bL	SBS31L	SBS32L	SBS34	SBS36/18L/56L	SBS37L	SBS38/45L	SBS39L	SBS40L/3L	SBS42L	SBS44L	SBS45/38L	SBS46L	SBS49	SBS52	SBS53/38L	SBS56/10aL/36L	SBS57L	SBS58L	SBS59L	SBS-SS1
001-0002-11TD	0.00874	0	0.00356	0	0.02547	0.00442	0	0	0.13553	0.00378	0	0.00119	0.00486	0.00734	0.00065	0.00129	0.00356	0.1474	0	0	0	0	0.01295	0.1296	0.0109	0.04726	0	0.00486	0	0	0	0.14751	0	0.13456	0.00097	0.00745	0.00604	0.01068	0.00701	0.00043	0	0	0	0.00183	0	0	0	0.10176	0.00712
002-0010-10TD	0	0	0	0.0106	0	0	0	0	0.08742	0.00662	0	0	0	0.00795	0	0	0.00265	0.21325	0	0	0	0	0	0	0	0	0	0.00265	0	0	0	0.31126	0	0.07285	0.01325	0	0.03179	0	0	0.01192	0	0.0106	0	0.00265	0	0	0	0.1947	0.00927
003-0005-10TD	0.00411	0	0	0	0	0	0	0	0	0.00295	0	0	0	0.0059	0	0.0017	0.00156	0.11952	0	0.00684	0	0	0	0.05088	0.00948	0	0.20952	0	0	0	0	0.38341	0	0.13611	0.00085	0	0	0	0	0	0	0	0	0.00134	0	0	0	0.04234	0.00604
004-0012-05TD	0.0016	0	0	0	0.00583	0	0	0	0.01482	0.00104	0	0	0	0.00319	3e-05	5e-05	0.00046	0.09592	0	0.00231	0	0	0.00243	0.03004	0.00246	0.03754	0.07047	0	0	0.00122	0	0.04787	0	0.08513	0.00111	0	0	0	0	0.00061	0	0.00018	0	0.00086	0	0.56159	0	0.02037	0.00279
005-0015-01TD	0	0	0.00774	0	0.02151	0.00602	0	0	0.05105	0.00832	0	0	0	0.00975	0	0.00315	0.00774	0.20619	0	0.03126	0	0.01721	0.0281	0.14052	0.02237	0	0.00143	0.01262	0	0	0	0.07227	0	0.05879	0.00229	0	0.03011	0.02237	0.02237	0.00143	0.00172	0	0	0	0	0	0	0.15859	0.01262
006-0018-01TD	0.00841	0	0.0068	0	0.02183	0.00546	0	0	0.15068	0.0068	0	0.00072	0	0.00725	0	0.00116	0.0068	0.06648	0	0	0	0	0.01807	0.08142	0	0.11408	0.01924	0.00188	0	0	0.01915	0.05888	0	0.13762	0	0.03606	0.01405	0.01834	0.01172	0.00072	0	0	0	0	0	0	0	0.15301	0.00814
009-0026-02TD	0.00196	0	0	0	0.00646	0.00012	0	0	0	0.00102	0	0.00059	0.00096	0.00214	0.00012	0.00099	0.00112	0.04148	0	0	0	0	0.00273	0	0.00068	0.01652	0.12525	0.00068	0	0.17825	0.00099	0	0	0.06287	0	0	0.00239	0.00193	0.00034	0.00031	0	0	0	0.00087	0	0.5329	0	0.00761	0.00217
010-0028-02TD	0.00553	0	0.00447	0	0.0218	0.00374	0	0	0.02083	0.00716	0	0	0	0.01025	0.00073	0.00317	0.00838	0.29596	0	0	0	0	0.01432	0	0.00024	0.02131	0	0.00472	0	0	0.01497	0.12008	0	0.26733	0	0.04108	0.01985	0.02197	0.0074	0.00081	0	0	0	0.00423	0	0	0	0.03588	0.01049
012-02-1TD	0.01196	0	0.00614	0	0.02127	0.00593	0	0	0.01979	0.00698	0	0.00148	0.00212	0.0091	0	0.00243	0.00381	0.15261	0	0	0	0	0.01841	0.12171	0	0	0.15684	0.00413	0	0	0.01482	0	0	0.14816	0	0.02709	0.02053	0.01291	0.0091	0.00063	0	0.0018	0.00053	0	0	0	0	0.18214	0.00836
015-08-01TD	0.00607	0	0.00142	0	0.01154	0.00304	0	0	0	0.00587	0	0.00172	0.00304	0.00597	0	0.00486	0.00496	0	0	0.00992	0	0	0.0085	0.00871	0	0.15297	0.00769	0.00618	0.00638	0	0.00263	0.12452	0	0.12553	0	0.02814	0.00739	0.01073	0.00283	0.00192	0	0	0	0.00061	0	0.35169	0	0.06074	0.008
016-0040-02TD	0.00784	0	0.00562	0.0023	0.01994	0.00613	0	0	0.12994	0.00886	0	0	0	0.01287	0	0.00733	0.00775	0.10608	0	0.0144	0.00264	0	0.00895	0	0.01031	0.0386	0	0.00307	0	0	0.0098	0	0	0.22955	0.00409	0.05453	0.00886	0.01321	0.00775	0.00247	0	0	0	0.00469	0	0	0	0.22921	0.01236
019-0047-01TD	0	0	0.00431	0	0.00164	0.00091	0	0	0	0.00419	0	0	0.00468	0.00723	0.00176	0	0.00383	0.1272	0	0	0	0	0.00644	0.18294	0	0	0.26351	0.00109	0	0	0	0	0	0.198	0.00103	0.09672	0.01906	0	0	0.00231	0	0	0	0.00267	0	0	0	0.03534	0.00741
020-0049-01TD	0.00714	0	0	0	0.01941	0.0022	0	0	0.06603	0.00434	7e-05	0.0008	0	0.0098	0	0.00167	0.00567	0.19856	0	0	0	0	0.01174	0.08504	0.00027	0	0.15907	0.0016	0	0	0.00634	0.02681	0	0.25265	0	0	0.0076	0.00954	0.005	0.00053	0	0	0	0.00127	0	0	0	0.08344	0.00834
023-0056-01TD	0	0	0.01072	0	0.04137	0.00338	0	0	0.12399	0.00583	0.00012	0.00186	0	0.01247	0.00012	0	0.01294	0.06083	0	0	0	0	0.01398	0	0	0.0007	0.11386	0	0.00163	0	0.0296	0.23039	0	0.24834	0	0	0.01224	0.01247	0.01049	0.00058	0	0.00641	0.00035	0.00186	0	0	0	0	0.01119
025-0059-01TD	0.00312	0	0.00228	0.00061	0.01261	0.00046	0	0	0.03298	0.00175	0	0.00167	0	0.0041	8e-05	0.0022	0.00281	0.05016	0.30565	0.00129	0	0	0	0	0.00737	0	0	0	0	0.42237	0.00631	0	0	0.07478	0	0.02196	0.0041	0	0.00129	0.00053	0	0	0	0	0	0.00669	0.01892	0	0.00296
026-08-01TD	0.00651	0	0	0	0.01414	0.00417	0	0	0.08106	0.00549	0	0	0	0.00753	0	0.00254	0.00631	0.01638	0	0	0	0	0.01241	0	0.0001	0.22549	0.08483	0.00305	0	0	0	0.107	0	0.23627	0	0	0.00397	0.01332	0.00478	0.00061	0	0	0	0.00244	0	0	0	0.12998	0.00926
027-0063-01TD	0.00412	0	0.0035	0	0.022	0.00275	0	0	0	0.003	0	0.00062	0.0055	0.00587	0.00025	0	0.0035	0.019	0	0	0.00212	0	0.00512	0.02675	0.0025	0.08574	0	0	0	0.43232	0	0.05424	0	0.16848	0	0	0.00862	0.01187	0.00737	0.00112	0	0.004	0.00087	0.00537	0	0	0	0.08061	0.00762
029-0065-01TD	0	0	0.00106	0	0.00794	0.00118	0	0	0.05807	0.00256	0	0.0009	0	0.00315	8e-05	0.00208	0.0022	0	0	0	0	0	0	0.06302	0.00271	0.01423	0.06027	0.00271	0	0.59351	0	0.03436	0	0.08153	0.00028	0.01148	0.00531	0.00224	0.00299	0.00024	0	0	0	0	0	0	0	0.03169	0.0035
030-0066-01TD	0.00305	0	0.00392	0	0.01532	0.00283	0	0	0	0.00305	0	0.00508	0.00421	0.0069	0.00044	0.00036	0.00646	0.06442	0	0	0	0	0.00995	0.11954	0	0	0	0.00312	0	0.37502	0.00741	0.16659	0	0.10842	0	0.01881	0.00595	0.0114	0.00951	0	0	0	0	0.00203	0	0	0	0.01874	0.00646
032-0069-01TD	0	0	0	0	0.00536	0	0	0	0.01341	0.00075	0	0	0	0.00244	0	0	0.00029	0.02106	0.2978	0.00169	0	0	0.00241	0.02092	0	0.02728	0.10638	0	0	0.04961	0	0.02118	0	0.06703	0.00017	0	0.00183	0	0	0.00043	0	0	0.00026	0.00029	0	0.34878	0	0	0.00244
033-0070-01TD	0.00434	0	0	0	0.01781	0.00208	0	0	0.07722	0.00446	0	0	0.00123	0.00727	0.00047	0.00208	0.00395	0.06528	0	0	0	0	0.00952	0.01182	0.00922	0.0422	0.2987	0	0	0	0	0.06656	0	0.18386	0	0.0153	0.01109	0.0082	0.00264	0.00064	0	0.00089	0	0	0	0	0	0.11972	0.00799
039-03-01TD	0.00215	0	0	0	0.01468	0.00061	0	0	0.04863	0.00307	0	0	0	0.00701	0.00039	0.00175	0.00171	0.05682	0	0	0	0	0.00631	0	0.01148	0	0.47956	0	0	0	0.00399	0.06173	0	0.19189	0	0.01043	0.00184	0.00048	0	0.00048	0	0	0	0.00079	0	0	0	0.06357	0.00662
044-05-01TD	0.00204	0	0.00159	0	0.00809	0.00219	0	0	0.01527	0.00136	0	0.00083	0	0.00147	0.00023	0	0.00291	0	0.64191	0	0	0	0.00374	0.00567	0	0.0421	0	0	0	0.20446	0	0	0	0.02831	0	0.00782	0.00427	0.00404	0.00268	0.00019	0	0	0.00011	0	0	0	0.00952	0.00102	0.0017
048-0089-01TD	0	0	0.00248	0	0.01726	0.00076	0	0	0.01038	0.0041	0	0.00051	0	0.00744	0	0.00177	0.00208	0.00218	0	0	0.00081	0	0.00825	0.09324	0.00521	0.02799	0	0.00172	0	0.43126	0.00015	0.07927	0	0.19761	0	0	0.00066	0.00582	0.00354	0	0	0.00046	0.00056	0	0	0	0	0.06843	0.00668
056-01-1TD	0.00527	0	0.00478	0	0.02003	0.00397	0	0	0	0.00349	8e-05	0	0.0047	0.00803	0.00057	0.00219	0.00349	0.22793	0	0	0	0	0.00949	0.08984	0	0.00146	0.15536	0.00324	0	0	0	0.16638	0	0.17457	0	0.02984	0.00641	0.01743	0.00795	0.00057	0	0	0	0	0	0	0	0.0167	0.00851
058-0121-01TD	0.00367	0	0.00309	0	0.02267	0.00238	0	0	0.07483	0.00206	0	0.00206	0	0.00644	0.00013	0	0.00573	0.00882	0	0	0	0	0.00592	0.00766	0.01288	0.0671	0	0	0	0.55271	0	0.00013	0	0.14277	0.00084	0.00966	0.00554	0.00599	0.00509	0	0.00045	0	0	0	0	0	0	0.03149	0.00522
060-0123-01TD	0.00259	0	0	0	0.01389	0	0	0	0.23497	0.00451	0	0	0	0.01242	0	0.00284	0.00198	0.25413	0	0	0	0	0.01039	0	0.01369	0	0	0	0	0	0	0	0	0.38837	0.00289	0	0	0	0	0.00223	0	0	0	0.00193	0	0	0	0	0.01293
063-0127-01TD	0.00891	0	0	0	0.02564	0.00327	0	0	0.10502	0.00364	0	0.00218	0	0.00973	0.00036	0.00273	0.00691	0.08429	0	0	0	0	0.01246	0.13102	0	0.10793	0	0.00164	0	0	0.00955	0.04564	0	0.27505	0.00091	0.00527	0.01091	0.01537	0.00746	0.00082	0	0	0	0.00173	0	0	0	0.08429	0.00827
064-0128-01TD	0.002	0	0	0	0.0042	0	0	0	0.04095	0.003	0	0	0	0.00633	0.00013	0.00132	0.00203	0.18234	0	0	0	0	0.00665	0	0.00465	0	0.46895	0.00084	0	0	0	0.07436	0	0.15923	0.00145	0	0.00355	0.00413	0	0.00139	0	0	0	0	0	0	0	0.00581	0.0062
082-02-1TD	0.00235	0	0	0	0.00445	0.00068	0	0	0.01845	0.00157	0	0.00132	0	0.00217	0.00028	0.00118	0.00061	0.06885	0.6204	0	0	0	0.00303	0.03654	0	0.01735	0.05414	0.00089	0	0	0	0.04694	0	0.04659	0	0.0047	0	0.00164	0.00107	0.00014	0	0.00096	0	0.00014	0	0	0.00011	0.05531	0.00239
083-01-2TD	0.00813	0	0.0025	0	0.0182	0.00387	0	0	0	0.00306	0	0.00081	0.00564	0.0058	0.0004	0	0.00113	0.0029	0	0.00177	0	0	0.00435	0	0.00105	0.01224	0	0.00145	0	0.70573	0	0	0	0.1266	0	8e-05	0.00475	0.00934	0.00532	0.00032	0	0	0	0.00153	0	0	0	0.05364	0.00523
084-05-01TD	0.00371	0	0	0	0.02432	0	0	0	0.07359	0.00438	0	0	0	0.01056	0	0.00227	0.00191	0.33388	0	0	0	0	0.00804	0	0.01402	0.10343	0	0	0	0	0	0	0	0.27715	0.00165	0.01226	0.00386	0	0	0.00046	0	0.00175	0	0	0	0	0	0.08374	0.00969
090-05-01TD	0.00738	0	0	0	0.02324	0.00078	0	0	0.05832	0.00518	0	0.00091	0.00246	0.00977	0.00058	0.00071	0.00188	0.2738	0	0	0	0	0.01456	0.15516	0	0	0	0.00324	0	0	0.00013	0	0	0.24196	0.00201	0	0.0101	0.01133	0	0.00188	0	0	0	0.00091	0	0	0	0.14079	0.00854
1056-01-02TD	0.00158	0	0	0	0.00941	0.00039	0	0	0.04285	0.00204	0	0	0	0.00629	0.00015	0.0015	0	0.15888	0	0.00181	0	0	0.00791	0.04953	0.00467	0.00351	0.34571	0.0015	0	0	0	0.05099	0	0.18561	0	0	0	0	0	0.00062	0	0.00042	0	0	0	0	0	0.09878	0.00598
1059-01-01TD	0.01187	0	0	0	0.05585	0.00807	0	0	0	0.00696	0	0.00047	0	0.01487	0.00095	0.00142	0.01377	0	0	0	0	0	0.0193	0.24193	0.00696	0	0	0.00506	0	0	0.01503	0.19383	0	0.26266	0	0.00934	0.02263	0.02199	0.02057	0	0	0	0	0.00744	0	0	0	0	0.01535
1076-03-01TD	0.00683	0	0.00166	0	0.00914	0.00323	0	0	0.05048	0.00406	0	0	0	0.00286	0	0.00231	0.00517	0.04439	0	0.00323	0	0	0.00249	0.18071	0	0	0.07707	0.00452	0	0.37305	0	0.06433	0	0.091	0	0.00683	0.00701	0.00388	0.0036	0.00018	0	0	0	0	0	0	0	0.03378	0.00443
1078-01-03TD	0.00375	0	0	0	0.02689	0.0007	0	0	0.06285	0.00314	0	0	0	0.00899	0	0.00279	0.00148	0	0	0.00253	0	0	0.00829	0	0.00777	0	0.46687	0.0014	0	0	0.0124	0.07237	0	0.21397	0.00026	0.00122	0.00489	0.00306	0	0.0014	0	0	0.00052	0	0	0	0	0.05412	0.00725
1101-01-02TD	0.01103	0	0	0	0.0303	0.00429	0	0	0	0.00383	0	0	0.01033	0.00987	0	0.00221	0.01138	0.09797	0	0	0	0	0.01718	0.04481	0	0.07858	0.13755	0.00186	0	0	0.013	0	0	0.32861	0	0	0	0.01892	0.00766	0	0	0.00313	0	0	0	0	0	0.11712	0.00998
115-1917-01TD	0.00042	0	0	0	0.00759	0	0	0	0.09194	0.00186	0	0	0	0.0052	0.00028	0.00178	0	0.16971	0	0.00345	0	0	0.0045	0.06102	0.00381	0.04926	0.32967	0.00181	0	0	0	0.04271	0.00047	0.13906	0.00028	0	0	0.00275	0	0.00067	0	0.00078	0.00014	0	0	0	0	0.05951	0.00506
1164-01-01TD	0.00254	0	0	0	0.0119	0.00067	0	0	0.01065	0.00125	0	0	0.0002	0.00407	0.00016	0.0007	0.00372	0.02211	0	0	0	0	0.00399	0	0.00587	0.00063	0.19401	0	0	0.53495	0.00501	0.00677	0	0.09566	0.00039	0.01295	0.00266	0.00341	0.00141	0.0002	0	0.00059	0	0	0	0	0	0.06055	0.00348
1169-01-01TD	0.01215	0	0.00085	0	0.00948	0.00535	0	0	0	0.0062	0	0	0	0.00826	0.00012	0.00207	0.00401	0.16683	0	0	0	0	0.01227	0.19806	0.00802	0	0.17339	0.00486	0	0	0	0.08311	0	0.19405	0	0.00182	0	0.01166	0.00437	0.00146	0	0.00109	0	0.00365	0	0	0	0.05225	0.00875
1179-01-02TD	0.00324	0	0	0.00066	0.00575	0.00074	0	0	0.06291	0.00214	0	0	0	0.00374	8e-05	0.00185	0.00012	0.09178	0	0.00353	0	0	0	0.05466	0.00558	0	0.16783	0.00127	0	0.39077	0	0.01934	0	0.10451	0	0.01195	0.00144	0.00209	0	0.00041	0	0	0	0.00086	0	0	0	0.04903	0.00431
[truncated: 1,595 more rows]
[truncated: 6 more columns]
