# Supplementary material for: A framework for mutational signature analysis based on DNA shape parameters
Source: PLoS One. 2022 Jan 11;17(1):e0262495. doi: 10.1371/journal.pone.0262495 (PMC8752002; doi:10.1371/journal.pone.0262495)
Supplement: S4 Table — (XLSX) [file pone.0262495.s009.xlsx]

## Sheet: nucleotides-at-risk
mutation type	3nt-seq	Risk		mutation type	5nt-shape	Risk
C>N	ACA	0.4956		C>N	mgwH	0.2638
C>N	ACC	0.2609		C>N	mgwM	0.3006
C>N	ACG	0.0086		C>N	mgwL	0.0005
C>N	ACT	0.3837		C>N	proH	0.584
C>N	CCA	0.45		C>N	proM	0.1094
C>N	CCC	0.3048		C>N	ro-1M	0.8369
C>N	CCG	0.016		C>N	ro-1L	0.0304
C>N	CCT	0.4322		C>N	ro+1H	0.1953
C>N	GCA	0.3381		C>N	ro+1M	0.3186
C>N	GCC	0.2705		C>N	ro+1L	0.0071
C>N	GCG	0.0054		C>N	tw-1H	0.1807
C>N	GCT	0.3272		C>N	tw-1M	0.4223
C>N	TCA	0.4804		C>N	tw-1L	0
C>N	TCC	0.3668		C>N	tw+1H	0.0006
C>N	TCG	0		C>N	tw+1M	0.3618
C>N	TCT	0.5503		C>N	tw+1L	0.2111
T>N	ATA	0.5058		T>N	mgwH	0.4755
T>N	ATC	0.3073		T>N	mgwM	0.287
T>N	ATG	0.4453		T>N	mgwL	0.006
T>N	ATT	0.6262		T>N	proH	1
T>N	CTA	0.2945		T>N	proM	0.0816
T>N	CTC	0.4065		T>N	ro-1M	0.2647
T>N	CTG	0.5019		T>N	ro-1L	0.5618
T>N	CTT	0.4904		T>N	ro+1H	0.3665
T>N	GTA	0.2516		T>N	ro+1M	0.1988
T>N	GTC	0.2004		T>N	ro+1L	0.0669
T>N	GTG	0.3557		T>N	tw-1H	0.0489
T>N	GTT	0.3411		T>N	tw-1M	0.2403
T>N	TTA	0.5134		T>N	tw-1L	0.3511
T>N	TTC	0.4832		T>N	tw+1H	0.1485
T>N	TTG	0.4612		T>N	tw+1M	0.0013
T>N	TTT	1		T>N	tw+1L	0.8498
